# Supplementary material for: Absolute quantitative proteomics using the total protein approach to identify novel clinical immunohistochemical markers in renal neoplasms
Source: BMC Med. 2021 Sep 6;19:196. doi: 10.1186/s12916-021-02071-9 (PMC8420025; doi:10.1186/s12916-021-02071-9)
Supplement: Supplementary file 5 — Additional file 5: Table S4. LFQ values of proteins and significant differential expressed proteins. [file 12916_2021_2071_MOESM5_ESM.xlsx]

## Sheet: LFQ (1234)
C10.1	C10.2	C6.1	C6.2	C7.1	C7.2	C8.1	C8.2	C9.1	C9.2	CC21.1	CC21.2	CC22.1	CC22.2	CC23.1	CC23.2	CC24.1	CC24.2	CC25.1	CC25.2	CC26.1	CC26.2	CC27.1	CC27.2	N1.1	N1.2	N2.1	N2.2	N3.1	N3.2	N4.1	N4.2	N5.1	N5.2	O11.1	O11.2	O12.1	O12.2	O13.1	O13.2	O14.1	O14.2	O15.1	O15.2	P16.1	P16.2	P17.1	P17.2	P18.1	P18.2
18.6649	19.5072	20.0217	20.0922	18.1966	18.8639	19.1973	19.2134	16.3251	17.3035	19.2699	18.8703	17.9354	17.4425	19.6762	19.571	19.8396	19.7658	19.9143	19.7031	19.6372	19.0589	20.0325	19.5487	20.0053	19.5984	18.4217	18.0217	17.1917	17.7485	17.6673	19.0958	18.7307	19.4312	19.2805	16.772	17.1564	18.6325	18.6753	18.8534	19.3525	19.1659	19.5628	19.5628	21.4982	21.465	18.798	18.683	19.1067	19.5385
17.8717	16.7352	16.7852	19.0103	15.2396	16.97	16.8889	16.94	14.8388	17.3463	18.7071	18.4658	19.6331	19.4207	18.442	18.7475	18.5519	18.6199	19.5618	19.2239	18.6627	18.5648	19.0811	18.9636	17.4279	16.2382	18.4385	15.3175	17.3204	16.0639	17.4527	17.1532	16.3059	19.9766	18.3076	16.1427	18.5179	17.2996	17.5069	17.6566	17.1338	17.3386	17.3722	17.9325	17.06	18.4983	18.3601	18.4463	18.4119	17.0611
16.588	16.3316	16.5158	19.139	17.2698	15.5377	14.5257	16.5659	17.442	16.7681	18.6404	18.4628	18.9855	18.8744	19.1619	19.2472	18.8184	18.9274	18.7077	18.7755	18.753	18.7686	16.5513	18.5443	19.2666	18.8204	19.154	16.7042	18.8232	18.7054	18.7035	19.3239	16.3399	19.181	16.2335	16.8046	17.6055	17.0246	17.7309	17.6286	18.3176	17.1134	19.8948	16.5892	16.9583	18.7878	17.1196	17.8932	15.6327	16.1476
23.8108	23.8656	24.1578	24.013	23.8177	23.6453	23.5076	23.3134	24.2335	24.5425	24.8236	24.5486	23.5753	23.6487	24.9322	24.6883	24.2598	24.1558	23.3991	24.1141	25.1618	24.7886	24.3095	24.2999	24.3082	24.5433	24.4002	24.6022	24.8176	25.1065	24.1169	24.543	24.458	24.5703	24.0734	23.3247	24.0946	23.44	23.875	23.8761	22.9141	23.6056	23.6994	23.4302	23.34	23.2391	24.158	23.7139	24.7553	24.5102
19.0243	18.958	20.034	19.5915	16.7659	20.2123	19.9489	20.3227	19.4079	19.7422	20.0323	16.8403	20.6946	20.4904	20.1492	20.2329	20.2071	19.9725	20.8616	19.7831	20.4038	20.0771	20.0368	17.0476	16.9537	17.9357	17.5852	16.6371	15.0912	15.6173	18.5961	16.4954	18.0421	21.005	18.4027	16.1268	20.0152	18.7417	19.964	16.4899	20.0985	19.8841	20.1478	17.0695	20.204	20.253	19.4853	19.9202	17.0169	18.6166
17.4091	16.5062	17.1184	17.1399	17.7454	15.9354	17.9947	17.3935	16.1561	18.9166	17.1478	16.2867	18.5595	18.8728	18.7663	19.4505	19.5681	19.8423	17.702	16.7515	22.9334	23.6055	18.1112	16.7797	17.335	17.2649	17.7793	17.7664	17.6108	17.8627	16.5019	16.9973	19.6925	17.6112	15.3167	17.4053	17.1676	17.3491	17.3393	18.1122	15.7328	17.2697	17.1023	16.8379	17.3089	17.8584	19.1075	17.9487	16.2081	16.678
16.4664	16.9988	17.1796	17.2358	18.2374	15.4459	18.8983	17.8954	18.1444	17.4607	17.9388	17.9738	20.0733	19.4325	18.012	15.7292	18.0665	17.9921	17.963	18.2831	17.2617	16.7411	19.9079	18.7438	15.7938	17.1471	17.877	18.6836	16.8028	17.1368	17.8618	18.2213	17.1147	15.9492	18.0128	17.8561	17.5751	15.899	17.8933	17.7402	18.0668	16.7657	16.2622	15.8561	20.0812	20.7198	18.3458	18.0153	17.7415	18.1743
21.2222	21.2881	19.9416	19.8314	20.3948	20.4837	20.3358	19.3921	16.8703	19.2304	16.6015	15.5768	17.6435	17.0764	17.1409	16.0937	18.3141	17.2977	17.1979	16.473	16.564	16.8527	16.6888	18.7295	19.5196	20.001	18.8989	19.2876	19.8325	18.6507	20.1029	18.0172	19.9199	19.6931	19.9068	19.7844	20.0626	19.9101	16.0051	15.4109	20.7551	19.8361	19.749	19.7285	19.2651	17.6435	17.4965	17.1605	16.3851	17.3699
22.6638	21.3763	21.1765	21.2326	21.5989	21.7051	18.8976	18.0166	22.7395	23.0874	19.9512	17.3597	20.5275	16.7205	16.3678	19.002	17.5635	20.6718	17.2312	17.5387	20.3786	20.0278	17.1444	18.2596	22.8731	23.7309	21.9404	21.8487	22.5604	22.9785	21.541	22.7161	21.8309	22.8475	21.687	21.8431	21.4594	21.0307	21.3925	22.0358	17.9828	13.7708	18.9042	16.1646	20.122	20.1734	13.6157	16.2192	16.3135	19.7585
19.4532	19.5456	19.7719	19.5401	18.4	15.1642	19.5817	19.5387	17.5371	17.3208	18.0356	18.0125	18.9717	18.2993	17.8808	18.9263	17.0063	17.7496	18.4702	18.4243	18.4005	17.4182	18.2215	19.0142	19.0116	19.0341	17.122	18.0856	19.0243	19.3527	16.2104	17.2294	18.9799	19.1405	19.1873	16.6114	19.2604	19.1823	17.9461	15.7016	16.7117	18.2111	18.0672	19.0824	17.9405	18.426	18.405	19.2312	16.1826	17.6965
17.0493	15.9983	16.0751	15.4404	21.1365	19.5214	15.9438	14.8426	18.8012	15.6063	20.7124	20.7451	19.3704	19.4975	19.9973	18.7599	20.8105	20.613	16.0659	19.6324	21.0866	21.0229	19.7808	18.7815	18.4567	17.8911	14.8926	17.3335	16.1245	16.1605	16.8382	19.7481	18.0927	19.36	15.9953	17.7501	18.6774	17.3773	16.4574	15.1019	14.3761	17.2719	14.6354	17.7917	16.9031	16.8381	22.4448	22.8225	22.1783	22.0373
18.3674	18.9129	16.2238	17.4846	15.8189	16.7252	18.3256	16.5143	14.9648	16.937	18.7519	19.2395	18.886	18.8663	19.014	19.0023	18.8942	18.8789	19.0362	18.6423	18.8538	18.8364	18.4167	18.5395	16.7269	15.5122	17.1334	18.177	18.5872	18.9694	16.3055	18.7958	17.9072	17.3099	16.9875	17.909	17.6228	17.0654	17.2925	17.0786	16.0769	19.0889	18.8472	18.2777	19.4927	19.2162	19.0757	19.1304	18.5544	18.4595
21.496	21.6588	20.8998	21.2141	20.2282	19.6038	21.2713	21.0087	20.2528	19.5178	20.7788	19.9699	20.471	20.5277	21.3254	21.4519	20.489	20.0913	19.5193	20.3239	20.1096	20.1317	20.5619	20.7746	19.6464	19.3691	19.3798	19.4301	19.8083	19.7414	18.8636	19.41	20.152	19.6462	21.8617	21.7664	20.8327	20.8472	19.4589	20.6675	21.3806	21.5733	21.7155	21.9205	21.2593	21.1962	21.0501	20.8714	21.9087	22.296
15.779	17.4529	17.7632	18.0441	18.6815	16.9391	15.9562	15.9897	16.3895	15.3938	20.0688	15.931	19.0556	19.7142	17.4891	17.0719	20.949	16.5584	19.716	19.6098	19.6198	20.5047	16.3223	16.3644	22.3427	22.3951	22.5629	21.1868	22.234	22.3648	21.7709	21.9334	22.404	22.3776	16.4917	15.1607	16.6057	18.2836	17.5608	18.1706	18.6382	16.6852	14.9482	16.8374	18.8057	17.3813	16.993	17.879	18.5591	19.2149
24.1646	24.0138	24.2237	24.2567	23.6488	23.5667	24.3166	24.4056	24.0389	23.9105	24.0415	23.8995	24.0215	24.0022	24.1169	24.3521	24.2289	24.3209	24.1705	24.2353	24.4663	24.3777	23.7472	23.9277	24.606	24.5639	24.3274	24.0554	24.3263	24.5326	24.1919	23.911	24.3344	24.2997	24.6547	24.5443	24.3188	24.6491	24.7848	24.5101	24.1344	24.1515	24.0005	24.1743	25.0717	25.0727	24.9151	24.8442	24.2266	24.3425
17.0566	17.2903	19.2395	14.8627	17.5992	15.642	16.8274	15.8222	16.6468	16.5128	18.5926	18.4518	19.4816	19.5794	19.6836	19.7307	19.3713	19.1482	18.8448	19.1638	19.8515	19.8405	18.3822	18.5472	16.1061	16.0647	17.0152	15.9149	16.6226	18.1632	17.2837	16.1828	19.3703	18.0381	18.8452	16.8066	17.2234	17.1158	18.024	19.2865	16.4771	16.5202	16.2935	16.3252	18.6536	19.5479	19.8338	19.8397	18.66	18.685
17.0515	15.7506	16.219	18.5885	18.4836	16.691	15.4285	16.1532	15.141	13.7514	17.7016	16.6572	18.9845	18.837	19.1168	19.0845	16.2276	18.7499	18.6368	18.6468	19.1433	18.9335	16.6311	18.8217	19.1903	18.9313	16.3302	16.4605	19.0354	16.2313	16.4773	17.8575	16.3202	16.2388	16.5703	16.939	17.9604	16.2716	17.6789	15.4837	16.9962	16.3269	18.536	18.8241	17.6389	16.2482	17.0794	16.3142	14.7495	16.931
17.6512	20.1964	19.8776	19.7779	20.9276	17.7816	19.6415	19.1095	21.1558	21.0918	20.304	20.4058	19.5407	19.7073	20.1275	19.9218	20.142	20.5251	19.5929	19.5247	20.1388	20.4763	19.5099	19.8976	16.6466	19.6069	17.4116	16.9879	17.6733	20.0804	16.4061	18.4117	17.772	18.1802	17.666	17.986	20.1568	20.0929	17.3546	19.589	19.1611	17.3953	20.127	18.4734	19.7676	19.4935	19.5654	19.5139	19.7458	19.7499
16.806	19.0336	18.3993	16.0611	16.6493	16.4293	16.9514	16.8714	18.709	16.0925	14.7004	16.6398	15.8401	15.2799	17.2439	16.7259	16.1695	17.2894	15.7777	16.2583	17.1462	15.8309	16.931	15.2104	20.8475	20.7875	20.4966	20.2664	20.2276	20.0976	20.821	20.6768	18.3023	20.3146	17.2988	17.7553	16.4703	17.4505	17.9992	17.7998	18.3009	16.9514	14.5098	14.5308	17.6956	16.9363	16.0432	16.1061	16.1786	16.5694
15.8994	14.8368	15.5227	16.8928	18.0113	14.5964	18.8782	18.4106	15.4287	18.1331	17.5138	18.0503	18.7884	18.8646	17.9867	17.0659	19.8186	19.6834	18.2913	18.1623	18.2981	18.2651	19.0794	18.8479	19.4061	20.1945	17.3982	17.3116	18.6808	19.414	16.8561	17.4095	17.6764	16.9101	17.6821	18.7815	17.2851	18.5343	16.4647	17.9076	15.0161	17.5679	18.4211	16.5996	17.329	17.9379	17.9227	17.6866	16.7643	17.5956
19.0749	19.0382	18.8038	18.9503	19.0842	17.3577	18.865	19.3385	18.7328	18.4653	16.2489	19.1792	19.4554	19.3312	19.8096	19.4157	16.9417	16.6285	16.4856	19.7421	19.5203	19.5465	18.7963	18.4349	16.0764	17.1531	18.6562	17.1815	18.9384	19.0772	18.9364	18.722	16.1651	17.4583	17.646	18.696	16.6892	16.6619	16.6959	19.2238	15.7923	16.4576	17.6924	17.0599	17.0254	17.7397	17.1715	19.6582	16.2278	16.2296
18.199	18.2293	16.0866	19.0529	18.2558	18.6177	19.5011	19.4389	18.9358	17.8531	17.1412	15.9312	18.3769	17.3849	15.9279	18.6275	15.8053	16.6469	18.1185	17.6575	16.4224	17.2598	17.3776	16.7409	16.7528	17.2043	17.2639	18.4844	18.6962	16.8416	17.206	16.3249	16.8025	17.11	18.5726	15.3006	18.6655	20.179	18.0298	16.4658	20.5103	20.0764	18.4707	18.6621	15.7375	15.7982	17.3198	17.1167	17.7585	16.0468
16.7538	15.43	17.3772	17.4756	17.3873	15.3784	14.9302	17.6462	17.0357	18.2395	18.5617	18.5855	19.1276	19.5028	19.0485	19.1406	18.8606	15.483	18.6813	18.649	17.8445	18.793	15.5436	18.6289	17.481	17.2581	17.2409	17.4263	14.7979	14.6778	18.5384	15.6767	17.3645	16.232	15.542	17.3148	15.8453	17.1925	17.4999	16.9342	15.8806	17.1495	16.6923	16.76	16.0655	17.7959	19.7334	19.6422	17.9439	17.4985
20.016	19.455	21.5308	21.4341	20.0625	19.6848	21.1664	20.9857	20.1032	21.7333	20.1533	20.1766	20.1797	19.5203	20.3629	20.2761	18.8846	19.2696	19.1984	19.6271	20.3147	20.3183	19.8942	20.0604	20.9516	20.7157	19.4099	19.2291	20.8239	20.5811	20.6049	20.5305	19.5115	20.5474	19.9366	19.8075	20.4955	20.4818	18.9967	19.1725	21.0653	20.7995	19.6682	20.0459	16.7653	17.9038	19.5713	19.5353	18.6617	19.49
16.6475	18.4256	16.3232	17.9019	15.7822	18.6805	15.776	17.1211	17.2279	17.2148	18.7296	17.0441	20.1372	19.7861	19.3741	19.2937	18.6634	18.5353	19.4134	19.6431	18.7017	18.5838	15.1548	17.3528	16.4247	17.5431	18.4547	16.9597	16.9004	17.2552	17.7126	18.3602	18.1517	16.6875	16.7514	17.4177	16.4051	19.2353	16.3331	15.6321	16.5571	14.1635	17.911	15.7875	20.7162	20.573	20.6461	20.4616	18.9202	18.2013
17.8605	15.9554	15.5105	17.4167	19.5535	19.5643	15.0043	17.4585	19.395	19.1049	18.3655	15.437	20.3491	20.5268	18.9433	18.7957	19.8191	19.9188	19.3955	19.5134	19.8844	19.7892	20.4844	20.9773	17.1408	17.3241	19.2945	19.6567	19.6485	19.6473	20.3219	19.7064	18.2668	19.7736	19.2974	19.1116	16.9065	16.5716	16.0927	16.619	16.7731	17.588	18.0038	15.9524	19.927	19.9601	19.8416	19.7826	18.7667	18.832
19.8605	19.5857	20.2275	20.4467	20.1132	20.8171	20.5855	20.7174	19.9128	18.0763	17.5233	16.9217	16.7031	16.3167	16.9301	16.9655	16.7838	15.6757	16.6357	16.7921	15.9373	16.2611	17.0366	16.0408	15.7102	17.0157	17.7597	17.6064	19.0599	17.035	17.716	16.3245	16.7957	18.2457	20.7103	20.3731	21.9456	21.3949	21.0348	19.8433	21.7545	22.2154	21.1691	22.4314	18.2084	17.4473	15.9342	17.5367	16.8624	18.4598
16.3067	16.8442	18.2135	18.3318	16.8047	18.9127	16.1205	16.6938	18.4042	19.2844	16.4958	17.795	19.1728	19.0884	18.2652	18.949	17.725	18.0376	18.797	18.8985	18.1112	16.1511	16.8808	16.5697	20.7105	20.5482	20.5622	20.3428	21.4418	20.5472	19.6621	20.2136	20.8273	20.5235	17.038	16.4642	18.1614	18.8093	18.3011	16.0874	16.8643	17.5335	16.5125	18.2781	20.2589	21.2203	18.615	18.7609	20.3973	20.7514
17.9849	17.7285	18.0409	18.6893	17.0408	17.9008	17.281	18.1054	16.223	17.3272	16.3397	18.6334	17.9767	17.8671	19.4285	15.6696	20.5272	20.5991	15.8559	18.3889	18.5504	18.933	19.0117	18.7413	17.2628	16.2387	18.4254	16.8924	17.8891	16.0488	17.7719	16.9568	16.8336	15.6818	17.9401	17.6548	17.6046	16.4939	17.369	16.9378	16.708	18.2053	14.8561	17.7611	17.7536	16.1357	17.1067	15.9518	16.2886	17.14
22.2334	22.3476	23.9465	23.642	23.0349	22.709	22.8828	22.6028	23.4306	23.357	22.0109	22.5395	21.8289	21.5971	21.9388	22.0734	22.7212	22.7862	21.8978	21.95	22.773	22.5885	22.2246	23.2089	21.7997	21.9625	20.5347	20.9326	22.1633	21.675	22.5938	22.6583	22.2174	21.8331	23.3735	23.1955	22.4784	22.962	22.5759	22.0053	21.6191	21.6466	21.5939	21.507	19.9124	19.0676	19.8754	19.892	21.2506	21.3251
20.473	20.9429	21.4777	21.5044	17.9612	17.3865	21.4271	21.25	18.9763	19.5162	17.0765	18.5545	19.614	20.1074	16.6178	16.7343	17.7679	16.3155	19.1242	18.9736	18.7655	18.328	16.887	17.5435	21.4051	20.9692	20.9062	20.3557	21.7731	21.6931	21.3274	20.9679	20.9334	21.121	21.5975	20.9897	20.5051	20.7225	21.7744	21.9008	23.2737	23.2017	21.4501	21.1944	17.2877	17.2179	17.3307	18.246	20.398	20.4479
20.5608	20.4097	21.2181	20.5622	20.4854	19.996	20.1044	20.2941	21.0244	20.9024	19.5101	19.5675	21.3528	21.2406	20.5778	20.849	19.8398	19.803	20.516	21.0492	20.4953	20.6158	21.2549	21.4343	17.0938	20.4556	19.4	16.1892	20.1952	19.7306	20.3663	21.3001	17.6058	17.4845	20.1489	20.5543	20.2817	19.4768	16.7886	19.0178	18.4262	19.8169	21.9347	20.9608	21.9589	21.7185	22.3525	22.6596	20.3298	20.0216
17.3241	17.7065	16.6361	15.6418	19.2051	15.7275	19.0721	18.4173	16.2619	17.0482	16.8759	18.709	19.9423	19.6648	18.5919	18.5673	19.2962	19.2279	19.1642	14.7665	19.9635	19.9696	15.5652	15.7929	17.5287	18.4349	17.2065	16.9517	15.3148	17.625	15.781	17.5082	16.721	16.9182	17.3264	15.0752	17.7306	16.1535	16.7497	17.0814	18.1328	16.7125	16.7406	17.5881	20.4535	19.9654	19.5796	19.7272	18.1818	16.8074
19.3068	19.2781	18.4713	15.6107	15.8877	17.9778	17.0368	17.8842	16.0323	19.117	17.0515	18.7173	17.6892	16.4144	20.1413	20.7458	19.6146	16.7417	19.245	20.0182	17.1916	20.0192	20.6003	21.1797	23.5206	22.3639	23.1139	23.0473	23.1347	22.0239	22.1486	22.8367	22.576	22.8076	17.9219	16.2546	18.3924	17.3449	15.5497	16.6899	20.0293	19.6315	19.2619	19.409	17.3595	17.6521	21.6913	20.6496	21.5186	21.2607
19.1173	19.0346	15.8061	15.313	16.8532	17.9204	18.9052	19.8958	18.0432	18.9715	16.3695	16.6063	17.2733	18.117	16.5172	15.8782	16.4409	15.6116	17.4092	18.597	17.0099	18.4986	15.649	16.0918	16.8336	18.5407	19.0828	18.9929	19.9345	16.5318	17.5469	19.3838	19.6429	18.3827	19.5012	18.7956	19.5563	19.8379	16.2853	18.1293	20.5375	20.7634	20.3125	20.4962	19.0893	18.8591	16.7829	18.5062	18.48	16.08
19.5685	18.4033	16.9524	20.2763	17.9209	20.8004	19.2705	20.5538	16.4618	20.476	20.6663	20.8218	20.3967	21.0206	21.133	21.1771	20.2274	20.1287	20.3769	20.4106	20.6058	20.751	20.0194	20.1784	19.7456	19.3111	17.8079	17.5113	17.3167	20.151	17.1166	14.8073	17.528	17.7872	17.7725	16.9173	20.6228	20.776	19.07	14.7796	19.4851	19.4474	19.1276	19.4798	18.3123	18.9861	19.8541	19.9798	17.3888	19.453
21.0534	20.6262	20.1486	19.7492	20.7973	20.6963	20.6179	19.6303	20.2808	19.257	19.2371	17.0356	16.3386	16.9729	20.0375	20.154	20.4386	20.5869	19.8215	19.2914	20.0947	15.2838	15.5217	17.0353	20.0744	20.1726	19.7225	17.5787	20.0301	20.125	18.6346	19.7541	19.6283	20.1274	16.5343	18.2728	16.2932	19.5887	18.1664	16.9247	20.1702	17.9353	17.9073	17.928	19.7943	20.0962	19.8811	19.8717	19.6649	20.1779
21.6183	21.2616	22.1308	22.0516	20.985	19.9538	21.3189	20.9648	21.4399	21.5588	19.8365	20.1915	20.9935	20.7812	21.5439	21.5402	20.517	20.6094	21.2597	20.6952	20.8202	21.3858	20.2116	19.5093	21.8371	21.7334	21.7305	21.744	21.524	22.1084	21.0561	20.82	21.3687	21.0886	22.3691	22.0968	20.0725	20.8341	22.2804	22.4791	22.5206	22.9671	21.9149	21.3906	18.0219	17.4245	20.4961	20.2024	20.6327	20.4595
18.515	15.7543	19.285	20.0245	17.7318	17.5639	19.1899	18.8552	16.3102	16.9857	20.4595	20.7449	19.7451	19.7501	18.4356	19.2458	20.7606	21.133	20.093	21.0544	20.274	20.5785	21.6314	21.3864	19.5397	16.279	17.787	17.0088	18.1276	16.6117	18.0356	16.7418	16.6308	17.4085	15.3265	15.8004	19.5883	19.0822	19.3622	15.301	18.3463	18.4336	16.5056	17.7494	17.7425	16.8704	18.9718	18.1192	17.6947	16.8572
16.805	16.3991	16.6464	17.1287	17.9629	15.3337	17.7428	18.3898	16.6657	18.9772	17.361	16.1929	18.8986	18.9017	17.4419	18.2243	17.1009	18.2928	18.74	18.5146	17.7956	17.7723	18.372	18.392	16.0875	16.1085	18.2767	18.3759	17.0393	18.7607	16.5346	15.4413	15.9588	19.1694	16.1951	17.7539	16.3171	17.9553	17.733	14.2125	16.2222	16.1666	18.4375	18.445	18.5044	18.7255	18.8874	18.6589	16.8375	14.7255
15.5597	18.8654	17.6581	17.138	17.4161	15.7526	16.06	17.6826	16.7658	15.5447	18.7885	18.6111	19.836	19.2591	18.9124	17.1085	18.5666	18.9409	18.3405	18.2338	18.5374	17.9616	18.2061	18.1681	18.3549	14.9649	16.4783	17.5308	18.6364	18.4726	18.4437	16.0949	17.6266	17.7026	17.4504	16.6137	17.5381	17.9372	16.5793	16.1042	16.0446	16.2436	17.6254	17.9919	20.3628	21.52	21.7526	21.5441	20.4167	20.2337
19.023	16.4266	19.224	19.0508	19.3668	16.2944	19.3772	19.1655	16.4742	19.2466	16.5221	17.3828	17.9843	18.144	18.5922	18.5535	18.2107	18.6208	18.3097	19.0461	18.6189	18.2954	16.8385	16.6219	18.5755	19.7014	20.2126	18.2041	20.0808	19.9152	19.4384	19.5214	16.5413	19.7067	15.2699	17.1807	19.3902	19.3126	18.9078	17.5683	18.2168	18.3638	17.5618	18.5525	20.3685	20.6329	20.0969	20.0517	20.0568	20.1941
25.0927	25.6158	24.5574	24.5864	25.8402	25.203	24.8723	24.3416	25.8318	26.1762	25.4141	24.9988	24.3375	24.5566	25.8036	26.095	25.8925	25.8873	24.849	25.4567	26.3743	26.3736	24.7298	25.3738	25.8198	25.3924	26.6525	26.3687	25.9704	25.7747	26.2019	26.143	25.5234	26.1478	26.6885	26.7844	25.2616	26.0694	26.1638	26.1666	24.7953	24.818	25.0475	25.0179	23.8033	23.9608	23.6806	24.7148	25.0291	24.8515
16.5486	15.5882	19.5125	18.9966	17.1373	18.4966	15.7548	16.9015	18.2667	16.3499	17.0657	17.4309	19.1404	19.3633	19.4719	19.2159	18.9121	19.0192	18.9701	20.068	18.8571	16.3852	18.4745	18.208	19.6718	19.4665	16.8307	17.5673	19.4925	19.4576	15.5001	17.6753	16.0302	19.3753	19.0757	16.6996	19.3623	16.9391	16.0997	16.8796	17.6112	17.2936	18.6326	15.9013	16.4161	17.3509	18.7154	17.1362	19.9941	19.8775
16.8113	17.0101	19.4438	15.9723	16.0306	16.1466	16.5188	16.0344	15.7725	14.6163	18.0354	15.4915	16.8204	18.2144	18.0425	18.1207	17.9489	16.6129	18.0485	18.6471	17.8057	17.896	17.4259	17.9836	17.4404	16.9	18.3617	16.9366	15.8514	17.03	17.5582	17.4815	16.0097	16.5065	15.5341	17.1001	16.7483	15.7875	16.8545	17.4052	14.7641	16.6085	15.1725	18.43	16.2458	17.7695	17.3527	17.8507	18.1857	16.1866
19.8485	20.2732	21.8766	21.9076	21.3236	20.8003	20.6458	20.7586	20.8341	21.0174	17.6984	17.3264	20.553	20.4693	19.5699	19.57	19.9295	19.7351	20.2674	20.082	19.776	19.5906	21.524	21.2848	20.9774	20.0982	19.4922	19.361	20.7476	20.4303	20.879	20.5057	21.0088	21.0899	20.6416	18.7249	20.4578	20.1801	19.5819	18.8468	20.8224	20.8065	20.3054	20.8168	20.5426	18.6926	20.6125	20.3987	20.0574	20.3055
18.7433	17.5153	19.2941	17.3335	16.2334	16.318	16.4955	16.9511	16.3553	17.8861	19.9212	19.45	20.3822	20.0265	19.7141	19.7949	19.4045	19.4279	19.1197	20.1139	19.6961	19.9995	19.7403	19.8196	20.9059	21.0546	20.3781	20.2839	20.8272	21.1867	20.9276	20.3522	19.8878	20.0531	17.7969	16.0225	16.369	15.8679	17.1999	15.0377	13.1748	16.5636	16.1412	15.8872	18.1966	16.814	18.5958	18.7235	17.2381	17.7358
16.7287	15.9735	18.3735	16.3208	17.2809	17.0499	17.5849	19.0955	19.3514	19.6839	15.0435	15.8289	17.6192	17.7479	18.7842	18.3515	17.7572	15.7602	18.476	18.5703	16.9156	18.4118	18.2129	16.0288	17.589	17.7373	16.9326	15.794	17.4694	16.7779	17.1664	16.8456	18.0545	17.656	17.6074	17.1597	17.3485	17.2818	13.9641	18.1202	17.9019	18.1288	18.7039	18.8517	19.8969	19.1481	18.926	18.784	18.3122	18.1917
20.5544	20.9878	22.845	22.4921	21.2519	20.93	22.9728	23.0074	21.1945	21.6518	18.1115	18.1513	17.0228	20.152	19.6792	17.8012	19.7948	19.9641	20.8613	19.9559	19.9692	19.4795	18.6037	19.0622	21.5315	21.6882	20.7099	20.3028	21.9006	21.7687	21.1484	20.2112	21.162	21.3609	22.7268	22.1277	23.0703	22.8957	22.4847	22.2512	22.6368	21.4289	23.0375	22.3401	19.9106	19.7885	20.5473	21.1861	21.9709	21.8612
18.6098	19.4061	19.2733	19.2063	18.6491	16.3745	17.896	16.6903	16.1256	19.0083	19.5724	18.6098	19.9978	19.7837	18.9216	19.0194	19.5971	20.3491	19.2014	18.2529	17.3651	19.1112	20.6569	21.1132	18.9462	18.6466	18.0152	17.2869	19.9984	19.3066	18.9692	18.6614	19.4768	19.6013	18.8372	16.8974	19.2248	19.1243	17.4846	18.4243	16.8954	16.3134	16.6475	16.5527	16.7826	17.1317	16.7473	18.6813	17.9455	17.5296
16.1313	16.388	16.4031	17.644	18.4282	16.6642	15.7056	14.6675	16.2836	15.4306	17.4705	17.6903	19.5145	19.5276	20.5455	20.6152	18.7129	18.763	19.2037	19.637	18.2093	17.6819	16.6021	17.2082	15.8638	18.0919	17.2264	16.3648	17.4262	16.3462	16.3977	17.3272	16.5618	16.3906	16.3054	14.1117	15.8549	18.9605	16.7419	17.1172	16.1743	17.0045	17.4797	17.383	18.6657	18.8177	20.3332	20.4324	18.7797	18.8797
17.9172	15.7068	16.4526	16.4015	18.4142	14.0788	14.5909	16.2299	15.5528	16.1369	18.0751	18.0864	18.6575	18.2167	17.8468	18.1858	18.3025	18.2459	18.4982	18.2755	15.5648	17.22	17.697	16.2247	18.6666	17.1745	16.992	17.2491	14.9888	17.1756	16.0406	16.5983	17.6687	16.2367	15.3333	17.6074	15.086	15.3347	17.4856	16.9627	16.9887	17.6802	16.3946	18.3489	17.295	17.1716	16.7157	16.5955	18.0137	17.8997
16.5882	15.0815	16.5808	17.4001	17.0956	17.9609	16.3881	17.093	20.5027	20.4484	16.6092	15.9296	19.6086	19.5721	19.6975	19.5663	17.5263	17.2402	19.3782	19.0811	15.0184	19.5427	17.3256	19.1163	16.1992	18.0827	15.211	17.8369	16.0925	15.901	17.7047	17.7279	17.5588	16.6384	16.0702	16.8659	17.2918	17.311	17.1569	17.3743	16.6991	17.8259	19.2515	19.3087	19.5259	20.442	18.8736	19.2524	16.6147	19.1102
17.1848	16.9742	14.9571	14.1328	16.6123	17.5314	16.9606	18.359	16.3157	17.2623	15.5861	17.1929	17.6527	17.5765	17.8028	17.8212	15.8905	16.7647	17.6895	17.3649	17.683	17.7538	17.7271	17.1745	16.5766	16.0317	20.4401	16.671	18.1271	15.691	15.6777	16.23	16.4582	18.4707	16.8455	15.5917	17.2287	17.9724	16.6101	17.6916	18.5568	16.4138	17.1513	15.7393	18.9896	18.9703	18.7858	18.0603	17.5957	17.8332
20.6641	20.6454	23.3343	23.4939	21.1473	21.8148	23.4933	23.3847	21.6278	20.9168	20.6673	20.6385	18.7414	18.5071	18.9409	18.0586	18.3405	16.6331	18.1321	15.3064	18.6598	16.9967	16.2295	18.3895	18.7488	18.3134	20.2835	19.5016	17.4962	17.964	19.3363	18.7108	18.9289	20.3799	22.6819	21.7216	22.6779	22.1735	22.5803	22.3261	22.7948	22.6529	16.194	18.0913	20.553	20.8038	20.9188	19.7643	21.4619	22.0269
17.6604	16.5456	16.3319	18.3007	14.7373	16.6332	16.332	17.4879	15.8923	17.9969	15.2826	16.9303	16.5439	17.2658	16.9511	16.8543	15.6057	15.207	17.2326	16.8677	16.0451	16.6904	17.6533	17.2418	19.3716	19.3356	18.0669	17.2742	19.8442	19.2525	18.8354	19.0205	18.9036	18.7607	17.2561	16.1985	18.0219	17.0086	17.0342	16.4135	14.3363	16.2396	15.7197	17.4392	19.8885	18.4906	16.2497	18.1735	15.2662	18.7891
16.9694	16.5761	16.7569	16.7009	17.9136	15.3339	15.9073	18.6709	16.4083	15.2769	17.0033	14.8397	19.4834	19.2231	18.9459	18.9908	18.9617	16.0485	18.491	19.0329	18.3885	18.7401	17.0541	16.9898	17.3692	14.4171	18.3986	17.3346	15.9419	17.5214	16.1685	17.234	16.0346	17.442	16.8121	16.4417	16.1872	17.0584	19.0589	16.2697	16.8701	17.063	18.8834	19.0732	17.2446	20.0413	20.3927	19.8077	18.9598	19.2141
17.4259	17.3043	17.7649	17.7058	18.2687	16.9532	17.8869	18.0392	18.6121	16.6587	19.0067	17.7978	17.6548	17.1815	19.909	19.5286	18.0888	17.6712	17.4958	17.7243	19.4504	19.4041	16.2112	15.9412	20.0661	16.2127	16.8987	16.7759	19.2564	18.2632	16.4347	18.0316	17.671	17.6526	17.0803	15.3144	16.9123	18.9597	16.961	18.9114	17.5615	16.9547	16.3732	14.32	16.7236	18.6142	17.0167	18.1919	18.16	17.9525
17.2472	18.596	16.913	17.3914	18.6589	17.7048	17.561	18.0065	18.1836	16.0696	21.1307	18.2601	19.3283	19.2338	20.6677	20.6093	20.6982	20.8231	16.8455	20.154	21.1197	21.1048	17.37	20.7479	17.1895	17.1569	16.2718	16.8777	18.0767	17.3708	17.0373	15.7218	16.6477	18.4788	15.2869	17.8091	17.331	17.401	16.8276	17.494	16.9494	17.6358	16.61	16.0417	16.5091	19.6674	15.7415	15.5607	15.8582	16.0386
18.5946	16.6162	20.5581	20.7023	17.6776	18.8314	20.2728	20.2515	17.2928	16.9241	16.4275	15.0332	19.9213	20.3239	20.0613	19.8273	19.6601	19.7564	19.7847	20.2977	19.7694	20.3005	19.8128	19.1455	20.0299	20.6158	18.4569	19.7486	20.093	20.1033	18.5308	21.0128	20.2285	17.9493	17.9144	15.6995	19.5003	19.7363	20.0628	20.1275	15.9879	15.3407	20.6595	15.3219	18.9479	17.953	20.1603	20.3248	16.2623	19.4747
17.7253	19.1271	17.521	16.3622	17.1195	17.7609	17.1356	16.0916	16.2226	16.0995	18.0078	18.059	17.7558	17.7564	15.7347	16.5938	17.8394	17.8202	18.0303	18.4027	18.1936	18.1078	17.0649	17.413	17.6998	18.5815	17.0417	18.8432	15.8664	17.0415	16.297	17.7724	18.5087	17.5071	17.7705	18.5078	17.4927	15.5271	18.5611	14.8847	16.107	15.6016	17.2621	15.9674	16.5473	18.2937	18.1522	17.5829	16.9573	18.1496
17.3967	15.7333	19.3414	19.5953	16.1691	16.899	19.1473	16.2153	16.0724	16.3038	19.5424	16.2073	20.1042	20.0489	19.9175	19.2263	19.4815	19.1277	19.4529	15.9619	19.0442	19.0392	20.0767	19.8831	17.4159	14.0945	18.0955	15.4492	17.0384	17.1198	17.2483	16.5613	17.5852	17.1889	17.4117	14.572	16.2087	19.8012	15.4718	17.8041	17.999	18.0727	18.9217	19.4931	17.047	19.4837	18.491	19.4595	15.7968	15.9126
21.2122	21.1014	21.2904	21.5209	21.1001	20.9765	21.1984	21.3902	20.2251	20.1168	21.0329	21.1243	21.2974	21.3077	21.2954	21.7643	20.5574	20.656	20.8297	20.7231	21.3393	21.2502	20.936	21.029	20.6894	20.5751	20.1243	20.0321	20.9234	20.749	20.5602	20.8833	20.2641	20.4035	20.9104	20.6928	21.2547	20.8051	20.2958	20.5983	19.9836	20.4282	20.7439	20.8485	21.6591	21.5448	22.0571	21.9464	20.3434	20.7612
19.4899	19.0372	22.209	22.189	18.3864	19.1118	22.3143	22.1937	20.1509	19.8454	15.863	16.8565	16.4665	17.6222	16.9913	16.0108	17.5412	17.1798	17.6608	16.9855	17.7001	17.522	15.7072	17.5547	22.0268	22.314	21.7712	21.3488	22.3642	22.0793	21.6117	21.8897	21.7354	22.1091	22.2323	22.1081	23.2329	23.5655	22.7975	22.7028	23.5253	23.7366	22.1211	22.1809	17.4547	16.355	17.3701	16.9111	18.4677	18.9496
20.8105	20.9801	21.7246	22.0344	22.5296	22.1507	21.4866	21.8052	19.3167	19.2921	20.5606	20.8868	21.6859	21.7658	21.4978	20.928	21.427	21.4168	21.3034	21.4728	21.1521	21.0754	20.9292	21.496	19.4033	19.2554	20.483	20.8761	20.5658	20.2783	19.9307	19.4058	20.2226	19.8791	18.8193	17.0827	21.8786	21.7279	16.8393	19.987	20.873	20.9326	21.2614	21.9413	22.583	22.5289	21.9657	22.2575	21.7665	21.2809
17.0019	18.1417	16.8139	16.4339	16.2034	16.8347	17.8151	13.9764	16.1097	16.7534	19.263	19.2847	17.9852	18.9385	19.7877	19.698	19.4564	19.0562	19.2192	18.9877	19.4443	19.6283	18.7709	19.0509	18.2267	18.7731	17.8688	18.1486	17.1523	18.6822	16.6909	17.5271	18.7276	17.6382	17.3244	17.5583	17.7885	15.9995	17.5824	17.3909	18.6563	18.8412	18.3659	19.3117	20.4944	20.4598	20.7107	20.7273	19.1751	19.2465
17.424	18.6199	18.3546	16.4278	17.3862	16.9851	18.5482	18.024	14.7445	16.0539	17.4435	15.6269	19.2721	19.2886	19.2596	19.1473	18.4199	17.5917	19.1351	19.0923	14.2487	18.7976	19.0822	18.9806	17.9687	17.1705	17.8052	16.191	18.3309	16.4395	16.9658	16.0574	15.9647	18.2074	16.5352	16.8237	16.0761	17.7867	16.8711	17.2793	18.7025	18.029	19.3701	18.4317	19.4967	19.994	19.6089	19.6917	16.7768	19.0725
19.881	19.9147	18.5132	16.6021	16.4327	17.8774	16.0344	16.5164	15.3318	19.5679	21.1266	20.8784	20.2999	20.3623	22.1865	21.813	20.1353	20.3875	20.6095	21.9952	20.3644	20.2696	19.7477	19.913	16.9313	15.4022	18.39	18.0881	20.4333	20.5911	20.3951	17.3155	18.2142	20.9184	16.5881	15.7848	16.14	17.5827	17.566	16.8909	18.5446	18.7467	17.0055	15.7262	20.4544	20.3114	16.9645	15.8753	17.7914	15.4557
18.6249	17.7126	17.8401	15.8165	16.4821	16.0015	16.5872	18.0368	17.6244	15.2809	16.0647	16.9783	18.4388	18.3325	18.4983	18.5774	18.4259	18.3634	18.9724	19.026	18.467	18.3111	17.8901	18.0996	17.4902	16.2481	17.365	15.1511	17.4327	16.6449	17.3421	17.2275	17.5079	18.6634	16.3334	16.8979	18.6032	18.815	17.2271	17.8523	15.8547	17.2349	16.6398	16.598	18.1895	17.2084	18.1043	18.6484	16.2364	16.5718
22.9016	23.1212	23.992	24.1381	23.871	23.905	24.2398	24.1514	23.5525	23.4278	23.6528	23.7985	23.3719	23.4726	23.0564	23.0415	23.6143	23.4187	23.7349	23.8683	22.4436	22.3991	24.0062	24.0513	23.3635	23.4325	23.5665	23.5266	23.9482	24.1317	23.9865	24.0809	23.507	23.4164	23.6798	23.3461	24.1993	24.3955	23.7414	23.6368	23.453	23.5323	24.0514	24.0556	23.8812	23.8131	23.9054	23.6649	22.9094	22.8407
18.0707	16.5145	19.3195	18.9334	15.1625	18.1731	17.5875	16.2542	17.6773	18.5636	19.3013	19.2261	17.9513	19.9432	19.043	19.3271	19.4315	19.4688	19.811	19.9869	19.4731	19.3078	18.5061	18.8718	16.7089	17.0522	16.4744	15.9047	15.683	17.3701	17.5097	17.0217	18.3685	17.5009	17.7438	18.2095	18.8821	16.2978	17.4129	16.2801	17.9018	17.9127	17.4676	17.9708	19.7231	17.6296	18.6672	18.6764	16.9152	18.4862
19.0249	19.383	18.702	19.306	16.9896	18.5408	17.5824	16.4557	18.8702	17.2102	18.9908	18.9854	19.5958	19.6192	19.3781	19.4044	19.4454	19.5237	19.3725	19.4601	19.1944	19.1918	19.7265	19.1141	15.1372	16.2899	18.8184	19.0126	19.2495	16.6838	18.2226	15.0385	17.18	16.3859	17.9401	14.4709	18.1023	18.3352	16.2648	18.1584	15.7487	16.7197	17.4008	17.5364	18.7036	17.6706	19.8769	19.6915	16.3507	16.8154
17.8841	18.7224	19.1917	19.0749	16.4981	17.3254	18.3308	18.4584	20.0859	20.0368	16.8512	17.7476	16.0672	17.1626	17.0932	15.7293	16.8009	16.2885	16.9852	15.6566	17.6955	17.2339	14.3381	16.3626	17.6135	19.3443	18.9403	16.7812	19.2325	18.4995	21.7598	21.7126	14.7033	18.3225	18.4614	15.9159	20.4151	18.9414	17.5693	16.8176	16.6381	15.5423	15.6369	14.9189	18.0089	17.5175	17.5535	15.5354	16.9815	15.6632
17.4494	19.398	17.8992	17.3759	18.0072	17.3998	17.708	17.2181	15.9932	17.5124	15.8692	15.9445	15.8783	16.5281	17.2874	17.5693	16.7161	16.5516	17.4309	14.6706	19.6344	19.426	21.3525	21.0685	15.7376	19.5367	17.8772	17.3527	18.5412	16.7646	15.9301	17.1803	19.4113	17.5778	15.9851	15.8508	14.8093	17.2044	17.178	17.5728	15.1893	16.7889	17.3249	17.0327	16.8527	17.0242	16.0577	15.3444	16.4431	15.1413
18.7846	18.6451	18.4496	18.5985	18.6924	19.5249	19.4242	19.0783	14.896	18.0903	17.4937	18.2106	17.0867	16.8322	17.6448	16.838	16.78	16.2522	16.4172	19.4308	16.4868	16.1001	17.3714	16.1943	17.2494	16.4492	18.1124	18.0403	17.2054	16.5959	17.9658	18.9025	17.1125	19.6798	20.6444	16.787	20.8772	20.8467	20.6006	20.6238	17.602	15.7274	19.4141	19.8348	17.2011	18.3875	17.6224	16.9092	17.2313	14.9348
21.9573	21.6251	21.2146	21.1165	20.5979	19.7481	21.1507	21.0909	21.3362	21.5246	14.0291	17.3024	17.0141	19.1451	16.4723	17.2255	18.3643	16.5697	19.2132	19.432	17.6519	16.2425	15.2543	17.8525	20.3534	20.6606	18.0361	19.2086	19.2111	18.4904	19.2597	18.9351	19.9326	20.5181	20.9423	20.3434	21.7253	21.3574	20.1481	20.8691	21.7567	20.1957	20.9187	20.5354	19.3165	16.385	19.013	19.1085	19.3762	20.5683
16.6263	20.0882	18.7547	18.8152	19.0826	18.6648	18.7512	19.0093	17.8488	18.4069	16.9066	17.701	15.7276	16.2418	17.1729	17.5965	17.8682	17.9807	17.6912	16.6534	18.1605	17.0767	17.389	16.0857	16.7258	17.2861	16.9368	18.6404	16.7339	18.787	19.3222	16.9087	17.7902	17.7242	18.8397	17.9527	19.1714	19.4253	18.827	18.6895	18.6334	18.5039	19.5976	20.2741	15.2001	17.3885	17.4631	18.2817	16.4203	17.7655
22.6444	22.6731	23.7741	23.871	19.7587	21.4189	22.9663	22.8087	22.2339	22.2277	17.7572	19.8394	19.7204	19.5005	21.101	20.908	20.4003	20.2848	20.2567	20.49	21.0385	21.122	20.1806	16.2001	20.3789	18.5309	19.4003	19.7354	20.1702	20.2597	19.2886	19.5296	19.5508	18.5969	19.7687	18.8008	22.1237	21.691	21.0227	20.2226	22.5124	22.064	21.3205	20.776	22.968	22.6704	21.1841	21.0127	21.6306	21.3924
19.0825	19.5547	16.0345	17.0408	18.3897	18.7781	20.9918	20.7396	19.6195	19.5746	20.074	20.1908	19.0973	19.1356	20.0997	20.0335	20.615	20.8695	19.8813	19.9236	20.5324	20.4876	23.0121	22.8638	20.5481	19.9138	20.6247	21.0328	19.7673	19.9784	20.7743	20.924	18.9584	20.6041	18.5228	16.7128	16.088	20.1575	18.0281	16.8962	20.14	20.466	17.6094	19.3533	17.9629	17.9902	20.2717	20.0684	21.418	21.4486
18.3049	18.5632	18.7312	18.595	19.0596	18.9151	18.7863	18.8148	18.5423	15.475	19.6399	16.3246	16.3528	17.5659	16.3857	15.3361	16.733	17.5989	15.4008	14.6446	17.2185	17.918	15.7149	14.3745	17.8391	16.236	15.7249	16.6328	16.3391	17.7388	17.7477	15.5039	17.4657	19.3414	16.676	18.4122	18.6777	18.8222	18.9111	15.8958	16.0545	16.0639	16.3039	17.0101	17.7233	16.5579	17.193	16.374	16.6752	16.805
24.8295	24.7579	25.8694	25.6231	24.7187	24.5625	25.8219	25.5872	24.7876	24.7112	22.8211	22.5082	22.7095	22.7283	23.2541	23.2212	22.9321	23.0103	23.5002	23.5484	23.6773	23.7584	23.5733	23.3878	22.1946	22.1988	22.1075	21.3956	22.9101	22.7795	22.6347	22.1518	22.6214	22.6178	24.4523	24.3306	25.2328	25.3839	24.0805	24.3853	25.083	25.1848	25.4784	25.5056	25.9475	25.6475	24.1901	24.5237	24.7375	24.5347
18.1504	18.3728	19.4265	18.5542	19.4056	18.4354	20.6595	20.9893	20.6307	20.2778	18.9313	18.5449	18.9885	18.6647	20.4507	20.6897	19.7658	20.0636	21.3679	20.7319	19.5022	19.0333	15.0764	19.2602	19.8748	20.7712	19.5609	19.8497	21.233	21.0485	21.1574	20.2596	20.7701	19.934	18.8038	18.9553	19.0844	19.7103	17.5628	18.6966	22.9983	22.6888	22.9452	23.1041	17.5501	16.573	18.7506	18.5614	21.1094	21.1312
18.6995	17.9515	18.7374	18.182	18.1725	17.8193	16.4134	17.2317	18.7893	18.3251	22.2359	22.8472	24.2633	24.0739	22.0698	21.8689	23.6527	23.4368	23.7227	23.7687	22.6867	22.8263	23.9592	23.4157	21.864	21.096	19.1715	19.7188	21.4028	21.7791	22.3052	21.4051	19.5941	20.6158	18.5955	18.3481	16.3947	17.4735	18.6112	18.1915	16.7009	16.0442	17.8139	17.6797	22.7522	22.7326	23.435	23.124	21.779	22.1682
21.1813	20.5812	20.7251	20.424	21.4203	18.1209	20.154	20.281	18.9402	19.1506	20.0501	19.7258	20.1597	19.7814	20.3528	20.192	19.9567	20.0691	20.1777	20.2672	20.1989	20.1934	20.6866	20.22	20.454	21.4451	22.1997	20.1357	20.2183	20.5791	20.4747	20.1978	20.8842	19.8731	17.4488	16.9823	19.9713	19.9562	19.6812	17.8824	19.9759	20.0895	19.6713	19.897	20.2353	20.8657	20.6078	20.422	19.9233	20.0083
19.4109	18.7732	18.626	17.2688	16.5542	19.1707	20.1136	19.8385	19.0306	18.9513	16.6953	18.7333	18.9048	18.8402	20.2704	19.849	17.04	16.5302	18.8205	19.1944	15.8814	18.1727	17.6385	17.9771	18.0384	16.717	16.7927	17.9811	19.7779	17.5858	18.787	17.4528	18.1375	15.7712	18.0496	18.0991	17.497	20.593	16.5255	19.7495	20.4559	21.1459	19.2592	18.389	16.6872	18.121	18.2958	18.8729	18.1628	18.1082
17.812	17.6697	22.2724	22.5755	19.81	19.5834	21.433	20.7613	18.8117	17.063	19.5404	20.6105	20.4702	19.8485	21.3428	21.259	20.6764	20.9464	20.1589	19.9375	19.9231	20.9631	17.0419	17.5428	19.1429	20.2724	16.9854	17.8552	18.9639	18.5336	18.6222	18.567	19.6795	20.1803	20.303	19.6847	20.8022	20.1248	15.9141	18.004	16.1715	17.5057	18.5039	19.089	19.4332	19.434	19.2643	19.4449	18.4236	18.2914
19.3138	19.3421	19.6992	19.6129	20.2166	20.1719	19.4153	19.79	19.748	19.4582	18.1649	19.0101	17.227	16.6939	16.9009	16.4952	18.2464	18.1234	16.6625	18.981	17.3384	15.8488	18.184	16.1867	18.8426	18.0785	18.582	19.2552	18.8772	16.45	16.2574	17.6048	16.4401	17.3643	18.4652	18.9413	17.4423	18.2917	17.6142	16.5629	16.0217	15.1835	15.6051	17.1932	16.7258	18.6519	16.4781	18.3083	16.5492	15.8944
19.9953	20.0418	18.3936	19.6487	18.2141	18.367	19.1668	19.2123	18.8612	18.3173	19.7644	19.7821	21.1607	21.1033	20.5668	20.3373	20.0292	20.0712	20.1104	20.4637	19.8859	20.0261	20.2966	20.1489	19.2793	18.9123	17.0677	17.0838	19.0008	16.4313	19.3167	19.051	19.484	20.1583	19.1545	20.1593	17.3953	18.7859	16.2555	19.2936	18.6105	15.3586	21.0096	21.2351	20.1571	20.5399	21.1145	21.2439	20.0477	20.3907
17.1467	15.0938	15.4568	15.5233	17.7456	17.5107	16.0252	15.8775	16.9645	16.4759	17.0727	16.3546	16.0215	18.6902	16.7484	17.4477	16.2453	16.8687	16.0559	15.2262	15.883	17.3752	16.2176	17.4061	18.9081	19.3424	17.749	17.5257	17.255	18.1961	17.8943	17.1065	17.8744	18.1309	18.531	16.7006	16.7337	18.0763	17.7034	16.7734	16.2889	17.8025	15.6525	16.5321	17.056	17.8963	17.3754	18.8186	16.7255	16.9692
22.6317	21.8807	22.2526	22.247	21.7094	23.2794	22.8737	22.7298	22.8844	22.5345	21.9933	21.7393	21.6812	22.0779	23.9616	24.568	23.4809	22.8202	22.5169	22.5707	23.2774	23.1023	21.9701	22.2636	21.9808	22.2394	22.9472	23.1494	22.7783	23.4325	22.7958	23.0041	23.6276	22.6104	23.2146	22.4	22.4331	22.549	22.5708	22.7913	21.548	21.6877	21.7533	22.2205	20.8598	20.6349	22.5266	22.5515	22.9069	22.8042
20.1816	20.7828	21.1875	20.9802	24.0253	23.7323	22.048	21.4623	23.561	23.3611	24.7605	24.942	23.2447	23.418	24.3714	24.3627	22.0503	22.2528	23.6457	23.5533	24.6189	24.4235	23.8479	24.1273	23.4967	23.5391	23.3758	24.0002	23.7019	23.8324	23.7816	23.4453	23.7049	23.8458	23.3861	23.3729	24.2921	23.9316	22.1703	21.7853	22.6326	22.8485	22.5732	22.4634	22.4039	22.316	22.3485	22.6269	24.5962	24.6095
22.9485	23.0836	22.9531	23.0168	22.5704	23.0694	22.7932	23.1889	23.5983	23.4411	23.927	23.8547	22.6251	22.3477	23.5486	23.2406	23.3266	23.6361	23.3397	23.1149	23.6443	23.9963	24.0882	23.2968	22.9239	22.4688	23.4696	23.5687	24.0033	23.8258	23.1473	23.2141	23.1944	22.3483	23.5623	23.3221	24.2649	23.3973	23.3728	23.5525	22.0666	22.8766	22.8871	22.695	22.2249	21.753	22.1175	22.8361	23.699	23.4786
17.3385	17.5555	18.4913	16.5124	17.8502	18.0263	15.0575	16.3873	18.5438	17.0522	21.4064	21.3522	23.5014	23.6267	16.2829	16.3938	16.1225	16.9976	17.6257	17.906	18.2055	16.9463	21.6168	21.1381	20.3686	19.2339	16.8616	17.4416	18.3931	16.9245	17.2907	17.7636	17.8408	18.5424	16.7699	16.1781	15.5536	17.5219	18.854	15.3459	15.1278	17.1768	17.0346	16.9882	15.847	17.8127	17.8123	17.0824	18.4955	17.6734
16.5669	18.2766	19.6061	19.6656	19.9212	19.295	19.7913	19.9887	16.3638	18.6823	18.2701	18.4518	18.7005	18.7047	18.2938	18.4735	18.4364	18.5591	18.9424	19.3114	18.4471	18.3581	18.545	18.6898	18.6307	15.6138	19.0309	19.1	19.1521	19.0935	18.8555	18.7965	15.5401	17.557	18.9819	16.6759	19.8643	19.3734	17.2825	19.0164	18.4427	18.8816	19.3633	19.4478	19.57	19.817	19.2974	19.4113	19.8161	19.8503
19.4018	19.041	19.7462	20.1705	17.7742	16.9956	20.2721	20.7057	18.062	19.2081	21.2888	21.4631	20.7856	20.7314	18.8236	18.4737	18.301	18.6141	19.3553	19.9988	20.595	20.0911	20.7503	19.2159	21.813	21.692	21.5599	21.9206	19.2086	19.4265	17.2729	20.3934	22.0511	21.9635	22.1779	22.9722	21.15	21.1822	22.2091	23.2681	19.9693	20.0329	18.0327	15.8877	19.1693	19.2764	16.722	18.1587	21.0729	21.2305
19.4916	19.459	20.4907	20.0192	20.0198	19.9838	20.8581	21.27	20.9932	20.5598	18.6154	14.7249	19.0279	19.1065	18.2001	17.9748	16.7591	14.9414	19.1426	19.1859	18.2989	16.9007	17.3203	19.8553	20.8517	19.455	19.4595	19.1284	18.6833	18.9192	14.9338	17.0403	17.8019	19.0442	19.8643	20.6359	20.5081	21.1441	20.1264	19.9078	21.298	20.6446	20.1892	20.7508	16.892	16.7945	19.8957	19.0664	20.0893	19.7581
21.9979	21.1568	22.0148	21.9393	21.2633	21.5602	20.4202	20.5082	23.4293	24.0331	16.6559	17.5371	21.5581	21.5107	18.3834	19.8518	21.0392	20.621	20.0784	20.1375	15.2133	20.0356	16.6556	16.843	17.9909	15.166	18.6107	19.7926	18.7136	19.1102	20.7602	20.1479	18.2286	19.1668	20.785	19.9495	20.2342	20.0834	21.2611	21.5547	20.6667	20.3367	22.8054	19.2712	16.6356	19.7391	17.7949	15.7997	18.1822	16.1889
17.4025	16.3914	15.5676	17.386	18.2444	17.0148	15.9446	18.1675	17.6325	16.0797	19.7991	19.7522	19.8787	19.7951	19.266	19.0152	20.0121	20.0434	19.9795	19.9572	19.448	19.5588	21.1229	20.3129	17.6382	18.3146	17.1333	18.0151	17.3046	16.6462	19.417	19.475	18.6115	17.2716	16.2181	16.212	19.9944	18.4674	18.8921	16.7622	17.4768	16.9157	16.2884	15.9292	17.1694	17.2998	18.3628	19.0413	17.7974	16.4112
20.701	20.9972	20.9881	20.4796	20.0554	20.191	20.9606	20.5657	20.3143	20.103	20.2779	20.0675	21.1306	21.6273	20.0304	20.9978	20.9922	20.8803	21.6964	20.9717	20.9321	20.9368	20.2761	20.5382	19.8464	20.4579	19.6354	19.2435	20.1191	20.5003	20.8073	20.3973	20.0197	18.852	19.6942	20.512	20.2096	19.0585	17.6016	16.2686	19.9241	19.5919	19.17	20.6416	20.5601	20.5873	22.0901	21.5094	20.1323	19.9375
19.41	19.2901	20.3709	20.6723	18.0249	16.8023	20.0989	19.1062	18.9313	19.3251	18.4395	18.3335	19.386	19.3761	19.3164	19.6827	16.4115	17.325	16.8341	18.6899	17.4812	16.8496	18.1389	15.7484	19.4034	17.1336	16.3594	16.706	16.2674	17.8818	16.4438	15.7364	18.2623	20.7064	19.846	18.0214	19.4212	19.5898	16.3628	17.4962	17.8348	16.4702	19.0605	19.306	19.263	19.5543	17.7465	19.9859	16.6085	16.6367
18.3902	18.5447	22.0623	21.9331	18.7523	18.503	21.3693	20.815	18.726	18.6599	17.3049	16.4219	19.6198	19.3103	19.3623	18.8485	18.6974	18.9297	20.5274	20.5901	17.5117	18.2067	16.6698	19.0748	20.6641	20.203	18.8534	18.6259	20.8781	20.7572	20.485	21.0663	19.9217	20.664	18.6154	20.3438	21.5978	21.7448	20.7371	20.6201	22.8657	23.3414	23.1827	22.6311	19.9804	20.8867	19.1736	18.7897	21.1062	20.5412
22.4827	21.1187	22.9308	22.4833	22.5603	22.4392	23.324	22.676	22.1253	22.377	18.7782	19.8189	16.4129	18.9055	16.3453	16.2195	19.7539	17.2014	19.2964	18.9362	16.536	16.2653	18.3646	18.0082	19.0325	17.7978	18.9503	17.6362	18.7134	17.508	18.3308	17.8622	16.2463	17.9365	22.0729	21.5876	21.1851	21.2713	21.3518	21.3021	21.3333	20.4479	19.9321	20.0703	19.2633	18.4929	18.9984	19.0957	19.1651	19.4393
19.4925	19.6986	22.5225	22.6092	22.3699	22.6804	22.743	22.7717	21.6609	21.9961	19.7288	20.334	21.2353	20.6463	21.1009	21.6299	20.5623	20.1903	21.2221	21.0661	20.3671	20.9363	19.7352	19.5272	21.8485	21.5875	20.9254	20.036	22.2245	21.8064	21.2602	21.3315	21.1103	20.9698	21.8307	21.2106	21.6567	22.3132	21.4533	21.4371	21.2929	21.5614	21.6021	21.8839	21.7051	21.1113	21.6979	21.2157	20.5293	20.2445
22.3279	21.955	22.9396	23.0222	21.8416	20.5653	23.2809	23.2167	21.9025	20.9644	21.921	21.4622	22.1917	21.6649	22.0434	22.398	21.9561	21.9257	22.131	22.2547	22.1072	22.1247	22.0267	21.7141	20.2218	20.3793	20.706	20.8907	21.4394	21.2456	20.7239	20.4826	18.1993	16.4844	23.4305	23.1817	23.4025	23.7278	23.782	23.4895	23.4545	23.5757	23.1713	23.6758	23.1289	23.3653	22.341	21.9169	22.5146	22.6279
21.5994	21.2729	21.5501	21.4398	22.5507	22.1486	20.947	15.2712	14.9437	20.1421	15.9191	15.2762	18.7054	18.9517	17.0219	16.9363	19.4046	19.4475	19.4382	19.4948	19.6445	19.4441	19.3292	19.3168	19.0527	18.0773	16.9529	15.8152	19.5745	20.2016	20.7811	20.805	19.8338	19.8717	16.6616	19.5501	20.0563	20.2516	17.1555	16.9029	18.5431	19.0214	18.5816	18.0242	18.8645	19.118	19.711	15.7936	19.0287	16.2981
17.149	17.0053	17.1064	17.0281	18.4541	18.4322	15.6039	15.5549	15.6023	16.2298	16.7488	16.1801	19.4613	19.9459	18.7638	17.8785	19.9284	19.3338	16.5198	14.841	21.8886	23.8089	15.5244	16.1268	26.0641	27.022	25.5246	25.5342	25.9045	26.0787	26.3674	26.0354	26.4923	26.7876	14.9145	17.564	15.0969	19.2125	16.9856	15.707	16.0094	16.6639	17.6312	16.4325	15.2502	18.5878	18.1296	16.7244	17.2169	16.4305
20.4702	20.635	19.9746	19.7561	18.8736	17.8806	20.0159	16.109	20.0084	19.9156	19.3186	19.4791	20.2508	20.3792	20.5773	20.4803	19.8376	19.5704	20.3887	20.2762	20.2783	20.0947	19.3837	19.3773	20.116	20.195	18.8338	19.9656	19.583	19.6874	17.9933	14.8575	18.3899	18.3365	19.6754	19.6775	16.3419	16.1429	17.9221	20.0502	18.8535	18.4358	19.578	19.1631	20.1915	20.2008	21.8215	21.582	18.1236	18.3173
18.1467	17.0181	17.6848	16.8428	17.2263	15.7694	17.4894	18.1487	18.1726	16.7711	17.8977	17.7286	18.8032	18.7783	18.2919	18.3321	17.8153	17.9017	18.65	18.6033	18.0942	18.1536	16.1873	17.9294	15.7488	17.0359	17.6879	19.9151	15.6671	16.9125	17.6033	17.4477	17.6474	16.5254	16.4557	17.2593	17.0859	18.315	17.7116	18.9242	17.6039	16.795	18.4753	17.2038	15.983	18.9911	18.4024	18.2346	16.9931	18.0617
23.2823	22.868	21.7833	21.4867	20.8915	20.5423	20.1418	20.9466	22.5441	23.6597	18.5289	15.6194	16.6924	17.1651	17.4071	16.921	16.981	17.0225	16.3374	16.9364	17.3259	20.8491	16.1092	16.2249	18.5738	16.5846	16.0865	17.8139	16.9497	16.4049	16.7071	18.923	18.3489	16.8718	15.6983	17.7505	17.6499	16.4524	15.2804	18.3101	20.5708	21.5891	17.6009	18.1239	15.879	20.9104	18.8706	18.2324	15.2737	16.6336
18.3186	18.7275	18.2217	18.5405	16.1479	18.0769	18.4044	19.8066	15.5163	15.0644	15.7781	16.6994	17.9643	18.6486	17.8015	18.4577	18.1226	18.5802	18.6056	17.687	18.5061	15.9485	17.0484	15.7992	17.345	18.4026	17.3415	18.5586	18.7152	16.1372	16.6817	16.9355	16.9967	18.9608	16.9658	17.189	16.511	15.2453	17.6786	17.0094	18.1644	18.4152	17.5608	18.036	19.3303	18.4906	18.7196	18.8315	18.5874	18.6623
17.2753	17.7721	19.0459	20.0497	17.1327	18.8541	20.7743	20.1234	19.8429	19.4908	16.7196	16.8093	17.3588	14.8378	16.8507	17.4986	15.0489	17.66	18.0133	18.403	16.2644	17.5847	16.106	16.5536	18.7144	18.778	16.5779	17.8451	17.1058	18.5125	18.4949	16.8305	18.8265	17.8137	20.0532	17.0765	20.1719	19.9112	16.0557	16.327	20.4052	21.7051	19.9262	20.4157	17.5173	17.3844	18.5926	18.585	15.868	18.7675
15.9537	15.481	16.866	17.3153	17.3487	17.8791	16.9803	17.7684	18.8971	16.0971	16.2796	17.4216	18.3091	18.2023	17.8948	17.5519	17.4634	17.5343	18.0842	18.0786	17.2019	17.0318	17.2771	17.4539	16.8454	16.9247	18.8247	17.1898	16.936	17.1979	15.2108	17.9054	15.3591	18.1869	17.1144	17.0366	15.9953	17.1224	18.4413	17.3792	16.5012	15.4133	16.4543	17.1827	17.2871	17.7778	17.0193	17.6774	16.8061	17.0193
17.478	18.2712	16.8771	16.4495	17.0569	16.9148	15.7195	16.3214	16.6997	17.1127	18.336	17.6025	18.3413	18.3541	17.9569	18.3343	18.0729	18.2191	17.979	18.0714	17.7078	17.8023	17.8462	18.3362	17.3477	17.805	16.6317	16.5786	17.799	17.873	16.7461	18.0049	18.893	16.2693	16.1112	16.105	17.563	17.6188	16.6128	18.1181	16.1519	16.646	17.6923	17.4228	19.223	19.194	19.4539	19.3942	18.3772	18.0265
15.6449	16.0657	18.5202	18.9346	16.3643	16.1076	18.0537	18.6064	17.4429	18.3647	18.4929	18.3435	18.4379	18.9508	18.0657	16.8315	18.3949	18.2788	18.5412	17.914	16.4143	16.4456	18.6196	18.4519	18.6103	18.7684	16.9963	16.5689	18.6272	18.3788	15.9203	17.5889	18.3916	17.2481	14.2266	16.7659	18.1885	18.3105	16.4126	17.568	17.6717	18.872	18.3732	18.3673	17.7627	17.145	17.3502	17.8343	16.2863	16.0136
18.9844	18.6284	19.4496	19.3432	15.6617	15.0483	19.3922	18.6465	20.3471	15.5257	18.8057	15.8772	20.1735	20.0855	19.7495	19.9905	16.5897	16.7138	19.5791	19.5852	19.1402	19.1584	19.4223	19.0502	15.5375	18.5646	19.9765	19.1767	18.3167	16.7289	18.9735	19.0142	16.185	17.5633	17.2315	17.2685	17.3618	15.5201	17.5102	19.2065	16.8847	14.5074	19.3587	19.4665	18.0024	17.4121	19.2917	19.7416	19.0912	17.2741
18.1775	17.4715	16.3157	16.8634	15.868	15.3583	18.1572	16.8985	15.5412	17.2838	18.6025	18.5099	17.4657	18.6365	18.8866	16.2144	18.6154	18.6396	19.301	18.8248	18.5684	18.4857	19.4097	19.4654	16.5563	18.2471	15.0517	17.6273	18.1269	17.5023	16.8643	17.4253	17.2953	17.2379	14.9392	16.9466	17.3775	15.8314	17.7778	16.5455	17.6128	17.4966	17.0346	15.449	16.3919	17.6324	16.3643	17.8578	17.7991	17.9451
15.8059	15.5518	18.7537	16.2412	19.4758	17.8517	15.9384	16.8118	17.1987	15.9192	19.1037	19.1279	19.1516	19.4582	18.4928	18.757	19.2835	18.5863	19.0174	19.4105	18.4632	18.5814	18.7205	18.751	17.3349	18.6449	16.418	18.0713	15.5975	16.22	17.5958	17.6761	17.3203	17.192	15.3751	16.263	17.5101	19.3461	16.8174	18.2833	16.14	17.1699	17	16.6677	18.1674	17.8993	18.2858	16.6083	18.2045	17.5381
19.0832	19.5799	19.5907	18.5849	19.2458	19.1061	19.9617	20.0543	19.7043	19.5449	19.6112	21.1171	21.7109	21.6489	21.1791	20.9767	20.1078	19.6728	20.8732	20.9099	20.5377	19.8591	21.1358	21.3032	19.1289	16.3497	19.8626	17.9508	19.0495	19.0519	20.5323	19.9765	18.7907	17.4626	19.4563	15.3028	16.1069	19.2417	19.1539	19.8221	15.6457	16.3346	20.4576	19.8873	20.1689	17.1351	21.7545	21.7783	16.1274	20.1545
21.1317	20.5316	21.05	21.4683	19.724	18.6449	22.2079	21.8269	18.4838	16.6923	15.3522	15.5491	20.0621	20.0211	17.7226	16.4508	15.8768	17.3215	18.7587	18.8334	16.8609	19.3716	18.0405	18.526	16.7114	16.6837	19.0627	17.9157	18.4811	18.3601	18.7846	19.8598	16.9741	18.8599	21.1721	21.4143	21.2304	21.581	21.7611	21.7098	23.1156	23.5425	23.3769	23.6364	18.8375	19.1332	18.9495	18.8698	20.8533	21.0139
23.6906	23.8165	23.0724	22.8507	23.3433	23.2918	24.2988	23.9663	23.3885	23.0126	18.936	20.1437	20.7907	21.0238	21.8479	22.0871	20.3086	20.4188	21.6435	21.6257	21.3541	20.6309	20.1794	20.6647	21.7258	21.7254	21.636	21.763	22.5052	21.9888	22.2193	22.2872	22.327	21.6635	24.0275	24.126	24.9577	24.8117	24.1484	24.4275	25.4916	25.7897	24.8748	24.3839	22.5591	22.6775	22.6257	22.3981	23.4687	23.7504
18.9544	19.925	19.2972	19.761	15.9825	17.7851	20.2055	20.6972	19.2625	19.0656	18.271	18.1217	16.6011	17.8512	16.5211	17.3374	17.4534	19.2255	17.2335	16.4933	15.2571	16.8549	17.9379	16.4311	20.6135	20.4682	20.5341	20.7564	20.0996	20.786	19.9163	20.4848	19.9416	20.6223	20.0401	19.6207	20.5458	20.8117	20.7946	21.1148	19.5736	20.1653	19.5569	21.2838	17.6711	17.6481	19.4297	19.3627	19.7313	20.1417
19.7416	20.2278	21.0973	20.9406	20.4665	20.1477	21.0496	21.1949	20.8038	20.3091	20.646	20.5636	20.9527	20.8294	21.589	21.9745	21.3933	21.2908	22.1545	22.121	21.4015	20.8787	21.4377	21.3425	20.9799	20.6759	19.2853	19.5263	20.8885	20.5006	20.1293	20.6306	19.8236	19.7708	19.6864	19.0632	20.3623	19.9711	19.9958	19.8791	20.3973	20.8182	21.0129	21.217	19.5019	20.2984	21.0873	20.7539	19.6668	19.6094
20.2036	19.0085	20.1235	18.4088	19.4934	18.2438	15.5926	18.758	18.5249	18.7505	19.0183	18.262	20.2537	19.9993	19.7969	19.6002	19.9232	19.6342	20.0184	20.2887	19.4217	19.4265	19.4884	20.0352	18.1953	18.4261	18.7224	18.7751	19.492	19.3906	19.3418	19.7614	18.7172	18.5136	19.4389	18.8222	19.692	18.9065	19.0637	18.4799	17.9332	18.3541	19.7499	20.0231	21.2293	21.3259	20.6034	21.2246	20.0483	20.2506
21.5232	21.3017	19.7712	20.2674	20.4573	20.2917	19.8526	18.7859	21.178	21.0523	21.9814	21.8811	20.5249	21.0203	23.0345	22.7561	21.4421	21.5365	21.0386	21.2221	23.0383	22.5422	22.145	22.6784	20.2526	20.3685	21.6358	21.1165	22.3492	22.3153	21.9558	22.1905	21.761	21.9474	21.4445	20.8187	22.1801	22.5275	19.5285	19.4102	19.8043	20.0014	21.235	21.4021	18.0693	17.946	19.7216	18.9235	22.9651	22.6808
16.8187	15.4684	17.7169	16.1422	18.5593	15.3401	16.2205	17.4734	16.882	17.2653	17.6669	16.2427	18.9255	18.9017	19.1551	19.1447	19.7376	18.3497	18.9229	19.0652	18.8153	18.9464	17.4111	18.8385	15.1517	16.0817	18.029	16.1613	17.8592	17.6203	16.7228	17.4832	16.2728	17.4173	15.6354	16.2462	16.3821	16.3324	16.5214	18.0343	17.7682	16.5606	15.5329	18.248	18.9803	18.7128	16.9249	18.7719	18.9942	19.3248
16.3138	16.5789	16.2945	18.3723	16.6089	16.5002	18.2376	18.3152	16.5828	16.821	16.0731	15.8333	13.9733	18.7244	17.8182	17.7952	16.401	17.35	16.9278	17.2014	16.3102	15.6269	16.7914	15.4512	16.6036	18.4439	16.0003	17.1437	16.2774	18.0778	16.6494	17.8852	17.982	15.3814	16.9863	16.7696	18.2339	18.9067	18.4964	18.8738	19.1573	17.0835	18.6319	18.8591	16.0503	17.7355	18.1225	17.1473	16.5124	18.2625
17.7446	17.6882	19.3049	19.3538	18.3274	18.834	20.3057	20.0909	18.8148	17.9547	16.5752	17.0775	17.1618	17.3955	16.2268	16.7303	16.0992	15.0725	17.6242	16.1959	16.503	16.0833	16.4186	17.3638	19.5467	17.4415	16.1718	17.6573	17.2831	16.2556	16.4241	17.8388	16.1319	16.403	18.8412	19.1064	17.8359	16.2801	18.4546	15.4866	17.5273	17.9084	16.5603	15.9817	16.9511	17.2154	17.0315	18.9917	16.9942	16.5166
20.6068	21.1005	20.4325	20.5479	16.6683	18.5713	19.8165	19.8519	20.7543	17.0596	15.841	15.9815	20.9194	21.105	20.3923	20.9751	20.0219	20.38	20.7701	20.2437	20.3737	20.4165	20.5725	20.3831	18.675	15.7253	17.9838	16.6441	16.4472	15.6218	19.5019	16.6686	16.5859	16.109	16.1731	14.8557	16.7406	18.3904	20.4756	20.4252	19.4068	20.0568	21.4222	21.6057	21.1661	21.1087	21.0228	21.0776	19.9204	20.1612
18.8127	16.5354	16.9187	17.8497	16.3192	15.8068	17.3311	15.7194	16.0918	16.6001	17.1704	17.3568	17.9253	17.3887	17.6398	18.5458	17.8052	17.8384	17.6446	17.4971	17.4549	17.434	17.8143	17.7217	19.0255	17.8903	16.5776	17.0766	16.7237	16.5881	18.6858	18.2803	17.1553	17.8285	15.5036	15.9786	15.6516	16.925	16.8267	19.3969	16.6484	16.9587	15.6952	16.5319	18.4171	19.3093	18.6078	18.639	17.261	17.4958
17.8099	17.5069	19.495	19.6219	14.76	19.7411	19.5662	19.457	15.1346	15.5156	19.1104	17.1821	18.9406	18.9144	19.2677	19.2176	19.1544	18.9761	19.1714	18.9375	18.8771	19.0527	19.3262	19.3906	19.1142	18.8268	18.9051	15.7709	17.0957	18.8232	18.9719	18.9355	15.8273	16.5739	17.797	17.4788	15.9986	17.169	18.9238	20.0997	18.3793	16.4129	18.8519	16.6633	19.577	20.4185	19.9774	20.0095	16.829	16.9585
20.1163	16.3604	18.7904	18.2357	15.1463	16.5	17.856	18.0581	19.2094	17.7285	20.2971	20.4428	18.8245	18.9994	21.3052	21.0855	20.3089	20.6175	19.2546	17.7297	21.4588	21.6567	20.9933	21.8235	17.0838	18.7729	20.3212	20.126	20.2897	17.0432	19.8017	20.6243	19.6299	20.0716	18.8438	19.8361	20.528	20.3033	19.3776	19.0371	18.408	19.29	19.5245	19.7171	17.6934	17.4449	17.6078	16.003	22.3097	22.1713
19.6884	20.3726	20.1859	19.8914	17.7994	17.692	19.5928	18.9306	19.1014	18.1619	19.0927	19.2354	19.116	18.8096	19.1688	19.6873	19.4375	19.3208	18.5568	18.5609	18.4917	18.3494	18.4725	19.0147	16.423	17.4231	18.1988	16.0902	15.004	19.2875	15.9517	18.646	17.5354	17.5876	15.6775	18.8736	19.4802	19.7285	15.1481	16.7507	18.9428	18.8084	19.7473	20.181	15.896	19.0379	19.9721	20.2736	19.7381	16.4665
15.9134	16.7858	19.2054	19.2761	19.3632	19.1991	18.8675	19.5239	18.5198	18.5398	16.4968	13.2159	18.4868	17.697	17.9042	17.0906	18.1389	18.1349	18.6296	16.6458	18.4322	15.8504	17.6517	16.5038	17.7832	17.9387	15.6348	15.9086	13.9719	17.163	17.6902	17.8313	17.5492	17.5316	18.8075	18.1578	19.7619	19.959	19.6312	19.3671	20.3408	20.479	18.7223	19.1469	17.1028	18.2971	19.7699	16.8408	19.1465	19.3482
19.2651	19.2285	18.1172	16.4708	19.3869	19.8799	18.341	15.3696	16.5569	16.9719	19.0675	19.0617	17.439	16.1963	19.413	19.5728	19.2852	15.1449	19.2895	19.3433	19.5026	20.1356	18.0175	15.938	19.5917	19.7457	19.2299	16.3607	20.004	19.8394	20.0984	19.7618	19.9069	20.1791	19.0057	16.3804	19.4583	17.696	14.1052	17.5808	15.7751	16.7044	16.0814	15.7262	16.6899	17.4787	16.6758	17.331	19.3677	19.4388
21.0884	20.4317	20.9994	21.26	22.0485	22.0203	22.2076	21.5777	20.9277	20.5284	16.1888	15.8853	15.319	17.1123	17.0634	17.7323	18.3706	17.5632	19.0709	17.4548	18.8137	15.9683	15.4445	20.6997	18.879	19.2153	17.6802	18.887	18.7719	16.7524	19.7203	19.0255	17.6198	17.12	22.3544	22.492	22.4986	23.0133	21.3016	20.9062	22.6267	22.1436	21.3955	20.5763	15.8086	19.0428	16.592	16.1216	18.6237	17.206
20.1046	20.187	20.2798	20.836	20.9628	20.8646	21.412	21.3087	20.0425	17.3954	19.6991	15.8185	19.0165	19.3944	19.0831	17.1407	18.7798	18.8051	19.0829	19.0328	18.7019	19.1212	15.8394	16.3065	20.0158	19.2669	19.9759	18.6436	17.9517	19.3384	19.4011	19.1904	18.5993	18.2529	17.9918	16.437	19.8938	19.9988	14.1254	18.9319	19.6925	20.2691	19.2494	19.5432	20.5723	20.7159	19.5198	18.774	21.0589	20.7491
19.1272	19.4597	20.4266	20.3209	17.6091	17.8748	18.5675	19.546	20.6522	20.1351	16.5017	16.4678	18.031	16.6495	15.6193	16.5539	16.6659	18.0904	17.7809	16.672	16.8939	16.996	17.4145	18.0076	17.3951	16.3409	16.452	16.6093	16.0098	17.0414	16.9804	16.4849	19.5596	17.6399	18.1038	17.295	18.9244	17.0424	17.7667	15.6947	19.1648	19.3858	17.5526	18.0154	16.8919	19.3483	17.6081	16.2483	17.7656	16.5274
19.9542	20.0562	16.4039	19.4953	16.2754	15.504	16.515	17.0689	19.6	16.7285	18.8035	16.8111	19.154	19.1011	17.1769	18.9138	18.6024	18.7181	18.7728	18.7779	18.5975	18.8514	17.71	16.415	18.945	19.0614	16.8635	17.5049	17.9792	17.4274	16.3412	16.6368	17.8333	16.7129	15.4727	17.891	16.481	18.127	17.7956	17.6697	15.8498	16.0148	14.823	17.6178	19.7477	19.6868	20.028	19.9365	19.6649	19.4197
20.4345	20.1661	20.7139	20.6293	20.3167	16.606	20.9027	19.7757	17.5657	16.1381	16.4055	18.1461	19.4926	18.4663	18.8208	18.7899	18.6755	18.9552	16.863	18.7609	18.2794	19.8135	18.2739	17.7263	19.5957	19.4753	16.7915	18.8598	19.6826	19.9591	19.9292	19.9022	20.1243	15.4402	21.5104	20.6015	21.3319	21.0465	21.0356	21.1736	21.0092	21.3976	21.3435	21.0256	18.1479	15.6511	17.9644	18.0918	19.7931	18.8084
20.1793	20.8498	19.6166	20.0477	18.5385	17.9433	16.8694	17.0415	17.4616	19.5842	19.8414	19.747	20.8331	21.0362	19.8248	20.0563	20.4999	20.5839	20.4716	20.7359	19.8233	20.1976	19.8208	19.6565	16.2887	17.4171	16.5063	17.449	20.4697	19.9837	20.3409	19.7018	17.7495	18.2019	17.8397	19.6389	19.1285	14.3989	16.1088	17.6681	15.871	16.5676	20.4912	19.8142	19.15	19.3678	20.9171	20.9551	19.2046	19.1392
28.0093	28.1811	28.6143	28.4404	28.658	28.718	28.0467	28.0978	28.7352	28.6329	27.4634	27.5817	25.7719	26.0381	26.8148	26.5916	27.4115	27.3086	26.409	26.8341	27.1779	27.282	27.2575	27.249	28.0794	28.1318	28.7229	28.7225	28.5879	28.7092	28.2711	28.3966	29.171	29.3708	28.433	28.4369	28.1039	28.0541	28.2203	28.2171	27.0142	26.771	27.4349	27.2291	26.4661	26.6373	26.3095	25.938	26.8844	26.8065
16.748	17.8277	17.5692	17.9144	16.1311	17.5484	18.8582	16.2557	16.8531	14.6938	20.9252	21.4464	20.5737	19.8891	18.1441	16.7289	19.2449	19.1538	16.963	17.51	18.1304	16.6679	18.6674	18.9569	18.0724	16.5821	16.054	17.5918	16.4907	18.7656	15.5346	17.8341	18.3174	15.8571	17.7269	16.6871	17.8075	16.9369	16.6063	16.3285	18.6607	19.132	16.9325	18.5329	18.1816	17.625	18.1648	20.2047	17.8267	18.3631
21.1729	21.2445	20.5361	20.5122	20.532	19.9931	20.2737	19.9402	15.6514	17.8572	17.3638	16.7033	17.0859	15.3073	16.0501	17.2944	17.1304	19.0733	18.5822	15.9506	17.8514	16.8893	20.0055	17.1485	18.1319	16.056	18.198	16.9388	16.2577	16.9453	17.1458	16.0433	17.145	16.298	17.8228	20.2979	19.5857	18.2782	20.2103	20.5504	18.2151	14.4741	19.4493	19.6743	19.229	18.7228	17.3319	19.588	17.4644	16.1766
25.3982	25.4336	25.0615	25.2962	23.9908	24.133	25.5722	25.1221	25.3977	25.6532	23.3951	23.6672	24.4743	24.4269	23.6581	23.7426	24.5681	24.3753	24.1049	24.388	23.9659	23.912	22.0482	22.7808	21.7135	21.8069	22.0957	22.0656	22.4622	23.394	23.5537	23.3156	22.1389	22.7515	23.1315	22.0811	24.1883	24.003	24.1946	24.0623	23.5951	23.2894	24.843	24.9758	25.665	25.6161	26.3878	26.1782	25.2827	25.539
16.6996	17.6313	16.3497	17.223	15.6052	17.0688	15.1493	16.946	16.9659	17.5346	22.6332	22.3442	21.5624	21.7136	17.3365	16.5872	22.4748	22.9935	17.9855	18.557	14.3906	14.9361	20.8392	21.193	17.332	17.8753	19.614	18.9521	21.1662	20.7898	23.9193	23.957	21.4511	23.338	16.6009	15.0813	15.3185	16.6345	14.7951	16.4923	18.3644	19.0699	17.1213	17.66	26.6633	26.3415	27.0497	26.2964	25.3308	25.8609
17.9102	19.1693	14.7291	17.4288	19.1745	17.2892	17.1557	17.1858	16.0154	15.7989	19.6412	19.6886	20.389	20.7736	18.5537	18.4055	19.694	19.8425	16.233	17.8711	18.7951	19.0546	19.017	16.8113	15.729	17.2204	18.431	17.1309	17.2023	16.5963	16.5165	16.4674	18.5942	15.8729	18.0141	16.85	17.8043	18.015	15.6446	16.2197	16.7502	15.8361	17.9545	16.0251	19.0045	20.1567	18.749	18.6772	16.4674	18.8946
15.9444	15.4	17.5995	16.2595	17.4535	19.651	16.441	16.176	17.4091	19.3697	20.3786	20.391	18.2339	18.1451	16.4065	18.837	16.4083	17.7398	17.7324	17.6791	17.7874	17.1631	17.8117	17.5289	18.2779	18.0619	17.6989	16.8949	17.5966	15.9819	17.4138	19.2186	17.1283	18.1006	17.957	16.7929	16.0256	16.291	17.0375	15.2341	16.317	18.3183	15.4246	15.7468	18.1898	18.1599	17.7223	18.2619	17.811	16.6638
19.0942	19.3813	23.2268	23.2181	15.9714	17.1819	23.0746	22.8424	23.9757	23.6757	15.6822	17.1865	15.2766	14.3902	16.1604	16.8166	16.0382	14.6751	17.4347	14.9529	15.8637	15.9229	19.5833	18.1581	16.5664	13.7244	15.0271	18.6403	15.882	15.8219	20.1889	18.2112	16.8622	16.4238	18.6062	18.4541	15.0627	13.8295	17.4876	16.2509	15.0037	14.9076	17.6059	14.8275	25.1361	25.1392	25.9167	26.514	24.5352	24.6702
15.3163	17.9837	17.2875	16.4989	16.6061	16.291	15.5076	17.9307	16.6882	18.4983	16.1928	17.8331	18.4675	18.3484	18.8238	19.0146	18.5575	18.3989	18.6136	18.7278	18.2855	18.2677	18.7904	18.8968	18.8706	18.6676	17.6623	16.5661	15.2797	15.7518	18.6311	17.1916	16.4205	17.0896	16.5294	17.4008	17.6742	15.9405	17.7981	16.98	15.8608	15.7654	17.1989	17.0597	19.2132	19.2303	18.4966	16.5338	18.9449	18.9156
16.3074	15.4261	15.6904	17.7779	17.0439	19.5025	17.2671	17.3193	17.3076	17.0735	18.4614	18.5239	18.8216	18.8863	19.0871	19.0347	18.6212	17.5548	19.3813	19.325	18.7661	15.9787	18.71	18.9109	17.6508	17.9626	17.5897	17.5526	17.3542	15.523	16.2963	17.0948	17.9319	15.6004	16.7396	17.6033	17.5939	16.9688	17.5931	17.9776	17.9482	19.0289	18.5439	18.7972	16.6984	17.5089	16.5024	18.943	16.7434	17.6886
20.5275	20.412	20.7915	20.6734	16.9616	17.9375	20.6565	16.0363	17.1165	16.2612	19.8942	20.0433	21.4439	21.079	21.2014	21.0068	19.2793	19.2163	20.2185	19.5161	19.9861	19.5156	19.305	17.9332	19.5516	18.2708	16.3718	16.6993	16.9824	16.7262	21.4936	18.1958	16.2395	17.2877	17.391	18.464	20.8972	17.9165	17.5857	16.6604	14.9675	19.1339	19.8725	20.3222	19.8269	19.4697	19.6946	18.3977	19.0256	18.9447
15.8136	17.6322	16.7134	17.5242	17.1028	17.2294	17.1657	15.793	15.1406	14.8968	19.7154	19.3068	17.7323	17.642	17.6149	17.6623	18.9736	18.8218	18.747	18.7922	17.991	18.1875	17.0857	17.2302	17.8514	18.1699	18.0589	16.1842	18.2745	15.8545	18.0712	17.5649	17.0556	16.8122	18.3683	18.4649	17.1957	15.7881	18.2039	17.1141	17.419	15.9669	14.4569	15.9068	18.3446	19.0842	17.5368	17.8922	17.0656	16.6789
19.0682	18.6922	19.7388	18.794	18.7997	18.484	19.6084	19.8987	15.402	16.8073	16.5925	14.5615	17.5942	16.023	17.9748	16.8373	15.8239	16.5106	18.538	16.7902	16.9783	16.9648	16.6211	15.6463	19.1751	19.5794	17.4658	19.0528	18.9031	19.2616	19.2583	17.047	19.263	19.4366	15.4529	19.5243	19.2193	19.4217	16.9488	16.7941	17.509	16.0172	18.4417	15.9461	18.4405	16.8516	15.7707	16.6057	16.6554	16.3227
17.8733	18.2644	18.5571	18.5028	18.5478	16.3476	18.335	17.8202	18.0165	17.0151	15.9507	17.2924	15.7893	16.4504	16.7843	18.0823	17.7899	18.1593	16.6707	18.3405	18.265	13.7192	18.5103	17.4631	18.2359	17.5268	17.6844	16.5861	15.9721	17.8319	15.7393	17.3562	17.196	16.7175	17.722	15.8554	18.6	18.518	16.0414	16.9337	15.3123	15.5962	15.7786	15.5256	18.2101	17.1416	18.8587	18.1633	18.1079	18.0468
16.8836	19.8192	17.2431	16.0134	17.6634	16.2447	16.3624	16.4031	15.778	16.2412	20.0536	20.025	20.4969	20.3504	16.5116	19.8939	20.6358	20.5681	20.1631	20.2843	19.9748	19.9475	20.7019	21.1599	16.1117	20.1482	18.0663	18.9546	20.4551	21.202	20.5586	15.7177	20.4258	20.5702	20.2707	18.2805	15.836	14.0631	16.5166	16.2212	18.6484	15.8958	19.2539	19.2885	20.4305	20.8235	21.2668	21.1998	20.4407	20.2207
21.1822	21.7934	21.7695	21.4623	22.4915	22.2283	20.2593	20.6296	21.857	21.8868	22.1952	22.0349	19.9858	19.8386	21.9205	21.9147	22.3158	22.0828	20.1483	20.2968	22.5922	22.2821	22.4489	21.8496	20.8758	20.7117	21.6301	22.1679	21.6908	21.5677	20.4342	20.44	22.9458	22.5711	21.7968	21.2807	21.2993	21.2378	20.5527	19.7369	20.8455	20.8669	20.4291	20.7735	20.3934	20.5442	20.3319	20.1749	23.1605	23.0435
19.8195	19.6053	16.994	18.3334	17.7392	16.4347	15.4443	18.4937	16.0459	17.9082	19.9091	20.0073	18.552	17.7271	18.5765	18.2012	17.3304	18.1886	18.0433	18.5937	18.7909	17.7767	19.3946	19.0687	17.6033	15.8773	17.9056	16.4004	17.0209	18.819	18.8272	18.297	18.7366	18.8675	19.901	19.2148	17.2316	18.451	18.5844	17.3443	16.7968	15.8783	16.7238	18.2447	15.9111	17.3776	17.2612	17.1896	18.7903	17.8127
15.5637	16.1098	18.1012	18.0292	17.9334	17.7256	17.3338	17.5051	17.2278	15.5735	16.0182	18.0096	15.7911	16.6179	17.3421	15.4319	17.4423	16.3992	17.4642	17.0805	17.3251	17.3933	14.2744	16.9224	18.4897	18.2786	17.1397	17.824	18.0869	18.2797	17.7954	17.5851	17.396	15.7486	17.307	15.3687	17.3164	18.2731	17.6424	15.9646	15.7375	17.4193	15.0299	16.7954	19.2453	19.2619	18.6612	18.6089	18.1594	17.3358
17.2921	17.6129	18.587	15.7905	17.8545	15.1261	18.4602	17.8585	17.8046	16.6075	18.068	16.7801	18.8567	18.7026	19.6025	19.2815	15.9441	19.7887	19.03	18.7583	19.5765	19.4854	16.8915	19.1078	16.9797	19.0121	16.5641	17.1021	17.7522	18.1519	17.6519	16.0379	18.3376	16.08	16.949	17.3281	17.1034	18.375	17.394	15.8967	19.0108	18.3398	20.2081	20.6076	22.0944	21.7462	20.0099	20.5947	19.3752	19.6879
15.216	18.3551	16.926	16.8351	15.2335	18.2182	16.3154	15.5844	16.4493	17.1681	18.8552	19.2175	16.5733	18.6602	18.7554	16.9387	16.7847	18.9136	18.3493	18.0982	16.1517	17.9654	16.6131	16.3648	18.769	18.9759	19.2076	19.4172	18.7877	17.9899	18.8885	18.6538	17.3376	19.5529	17.0927	18.407	16.6062	18.1304	16.8697	15.7644	15.7669	17.8027	17.1933	15.9454	18.1123	19.1031	15.3784	15.5112	14.1556	16.0778
20.0705	20.0505	20.3301	19.5386	19.9617	19.6995	20.0073	19.92	20.766	20.8431	21.2576	21.3563	21.514	21.6942	20.6298	20.6509	21.7647	21.9775	21.0947	21.3491	21.5318	21.2529	20.6325	21.5245	17.9841	20.8773	20.3884	20.1711	20.5937	20.5438	21.8618	21.8501	18.9856	18.6822	20.7668	19.9658	20.108	18.0225	17.9587	17.779	18.6295	19.8369	20.2915	20.7965	21.0706	20.8987	21.4467	21.5082	20.0729	20.7534
17.3862	16.9299	16.4403	17.0534	16.8384	16.0561	16.734	17.2761	17.1883	16.6306	16.8726	17.1378	16.1166	15.1382	15.4375	16.1693	18.1264	19.0767	15.9995	16.8589	16.4541	17.1062	16.1978	17.213	18.7074	17.351	17.7462	17.1739	16.6804	16.5555	17.7294	15.9613	21.125	19.6513	15.7666	15.9465	18.5308	15.9165	16.7841	18.7368	16.768	17.0138	17.6974	17.5254	23.9449	23.9833	18.606	19.0245	16.6751	15.4392
18.3754	16.7208	16.6752	16.6815	16.8012	16.5143	17.3615	17.8603	19.4294	16.5602	15.1066	16.1329	18.1847	15.1017	17.072	16.0195	17.8825	16.3676	17.1856	17.4158	18.0341	16.7947	15.63	16.2055	21.1451	21.0374	20.3561	20.543	19.7513	19.7669	19.5021	19.5851	19.5956	20.1659	15.7953	16.8947	17.6149	15.7834	17.9217	16.2354	15.6139	17.5336	16.8935	18.52	16.3386	17.547	17.5873	17.5369	16.1399	16.9713
15.5768	18.0391	16.741	16.9392	16.4224	16.0596	17.0902	17.3182	16.614	18.03	17.8637	17.9089	18.8958	18.9074	18.7282	18.9328	19.0076	18.8075	19.0149	18.6429	17.7635	16.7286	18.6211	18.7959	19.1455	15.4809	17.2429	18.6139	16.7438	16.9633	18.2412	16.2864	18.1843	16.7053	18.1996	17.2739	18.6936	16.0796	16.1173	18.3977	15.1252	17.1281	19.5048	18.7563	17.2913	16.6262	18.9202	18.9169	18.6646	18.3556
15.4178	17.4733	17.5088	15.9241	16.8596	18.0672	16.3498	17.1605	16.2462	17.7531	17.374	17.5427	18.5857	18.588	19.1045	19.0386	18.4015	18.3664	18.7855	18.9646	18.3053	18.3743	17.5914	18.1242	19.8389	15.4821	15.1257	17.0463	16.1996	17.5444	17.2747	18.3466	17.5047	16.6738	17.0985	16.1523	18.3698	17.6322	15.1846	15.5219	15.6686	17.6167	18.2029	17.1306	15.7313	18.492	18.5925	18.5167	16.927	16.6766
20.5491	20.4024	21.4658	21.7668	21.2624	21.209	20.62	21.0884	21.4192	20.8188	21.1229	21.1101	21.5014	22.0971	21.1068	20.4577	20.9406	20.8718	21.6988	22.2581	20.1697	20.9109	21.0558	21.7448	20.6618	20.3416	21.2497	21.3193	21.0653	20.4318	20.8889	20.9015	20.5582	20.7797	21.1176	20.9318	21.7148	21.5016	21.975	21.4489	17.8976	19.0985	21.1094	21.2082	22.6028	22.45	21.9216	22.477	20.4543	18.8568
16.8214	15.524	16.4079	15.6231	18.3316	17.3121	16.4554	18.8299	16.8329	17.7358	19.067	18.8314	18.8289	18.8869	16.6949	17.143	18.9768	18.8871	19.0515	19.0732	16.4526	18.9924	19.5977	18.7296	17.0857	17.2526	17.9165	16.3371	15.6661	15.3857	17.0186	16.497	17.7434	18.6436	16.9958	17.062	16.9121	16.1357	15.8186	17.4158	16.098	16.542	17.6469	18.1379	17.4758	16.7997	19.3882	19.5713	17.1304	17.1843
17.3272	14.9156	15.398	17.7234	16.7231	16.0096	15.8485	15.1906	19.4015	16.346	19.5178	16.3774	17.28	17.2097	16.2057	16.3458	16.332	17.4699	15.8445	17.6171	14.3523	17.2012	17.3707	15.6157	23.6768	24.0058	23.5609	24.1894	24.0099	24.784	23.6209	23.15	23.6777	21.8328	15.4844	17.359	18.5647	19.103	16.3071	18.7113	20.051	20.1209	17.5514	17.5983	17.8955	16.4328	15.641	17.3936	16.7436	17.7565
16.5465	17.5288	16.3654	15.7395	18.527	17.3484	14.1217	16.501	18.4826	18.8974	20.8555	21.1066	16.5691	19.0263	21.0776	20.7898	20.0511	20.1972	18.8825	19.2525	20.8224	20.6531	20.3698	20.2996	15.9418	19.1136	18.5137	16.8564	18.4663	16.9828	19.6457	20.1456	17.1332	18.7666	15.7931	17.0814	19.6975	16.135	17.0003	18.0094	14.7701	18.2232	16.6887	19.4576	19.3079	19.2608	19.324	19.3284	20.914	20.3041
16.8554	12.999	17.9025	16.7184	15.9331	17.4138	18.318	18.9164	16.6099	16.7709	18.3361	16.5538	16.7815	16.8571	18.2165	18.043	17.3238	16.9144	17.8895	17.4922	16.7933	16.6649	15.5932	16.7473	18.8903	18.9342	18.8542	16.8146	18.8632	18.4191	18.6334	18.324	18.424	18.4609	16.9776	16.0617	16.5671	16.2675	18.5819	18.341	16.6047	15.8087	14.6562	16.3164	16.6313	17.1313	16.2723	17.2702	15.4176	18.0212
18.2788	17.3905	21.4372	21.3179	19.2984	19.6045	21.6151	21.6949	19.2789	19.1733	19.1071	14.8862	18.2923	18.4886	18.3681	17.0032	16.992	16.8917	18.5562	19.2156	15.4082	16.2431	16.6937	17.1398	20.5355	20.4769	20.5307	20.3908	20.5346	20.5093	21.0081	20.6254	19.7885	19.4489	20.5904	20.4408	20.2596	20.6223	19.9805	21.2175	21.9555	21.7388	22.8342	22.0293	16.0914	16.7437	17.2851	16.8485	21.0596	21.0978
17.2495	16.3597	17.8557	16.9925	15.6397	17.0697	17.3938	16.5001	17.8133	18.1535	18.0387	17.1455	18.5613	18.3043	18.6874	18.5207	17.9151	17.9569	18.0266	18.5131	18.1772	18.1765	16.6867	19.0981	17.0221	16.6602	16.8611	18.498	16.5942	17.3793	18.0391	16.376	16.8556	17.7856	15.3906	16.7985	20.0327	18.0331	16.6949	17.9173	14.7951	16.4928	16.2946	17.7989	18.4677	18.4022	19.3632	14.9348	16.6661	16.1291
19.0634	19.2603	19.0811	19.3154	21.2823	20.9744	16.5402	18.6801	19.0794	19.4646	20.0491	20.0596	18.7559	18.6054	19.4881	19.5075	19.0893	19.2136	18.5184	17.789	20.4597	20.7002	20.5338	19.9762	18.6192	18.5642	19.3521	19.4579	18.9088	19.8667	19.1432	19.3341	17.24	16.628	19.8908	20.9229	20.1581	20.2037	19.4841	17.0337	18.2727	18.3506	18.7354	19.116	18.1024	16.4772	14.1631	17.9789	19.728	19.6875
19.9901	19.8146	20.5908	20.8702	20.2923	20.0721	19.8662	19.9679	18.487	19.573	18.4307	16.8709	20.554	20.6775	20.138	20.4822	19.7527	16.8796	19.8346	20.3163	20.3466	20.2343	20.8451	20.8535	18.7269	18.3349	19.558	20.0671	20.1124	19.9685	19.1841	19.13	19.0133	20.7675	19.4802	19.715	20.8564	20.4136	19.9694	16.9671	19.5721	18.9034	20.01	20.4311	19.171	19.2101	21.0849	21.5464	19.9583	20.2672
20.483	19.8967	21.1796	21.1197	20.0246	18.7822	21.4052	21.1275	20.141	20.3183	19.9989	19.1743	19.9176	20.2314	20.368	19.2874	19.8059	18.9999	20.4891	20.6935	21.5172	20.3585	20.4645	20.287	19.1005	19.5251	20.4253	19.931	20.5922	19.7234	20.6364	20.6775	19.6336	19.6801	20.0799	19.5813	20.2385	20.3112	20.1458	20.0993	20.311	20.6776	20.4984	20.194	21.8112	21.6064	20.8603	21.8854	20.7137	21.4365
16.7019	15.2891	19.3789	19.2245	18.7872	16.0958	19.354	19.0483	16.0114	14.107	19.2488	19.0008	17.1093	18.3508	19.0574	19.2921	19.2266	19.9877	20.4397	20.9191	19.5497	19.0352	17.4526	15.4445	21.1365	21.6705	18.6848	18.9567	19.2741	18.8283	19.9329	18.8828	20.0079	20.139	14.9813	18.7607	19.534	19.5071	16.8373	17.641	17.7398	18.3647	18.4913	17.9692	19.6954	20.1215	19.5855	19.4849	19.8557	19.7848
18.9495	19.4968	15.9723	18.9402	19.5149	19.5092	18.3812	18.9315	19.3696	16.5842	15.5679	16.2171	15.9804	18.331	18.8006	18.7711	18.5509	17.2557	18.3986	16.1136	18.6322	16.5339	15.8255	15.9799	19.1657	19.0003	18.4066	17.0392	17.3009	18.1172	17.2803	18.4581	18.7276	18.697	17.4063	18.2459	17.0196	15.8562	16.6384	17.4742	15.2644	16.1831	16.1168	16.8767	18.7681	18.2546	19.3981	19.5145	17.3228	16.201
15.771	17.0855	14.7682	18.5126	16.3336	17.7645	18.6606	19.5479	17.8984	17.3822	16.8066	15.7329	18.0016	15.9058	17.6352	18.0605	17.3265	15.937	17.4296	17.5313	17.9687	18.2224	16.1382	16.7624	22.6104	21.0081	20.8716	20.5938	21.7697	21.7624	20.1615	20.1381	20.0683	19.4691	14.4722	14.9869	17.5381	16.1657	16.6815	16.3403	18.3399	18.5263	14.7009	16.4762	17.5341	16.835	15.978	17.0138	15.8258	18.4447
16.562	16.4014	16.1244	17.0208	18.0955	17.9525	17.5135	17.5477	19.1699	18.2526	17.4792	17.6337	16.535	17.4002	17.5531	16.9065	17.7737	17.2287	17.6344	16.7849	15.9446	14.9884	14.7753	17.5881	17.4578	17.6955	17.5911	16.7703	17.4167	16.8459	17.469	17.6066	17.6065	18.1647	17.3947	16.7159	17.6387	16.315	16.6111	16.4253	16.3348	17.2366	18.5833	16.9999	16.883	17.6073	17.9007	17.2969	17.7456	18.1651
16.9244	15.0068	17.1407	16.4106	16.3479	17.2862	17.8547	15.9515	16.1451	16.2026	18.9752	19.1221	19.3233	19.1225	18.4419	18.6201	18.5575	18.6694	19.1077	19.0417	19.4165	19.2722	18.9137	18.5812	18.0909	17.6598	16.7204	17.5575	17.1553	17.3225	16.6752	17.4887	15.0082	17.4102	17.8761	16.3021	18.9446	16.3257	17.4752	17.357	18.6567	16.9867	18.5359	18.2393	19.1436	19.3323	18.4837	18.4355	18.5643	17.2511
18.6786	16.9564	18.0384	17.512	17.1652	19.3282	17.722	18.3291	15.4048	17.8833	19.2751	15.2339	19.421	19.6393	19.3424	19.3595	19.0714	18.9827	19.3581	19.0422	19.1491	19.096	19.529	19.7559	16.9478	16.3558	15.97	17.0189	17.5207	16.4278	17.6725	16.8544	15.036	16.9363	15.846	17.1738	17.6724	17.1546	17.682	17.3906	18.765	18.0278	16.5386	16.246	18.4655	18.8556	19.6511	19.5512	18.8734	18.8823
19.4854	20.161	21.9131	21.9062	21.2885	21.1625	23.7261	23.1751	20.181	18.9445	18.0903	15.6563	18.2321	18.8463	17.4932	17.5158	16.5624	17.5701	16.9742	18.6471	17.8103	17.9176	15.3389	16.9519	18.8285	19.8065	18.8674	18.2908	20.3969	19.328	18.2212	17.4746	18.1016	18.9115	22.2348	22.5691	22.2334	22.2894	22.5753	22.2152	22.2902	22.3919	23.4933	22.5989	17.4349	17.2142	19.636	18.1389	19.8314	20.1661
18.9184	18.2579	19.625	19.6465	19.3139	19.3707	18.699	19.1386	18.7081	17.4008	19.7097	20.327	21.2592	20.9133	18.1669	19.0113	20.4969	20.8003	19.82	19.8831	19.8019	19.5936	20.0542	19.3242	19.8032	19.6391	17.7408	17.167	19.2911	18.9463	19.7392	19.4839	19.9382	17.7701	20.171	19.6564	19.2947	19.3784	19.0413	19.3325	19.2668	19.4282	19.4783	19.3247	18.1221	17.6548	18.687	19.3654	14.1472	15.7033
18.7649	19.1593	19.6963	20.0824	19.8235	18.2715	20.0523	19.9697	19.6486	19.7618	16.1099	18.8422	19.5026	19.4156	19.2803	19.2725	18.9284	18.9629	19.695	19.8303	19.1379	18.9839	19.3923	19.852	16.5758	18.6146	15.6703	16.8995	17.0114	16.972	20.1493	20.5588	18.9569	20.4163	16.4865	15.7397	19.6042	19.7502	16.6485	19.1082	20.4749	20.1198	20.1268	20.3101	20.0624	20.1713	20.3997	20.3962	19.8922	20.2411
16.9569	17.8945	17.4691	16.8948	19.3384	15.0774	18.0934	17.6036	19.3949	19.4118	18.911	17.7039	18.6528	18.6027	18.5101	18.375	18.0148	18.8642	17.1839	16.4343	17.7913	17.9838	17.253	16.2069	15.7009	18.211	18.4217	17.8423	15.931	17.4515	16.2163	17.6985	16.8991	18.0051	16.198	16.6847	17.4708	15.6041	18.7224	16.535	16.9814	18.5256	19.2564	17.7352	18.625	18.7907	18.388	18.8804	18.1954	18.1498
18.508	15.6041	16.6577	15.8131	15.9728	16.828	16.5049	18.8655	18.7049	17.9167	18.4569	18.4997	17.5411	17.5831	18.5572	18.3885	19.4394	19.3488	17.7344	18.303	19.4114	19.1545	21.78	21.4328	18.0067	16.2296	17.806	19.0633	19.4963	19.9689	19.7866	19.1741	19.495	18.3603	16.1351	17.62	17.2919	16.3117	17.9931	14.4322	15.4669	16.7255	16.2858	17.3381	17.7367	18.3169	15.3661	15.5477	17.2915	16.8151
18.1825	16.3933	16.8765	16.2936	19.0244	18.3392	16.232	17.8186	17.1292	15.8032	17.6102	15.3413	19.4861	19.316	19.4471	19.4196	18.9327	17.0178	19.2349	19.1829	19.0734	19.0911	18.8222	19.1203	15.9627	17.3565	17.8834	17.6463	16.5334	18.3314	18.0499	17.5012	16.6214	17.9143	14.8993	16.7241	17.5747	19.08	17.1224	18.2805	17.3324	16.7033	17.1215	19.4988	18.8211	17.9039	19.2156	19.7943	17.3452	18.5702
21.2878	21.3561	21.6585	21.7365	21.5105	21.4837	22.3458	22.3006	21.4597	21.3975	20.2635	19.9115	21.0148	21.0994	21.3978	21.4528	20.8703	20.8297	21.7642	21.5441	21.3786	21.4476	20.6875	20.4512	22.4674	22.2546	22.1118	21.5031	22.7312	22.8401	21.805	21.5676	22.8876	22.4066	22.1875	21.7873	21.7259	21.6997	21.4336	22.0136	23.3362	23.3919	23.1746	23.295	19.8836	19.6005	20.1854	20.3785	20.9962	21.3156
15.0657	15.7804	15.8618	18.4838	16.9044	17.1248	17.0771	17.8366	18.0724	17.1453	18.8998	15.7758	18.2308	18.1945	18.2126	17.7295	17.5201	18.4047	18.1017	18.2826	18.2526	18.2361	18.1545	15.6722	16.0122	16.483	17.4918	15.1609	17.0565	15.1239	18.3696	17.2968	17.8455	17.3402	17.6154	18.6591	16.9846	16.7246	17.5411	16.9243	15.3173	18.1256	16.8816	17.8527	16.842	18.1347	18.0979	18.2458	18.9106	16.6583
20.3626	20.2174	20.1038	20.0544	18.8713	15.8437	20.0846	20.0675	20.1642	19.8374	19.7698	19.3065	20.3154	20.3162	20.6505	20.6354	19.7894	19.8423	20.0572	19.8549	20.4518	20.4793	20.8434	20.1647	19.5878	19.2288	18.846	18.891	19.5313	19.4737	20.1076	19.116	18.8231	17.7622	19.6633	19.4333	19.5418	19.0383	18.5406	18.8759	20.649	21.0674	19.9703	16.8709	20.5422	20.8767	20.4469	20.6835	19.8382	19.3284
15.8323	15.7626	17.9414	17.6403	17.3317	14.6117	16.3423	17.488	19.186	19.0237	16.574	16.4691	19.3783	16.1025	15.2672	16.8205	18.1496	18.1779	17.3467	17.4975	17.8287	17.7043	17.5245	15.7118	21.6945	21.4673	20.1711	21.0606	20.7731	20.5879	20.7466	20.8659	20.3105	20.303	18.7697	16.3785	17.7609	15.9792	17.512	16.9991	18.9079	18.8695	19.8435	18.1218	16.1469	17.8932	17.8145	16.4828	16.7588	19.1225
19.3966	19.1587	19.5163	17.2948	19.3638	16.9417	18.1972	17.2985	20.4055	17.6521	17.0361	18.3408	18.1782	16.2266	18.7972	18.8663	16.9417	16.457	18.6077	18.7346	17.1171	18.3513	18.2703	18.9824	16.4994	16.1063	18.0344	17.6345	16.9223	19.0175	15.9584	18.5716	16.2695	18.6651	16.7343	15.603	17.26	15.8923	16.388	16.2839	17.1007	18.2307	17.28	16.4364	19.1745	18.5518	18.5068	17.9044	18.615	18.2847
16.0896	16.6188	18.3479	19.0293	15.1524	17.1004	15.7659	17.0154	17.6304	17.1845	15.9121	17.4251	18.8054	18.5065	18.3043	18.3281	19.6912	20.1523	16.8538	16.0957	21.3942	21.2031	22.8511	23.8124	17.5246	17.6358	18.012	14.4082	17.4125	16.7184	17.4721	16.7232	17.7012	16.9519	16.8915	16.6855	15.8373	17.2619	17.0457	17.3662	16.611	15.2653	16.6496	17.266	15.7479	16.4911	17.8845	16.719	17.3288	16.9777
18.2853	17.371	20.1239	20.2507	16.0706	16.8457	17.4957	17.9252	17.7211	17.0437	20.6374	20.9858	21.6152	22.2415	19.2539	18.871	20.6188	21.6472	21.2333	20.9289	21.2288	20.9692	22.6041	22.7265	16.9886	16.8347	16.4242	16.1818	18.0354	17.4171	16.1052	17.7441	16.3261	19.3882	16.8238	17.9303	16.9279	17.0718	16.1178	17.1871	18.6913	18.9481	18.7208	19.8656	21.8261	21.8397	22.8587	22.5488	19.7182	19.714
20.6859	20.6314	21.0126	20.9384	20.9529	21.6591	21.2481	20.8045	20.4486	20.2934	17.344	19.1463	19.3197	17.1324	17.481	19.2074	17.0704	14.6218	17.6134	15.2356	17.1425	15.6569	20.551	20.2823	16.7409	16.9725	17.8501	18.2609	18.8076	18.8348	17.2376	16.1619	19.4972	16.7429	16.3321	16.0454	18.9651	18.8673	15.9277	18.8154	18.1133	21.2279	19.8458	20.4074	18.2579	18.3774	20.2079	20.3365	15.8746	19.5879
18.5277	15.902	17.7308	17.7933	17.5942	16.8499	18.6604	16.5076	17.7375	16.5914	18.2626	16.0349	18.1314	18.0216	18.0586	17.636	17.8634	17.6662	17.8729	17.8791	18.0477	17.9693	17.4054	17.4209	17.8893	18.0467	16.7186	18.03	18.0082	18.1982	18.0305	18.3409	19.601	17.4996	18.0262	16.5971	17.3515	18.0366	16.9487	18.4338	15.981	17.8716	16.7217	15.557	18.5871	18.7242	18.6313	18.8392	15.5586	17.1532
18.7175	18.5148	18.5874	18.6702	18.5803	18.5628	18.8717	18.349	17.9119	18.1892	15.7677	15.4275	17.8653	16.2464	18.4086	18.2548	17.0911	17.2327	17.9199	17.8842	17.5221	18.4693	19.1998	17.2089	18.1689	16.7718	16.5016	17.2319	16.8273	18.0674	17.6242	16.4071	17.3953	17.0515	16.3467	16.7408	19.016	18.8705	16.1358	18.0938	19.164	18.7281	19.2045	18.8345	16.9391	18.0401	18.5989	18.8541	18.535	18.4549
16.8644	16.2382	21.3768	21.1138	17.8816	17.5958	21.186	21.0729	17.4694	18.4989	17.1417	17.4699	17.3429	14.5609	18.292	17.216	17.5335	15.9979	17.1876	17.4484	16.751	16.765	17.9046	16.8301	19.9772	19.3454	19.7444	19.1147	19.6708	19.0201	21.0454	19.7798	18.3821	18.7855	20.1706	19.382	21.957	21.8877	19.2585	17.2437	23.1089	23.2698	18.788	20.2357	18.0937	17.1391	16.2904	17.2242	16.9312	20.7521
19.4786	18.6384	20.8294	19.2446	18.2435	19.7696	18.8548	18.9151	18.9051	16.9483	21.0151	21.0956	19.9438	21.0999	21.8301	21.4003	21.8628	21.7715	19.2903	19.7773	20.0589	20.1451	19.4905	19.256	18.5116	19.2769	18.7669	19.1934	17.6732	17.4321	15.7374	18.2797	17.3759	16.5033	18.2128	16.6579	16.9478	18.5862	15.3101	18.2201	20.3241	21.0368	20.5287	20.8534	21.9832	21.9396	21.2858	21.3952	20.2377	20.2831
18.6353	18.8162	18.3383	18.8566	18.5929	17.9188	19.4206	19.6344	18.0194	16.7262	16.1859	17.001	17.1627	16.3641	17.5216	16.7944	16.0492	18.0155	17.0442	16.5853	18.524	17.4251	18.0123	16.7721	19.2414	17.3968	18.7612	15.219	18.8315	18.1354	17.6314	18.8837	16.8161	18.3378	17.3368	15.1031	19.5665	19.1138	15.5585	18.892	20.089	20.0503	19.7453	19.8226	16.3042	18.8865	17.6957	17.8767	15.9344	17.5978
16.8052	16.4581	16.6412	17.1372	16.6285	16.4345	16.1951	17.3807	17.5634	15.0322	17.5903	17.6445	18.3984	18.4358	17.5142	17.8389	17.7597	18.0205	17.5396	18.425	16.969	17.3478	18.5085	18.5425	15.0487	17.8328	18.1269	16.4844	17.4007	15.7156	17.982	18.1241	17.9526	18.2799	16.3043	17.1796	16.9169	16.1455	15.6256	17.4937	16.881	17.7653	16.8072	17.5338	16.7357	14.5351	17.7195	16.4899	17.2354	16.1972
17.3988	17.4689	17.4004	17.4307	17.4799	17.6493	17.2056	17.2364	17.9465	17.789	16.9785	17.2607	15.9732	17.5802	18.4539	16.5777	17.211	18.0994	16.1701	18.4692	15.406	16.772	15.7155	16.8244	17.5028	16.6566	16.9062	15.6921	18.4764	17.5479	18.1854	16.3789	16.5636	17.1075	17.6816	15.4763	16.3287	17.8706	18.0502	15.307	17.538	16.0803	18.0128	19.4524	17.2593	16.9977	16.6925	18.3617	16.8777	18.0395
19.1037	18.7391	20.7139	21.0312	21.2668	19.4409	21.4143	21.7956	19.9663	19.8765	16.6131	15.9619	19.4995	19.2382	17.4435	17.5623	16.0455	16.7509	17.9311	17.8535	17.9266	18.789	17.55	16.791	19.5071	21.3927	17.1032	16.1879	20.3733	19.2227	19.9146	20.0292	16.0948	19.6143	20.8773	21.1879	20.9509	20.6785	21.5942	21.6746	15.7971	15.1573	19.4224	18.9041	19.8537	16.9077	16.9243	19.2742	13.7831	14.8591
20.2488	20.454	21.4751	21.4602	21.3889	21.1862	20.7871	20.7392	21.5616	21.4758	20.7833	20.7466	20.4623	20.3617	19.7003	19.7481	20.7584	20.788	20.2092	20.3239	19.7756	19.882	18.7003	18.8103	21.4182	21.1738	21.4012	20.3403	20.5384	21.5329	20.9026	20.9348	20.3684	17.1319	20.3402	20.3639	18.2449	16.6376	16.617	18.4918	19.0669	19.1392	17.6378	19.6672	21.0712	20.5431	20.2834	20.3698	20.2957	16.9281
19.4177	19.6163	19.1773	19.4787	17.8013	19.9952	19.6181	19.9174	18.6949	19.7385	19.8613	19.8848	20.092	20.1769	20.1651	19.8626	20.1074	20.0378	20.1211	20.4564	20.1711	20.1699	19.3821	19.2513	19.3736	19.1684	19.0541	17.7901	17.9957	17.5762	19.8541	19.1426	16.8051	16.5466	18.991	18.2178	16.4532	17.9282	18.0794	19.0258	15.9749	18.7844	18.9105	19.0126	20.6996	20.446	20.128	19.7086	18.9955	18.8021
19.3719	19.3018	19.8449	19.9263	19.5859	15.0083	19.5336	20.045	19.2117	18.9555	16.0698	17.5652	19.5233	19.3878	18.1705	19.4081	18.8685	16.097	19.4871	17.1779	16.2657	18.2202	15.4393	17.889	16.1306	16.3884	19.6152	18.0882	19.1939	19.5086	19.3702	19.9787	15.6702	17.8288	19.4414	19.6123	19.7273	19.5046	19.6605	19.6343	18.395	18.7531	19.4967	18.9892	17.2915	16.9223	18.1958	18.6187	16.546	16.0716
19.089	16.7179	19.1099	18.2368	19.6237	18.8039	19.1579	17.041	18.493	17.0177	15.8212	17.288	19.6209	19.3884	19.2952	19.0025	16.9526	20.0815	19.7812	19.9676	19.3849	19.0853	19.3126	19.242	19.628	19.8675	20.5096	17.6485	19.6975	19.4245	19.4881	16.2077	19.8711	19.606	16.4528	18.0454	16.4708	17.2369	16.3353	17.85	19.027	19.4188	19.3409	19.2509	19.1208	17.6978	19.1879	19.0976	15.9819	16.8489
20.5828	20.2595	16.6483	19.1105	18.7622	19.0367	14.9611	18.6759	19.4961	19.4031	19.3953	16.453	20.8382	20.6257	20.3735	19.9969	19.8483	20.0152	20.3021	20.5115	19.9121	19.8795	19.9199	20.0632	18.1744	15.9461	16.1841	19.7451	19.5523	18.1266	19.2489	18.7116	18.145	18.4189	16.6929	16.3442	20.219	18.6953	15.7051	17.4847	18.3379	18.2353	19.6988	19.69	21.3013	21.3968	21.4893	21.2044	20.2285	20.3194
16.6208	15.9833	18.8761	16.1037	16.9589	16.6777	15.5793	16.5491	14.8692	18.0899	17.4864	15.2416	19.551	19.0946	18.0056	16.388	18.7992	17.7806	19.3298	19.1817	18.8247	16.0666	16.4872	15.7015	22.8211	22.0612	22.9319	21.7321	23.1331	22.6968	21.0848	22.3333	22.9154	22.7002	16.438	18.3253	17.4557	16.5889	17.5701	17.394	15.7815	15.4729	17.5801	19.1924	17.751	16.7585	16.8613	18.6126	20.0486	17.7116
18.9859	19.5587	18.6664	18.3302	17.5335	19.0373	18.4868	18.684	18.5344	18.4472	18.167	16.8634	17.5426	16.8854	17.8164	16.9592	17.193	18.2006	16.7916	17.9474	15.9763	17.945	16.2763	15.1955	18.1912	18.2901	16.5839	18.0637	18.002	15.9092	18.3329	18.2142	17.4434	15.9872	18.2728	18.1165	17.0741	19.091	19.6574	19.2605	16.9376	16.9487	16.7333	16.6345	18.9338	18.967	18.0429	19.8639	18.805	16.5305
17.774	17.8829	18.313	17.9077	16.0652	19.0449	16.5642	19.3679	17.8321	16.3504	18.8373	18.4193	18.0591	17.6354	17.8329	16.8682	15.8988	17.7512	18.1688	15.9981	17.9736	17.2299	16.1904	15.9319	18.8638	18.2932	19.2143	18.131	18.8938	18.3293	18.9346	19.3838	19.071	19.199	20.4026	19.7109	18.4829	20.685	20.2071	19.7286	20.5124	20.7042	20.2724	21.4613	16.4965	18.9071	16.9221	17.7161	17.7527	17.6124
17.1415	15.9414	17.6556	17.813	16.2018	16.2877	14.9115	16.3014	18.2384	17.4205	17.601	17.2954	19.0736	19.0383	19.6119	19.3435	18.8249	19.2287	19.3101	19.5568	19.2582	19.0287	19.2366	19.1859	16.9502	20.4679	14.8845	16.8045	16.2484	17.7496	16.9417	16.2564	17.9976	16.574	15.9145	18.392	17.8891	16.3875	15.8935	16.7023	17.4077	17.7075	18.948	16.2552	19.3346	19.5792	20.125	20.5264	18.8055	19.1172
19.035	17.5378	19.905	19.3128	15.6961	19.1677	21.1486	21.5966	18.8014	16.3613	16.7446	18.3139	19.1336	19.2763	20.2221	20.061	18.6267	18.9389	19.918	20.0988	19.1827	18.5882	18.4638	18.4041	17.4596	16.6768	16.6705	15.8282	19.5498	15.6393	16.7235	17.6313	14.8673	18.8037	20.0505	19.7161	21.0788	20.8576	19.6414	19.705	20.8763	20.687	20.8003	20.9572	19.1975	17.516	20.0889	20.1784	21.0342	21.311
18.3278	17.548	16.3737	14.9329	18.1122	17.4371	16.0116	20.4987	18.3321	18.4188	18.3531	18.4167	19.1967	19.1737	18.1713	17.5306	18.6938	19.0771	18.4971	18.5748	18.5944	18.6458	19.7103	19.8091	19.0647	19.2471	19.5401	19.7309	19.3088	19.3919	19.3567	19.9215	19.6717	19.6488	18.6721	18.2964	18.2876	18.342	18.9009	17.7611	16.2138	16.9747	16.473	16.7432	18.1252	18.0659	17.9083	18.0067	16.4321	16.7047
22.8523	22.8173	22.5584	22.6562	22.497	22.4065	22.9413	22.5245	22.7064	22.5376	20.5161	20.4338	21.0723	21.1396	21.6534	21.7089	20.7615	20.6646	21.5246	21.6379	20.603	18.8811	19.6874	20.7208	21.1836	21.6677	20.753	20.9626	21.8223	20.5504	22.17	22.0019	21.1057	21.1523	23.3547	22.8955	22.4628	22.6726	23.529	23.1818	23.9554	23.5473	23.2607	23.4013	20.5124	20.7556	21.1808	21.4088	21.7628	21.8421
15.7204	18.3308	19.4346	18.7445	16.7129	18.5648	18.4858	19.6691	17.5619	16.8189	18.8893	19.3798	19.5702	17.1269	18.6988	18.6782	18.8517	19.2316	18.8969	19.0861	19.4754	19.6207	18.4704	18.7124	16.2646	16.8476	16.1188	16.7998	18.8759	18.5981	17.7421	14.9663	15.862	17.1618	16.0083	17.3197	17.2646	15.1936	16.5434	20.1641	18.4618	18.6456	18.9295	19.3034	16.3168	18.4366	19.2505	18.7341	18.2798	18.745
17.38	18.5236	18.2562	18.0855	16.7728	16.1751	19.047	16.3785	17.9971	19.1538	16.8165	15.9172	18.1444	17.9495	16.1421	15.3979	16.0313	17.7065	18.0717	17.9507	17.7895	15.9972	17.3128	17.8546	17.111	16.2503	17.7495	17.9998	17.2107	17.8784	18.1968	18.3042	14.9894	17.2967	17.8758	16.743	15.1071	16.3545	16.4019	15.9942	15.5897	15.8397	17.1411	16.8546	18.4876	17.6738	20.2619	19.4736	18.241	19.1194
20.3477	19.9981	21.7162	21.52	22.3195	22.0707	20.7425	21.4681	22.1614	22.3542	20.5331	20.5055	20.8264	20.9832	20.1836	20.3017	20.5441	20.6093	20.8596	21.2157	20.363	20.1905	21.0793	20.1282	21.309	20.8107	21.8158	20.9316	20.5704	20.9976	20.9277	21.7552	21.8372	22.6662	21.5273	20.9602	21.4199	21.066	20.7544	20.4074	20.9601	20.7888	21.2097	21.0814	21.1772	20.5424	20.4821	20.086	21.0496	20.8216
18.9025	18.3123	19.4872	19.4878	17.3832	17.9573	17.0438	16.7522	16.2337	16.3247	17.7128	16.7453	19.4504	19.5881	18.9772	18.9426	18.7772	17.02	18.8741	18.264	18.8539	18.7189	17.7427	17.9478	17.2905	16.7295	18.5489	17.0192	16.5328	19.2683	18.3004	15.9542	18.5915	16.6991	16.743	18.1965	18.5041	18.9692	16.7723	15.9206	17.9402	17.026	18.4356	18.0635	19.4998	19.5935	19.698	19.4689	18.4547	16.6937
18.9719	16.9795	18.1799	20.5474	18.4228	21.4336	15.255	15.1399	17.8321	20.6156	20.5433	20.5303	21.3067	21.4659	20.061	20.068	20.3817	20.7865	19.8256	19.9942	20.6621	21.132	17.3138	21.7591	14.279	16.7382	16.4504	14.5585	18.248	18.8564	16.8233	17.3629	19.7959	17.4651	19.7964	15.5884	19.4991	15.7039	16.1643	17.3815	16.5681	16.8998	20.1115	19.9147	18.3857	21.3295	20.0224	20.4573	20.3602	20.2183
17.6313	15.1873	18.288	18.7515	15.5406	17.5277	18.4558	18.6951	16.1074	17.6902	17.3468	15.3131	17.6359	17.2591	18.4694	16.2086	16.4422	17.4383	17.2255	17.7784	17.4832	16.2826	17.7151	14.8156	18.8562	17.1597	17.8116	17.7523	17.3051	17.3788	17.5789	17.947	17.5237	17.9376	15.9732	16.4194	16.6346	13.7519	17.373	15.5918	17.891	17.2239	18.0048	16.1055	17.567	16.0579	15.7071	16.3075	14.6356	15.208
19.4741	19.445	19.7819	19.5762	19.5915	15.3841	19.7573	19.6357	19.596	19.9045	19.2175	19.2938	17.8992	19.2315	16.2849	14.9403	16.7085	19.9711	18.9481	15.9627	18.89	18.8486	17.1855	19.9671	17.1374	17.508	15.8446	18.0645	15.6945	17.4575	17.0686	17.6718	16.1369	17.6668	15.8555	18.5232	18.3474	19.3283	18.3354	16.6593	19.1364	18.9279	19.6953	18.9176	19.8714	19.8906	19.5429	20.163	19.6459	16.8543
17.9447	16.9409	16.5905	17.8662	17.0884	15.0601	18.0922	16.8697	17.2369	14.9273	15.9585	17.9461	17.9945	18.0706	18.2178	15.7337	18.141	18.1628	17.8947	18.0944	17.8085	17.8163	16.1141	17.7024	16.9826	17.8679	18.677	17.5521	17.5099	16.4489	17.3389	18.0507	17.9872	18.1155	19.6413	16.8058	16.2716	17.5096	16.2393	16.2115	18.0742	17.9969	18.2344	18.4981	16.2626	17.8483	18.6699	18.7748	17.7259	16.0559
23.0287	23.3102	24.6212	24.5202	23.7685	22.3783	24.0004	23.1548	24.5987	24.4243	23.8921	25.2115	23.4959	23.79	24.0767	24.0969	23.8094	23.8832	23.9294	24.0305	23.1319	23.2333	23.3715	23.815	23.8652	23.3133	22.755	22.8919	24.811	23.8699	24.8892	24.0817	24.0641	23.2954	23.0515	23.4325	24.3357	24.3457	24.0838	24.0213	22.1628	21.6594	24.3827	23.8948	22.3364	22.7438	24.2236	23.4863	22.5324	22.0123
17.8972	17.3586	16.576	15.6133	16.1677	14.9445	14.3058	14.6336	16.1501	19.038	17.041	16.6582	16.4952	16.78	16.7039	16.7409	17.2244	17.8607	17.2409	17.4782	16.6731	16.3361	17.3195	17.4824	18.2878	17.4887	17.5405	17.7344	17.1934	18.3747	17.4403	16.7097	16.3638	18.6705	16.2365	19.1368	17.9465	16.0954	17.3201	16.3773	17.66	16.1925	16.2139	17.6547	16.4219	17.636	22.7447	22.1332	16.9667	16.8598
18.8591	18.5802	19.6907	18.4667	17.0391	14.7302	19.8898	18.6836	17.4168	19.4133	16.5241	16.8359	17.8794	19.7723	19.0484	19.2381	16.7891	15.7975	18.8595	17.2888	17.3951	17.2274	17.7023	16.9826	17.0884	17.3741	15.5224	18.4682	17.1597	15.6252	15.0895	16.2151	18.8491	16.3026	15.8305	19.0994	18.45	16.4988	16.9605	16.2766	17.6541	17.1949	19.8211	17.9578	18.218	16.5932	18.2687	16.8574	15.9577	17.5173
17.7325	17.385	18.3512	16.5989	16.7309	16.6763	16.9817	17.3575	16.5184	19.5071	18.7885	18.45	19.8981	19.932	19.1963	19.1764	18.5037	19.0453	19.2022	19.1933	19.318	19.2539	18.6782	19.1246	18.3968	14.7505	17.2493	18.3733	15.6719	16.3172	16.9968	20.1794	16.5731	17.6534	15.1533	16.4553	18.3844	17.6528	17.1645	17.233	15.1995	15.927	16.1145	18.3907	18.856	18.7151	20.2384	20.1183	16.3885	16.5173
17.679	17.7175	18.5606	18.2326	17.2232	18.2645	15.7147	19.1936	15.5533	15.5137	20.1073	19.4025	16.0531	20.453	17.6462	17.5187	14.7226	20.2435	19.9898	20.2614	19.2439	19.1758	18.4796	16.7022	20.8675	21.0397	21.5672	21.9238	21.2509	21.0556	21.8649	21.5708	21.369	20.566	15.7792	16.6135	14.9678	16.2144	16.5051	17.6805	18.9304	15.6415	17.7418	16.5275	20.6971	20.3976	19.9151	20.1443	20.9362	20.9297
16.7954	17.3562	17.2852	16.5121	16.6572	14.3054	15.6911	16.2754	16.0281	15.9078	18.5834	16.0723	18.7507	15.5285	18.8617	18.8772	18.3436	18.5402	18.7612	17.1712	18.7055	18.7286	18.4833	16.6633	18.0788	17.9119	17.0205	17.3419	16.6134	17.2871	16.3242	17.8581	15.2165	16.4641	17.1788	14.6258	14.8233	17.691	16.47	16.4915	16.304	16.5117	13.1732	16.4193	17.1061	16.4603	18.9723	19.1746	18.9495	15.9439
19.1238	20.3435	18.5357	16.7308	15.8815	15.9007	18.4396	19.6426	16.4787	18.3048	17.4506	16.2149	16.5975	17.2054	18.6891	17.6701	16.8651	18.1773	17.9679	17.8991	15.033	17.1237	18.1657	17.4844	17.8388	18.9828	16.9147	16.851	18.6834	18.7931	17.5108	18.9373	17.1207	18.0665	15.1845	15.8205	18.6881	19.0186	16.4504	17.2053	20.0043	19.9474	20.3934	18.3657	19.2241	19.6515	16.8199	18.0718	18.8475	18.514
17.221	19.8457	20.262	20.8272	19.665	20.5709	20.7258	20.5727	15.8952	19.3658	19.9232	20.1521	20.6787	20.391	20.9109	20.7881	19.976	20.2011	20.6958	20.6408	20.5283	20.4603	19.8619	19.3416	20.209	20.5489	20.1083	20.466	17.8076	20.6677	19.6555	19.7876	19.7293	19.9766	19.8257	19.8978	19.5821	20.2738	20.3055	20.5333	19.6757	19.6884	19.9758	20.4586	19.9439	20.0475	21.255	21.2698	17.6839	19.9229
15.686	16.3649	16.0879	17.7777	16.4402	17.0651	16.7003	16.133	16.9365	16.9399	17.8264	16.5822	17.4792	17.369	17.8633	17.2436	15.2432	18.0616	17.5749	17.1385	17.0183	17.3267	16.6634	16.63	16.7157	16.8971	16.9879	18.2537	17.8885	17.7973	16.8955	17.5312	16.923	16.284	16.1116	17.116	16.5004	16.9672	15.7856	15.7861	15.0301	17.3753	18.4717	17.4601	18.2228	18.844	17.7051	17.8433	17.34	17.0173
19.51	18.662	19.2824	20.0311	20.9327	18.8733	20.1785	18.728	17.2185	19.3932	22.1883	22.1906	22.5875	22.5215	22.7966	22.6563	22.4574	22.4283	22.9291	23.1662	22.5653	22.1949	22.6467	22.4537	21.1673	20.3918	20.8583	20.7051	21.2284	21.1629	20.9999	20.1966	20.2739	20.6438	20.0297	19.3752	18.5917	19.2513	18.5585	17.3364	19.874	19.398	18.5006	19.3785	22.9564	22.9457	22.9447	22.8249	21.6352	21.9699
15.9283	16.8545	17.3229	16.6043	17.1791	17.3109	18.2121	14.9709	17.7748	17.4828	18.8039	18.9271	16.5232	16.2953	15.9969	15.3908	18.9477	18.8982	19.3141	19.1667	18.6002	18.8573	17.4924	16.5329	16.3911	16.2404	15.8915	17.9042	15.8757	16.1374	16.6595	17.2861	17.1747	18.1143	16.7886	15.7546	16.6963	15.8696	16.9835	18.6033	16.4374	17.2656	17.9271	15.9262	19.7397	19.684	20.0061	19.7857	18.9419	17.6355
19.1647	18.9672	17.0219	16.0214	18.4399	17.215	19.9746	19.4451	17.5896	16.8143	17.6622	17.268	16.4023	16.3364	18.3054	15.4151	16.4435	16.4723	18.0854	17.3591	17.7958	16.0415	15.6603	15.5685	17.0169	16.2093	15.8211	16.9488	18.9429	19.0186	19.1158	16.6469	17.3656	18.9506	18.8818	15.7539	19.7666	20.2249	19.8583	19.6995	21.0795	21.0013	19.7585	19.9481	15.8566	18.4034	16.8947	19.1556	18.2471	16.6806
17.9109	17.6359	19.352	19.6012	16.1938	16.1844	16.6	16.1896	16.6916	20.1038	18.4732	18.3016	17.8292	17.7887	18.5433	18.4643	17.1629	18.4477	19.1153	18.9409	18.7227	18.5739	16.0934	19.1654	18.8598	18.8009	16.3821	17.6648	18.7802	15.8713	15.8021	17.9134	18.6884	18.3652	19.6117	19.142	18.8452	18.7889	19.7319	17.9127	16.4906	18.1958	18.9022	18.8372	18.1173	15.1729	18.6806	15.476	18.5756	17.4589
18.3654	18.7167	19.6575	19.8384	18.3206	18.4843	17.6542	17.1925	17.5894	18.4596	21.6419	21.6282	23.4548	23.7106	19.3435	19.7901	23.2451	23.3277	21.6089	21.6501	20.7125	21.1099	23.062	22.9434	18.1251	17.0301	17.5946	18.356	18.6868	19.9762	19.9003	20.0555	19.3925	18.6102	18.9759	18.429	18.4518	17.8639	17.1003	20.3358	17.6088	18.0638	19.7765	18.2155	18.0029	17.7004	20.758	20.7105	20.2493	20.5595
16.7597	16.5639	19.7054	19.6766	16.8055	17.2374	20.3667	20.5704	17.5693	15.1973	17.3155	16.2398	19.2101	16.9074	15.1678	19.2241	15.6334	19.2576	17.0807	17.9945	16.2871	17.8579	17.9037	16.5005	19.653	19.7483	18.4477	15.8659	20.0767	19.9476	20.9717	20.5969	19.5691	20.0423	21.2417	21.6537	22.1227	21.8378	17.96	17.3455	22.435	22.4283	16.5671	19.4596	15.3476	16.9375	17.2591	16.6265	21.2073	20.0991
17.8335	19.0372	19.1808	17.1722	15.2359	17.3682	15.8878	16.3931	16.7934	16.1833	17.4543	17.9064	18.0414	17.7121	18.4151	15.3402	17.8689	16.4863	15.9128	17.8462	17.9282	17.8361	17.1015	15.0198	17.3023	16.8832	17.7675	17.9518	17.2875	17.2573	15.9398	17.2963	16.2122	16.9163	15.8683	18.5675	15.2887	15.0384	16.0218	16.2292	15.4263	15.8812	16.9652	16.557	18.552	18.4364	18.2862	18.3858	17.7895	17.9301
16.708	16.9683	17.2584	19.8534	16.738	17.1336	17.7677	17.6056	16.0319	18.3055	18.3176	17.2706	19.2115	19.2902	16.9854	18.652	18.1164	18.1699	18.434	17.959	17.9889	16.8738	15.3245	17.3886	16.4374	15.9144	17.0719	17.0835	16.0499	16.5308	16.7389	18.381	16.2438	17.3169	17.7234	17.7109	16.5106	16.429	16.8218	16.4926	14.5968	16.2497	18.4878	18.3621	17.0499	18.5467	18.5336	18.8586	18.5236	18.172
15.8319	16.0702	17.5062	16.1381	15.8023	17.6753	16.6739	16.3022	16.4923	18.3287	16.2518	17.0566	17.3196	18.5504	16.4502	17.9951	18.0896	18.2561	18.6945	18.3868	18.2926	16.2998	15.4787	18.5845	18.3959	16.928	17.2796	17.2603	16.7356	16.6481	19.4837	17.3565	17.746	18.329	16.1757	16.1947	17.4844	16.5427	17.1837	16.9292	16.324	18.3501	14.4566	16.9332	18.6769	18.6782	19.3264	19.0866	18.7284	18.5956
17.5945	17.7248	14.7824	18.3392	18.2393	19.3224	17.5941	16.5249	16.4498	17.9242	16.8913	16.1357	22.9148	23.9918	19.481	19.0396	20.4589	20.5029	21.0445	21.1631	22.6	22.5745	16.6618	16.2984	20.2157	20.6356	19.4783	19.7183	21.278	21.2451	20.7578	20.217	19.7704	16.8765	16.5172	15.8675	17.8304	18.5461	18.9	15.847	15.8148	16.1813	15.6436	17.5828	17.5758	15.4571	19.5148	16.4611	16.4281	17.1499
20.4559	20.7569	19.8267	20.2323	19.6783	20.2892	19.8547	20.1964	20.7704	21.1834	17.3358	19.1779	18.491	18.5731	18.9797	19.3991	17.0665	15.8377	18.4069	17.392	19.3178	19.2711	18.9623	18.8592	19.8004	20.275	20.2017	20.5046	19.0242	19.4265	16.4265	16.5569	19.874	20.1859	17.864	19.1429	17.0871	16.3385	18.1491	17.9599	19.0934	19.4909	19.157	19.1107	20.0532	20.1526	19.8692	19.4765	19.6435	19.2518
16.4961	17.5447	16.5226	17.6511	16.266	17.9089	17.8236	16.5145	16.6156	15.8115	18.7771	18.8921	19.0091	18.9387	17.4243	17.7601	18.3215	18.3808	19.7578	19.3463	18.057	16.881	18.8535	18.9042	16.9254	16.02	16.7525	18.2152	16.4663	16.5452	15.792	17.1223	15.6112	17.8197	18.2319	15.6354	16.9677	17.1279	17.8886	17.3637	16.4	15.9087	17.2161	16.3958	17.797	18.6117	16.5233	18.2538	17.128	15.8262
18.9839	19.7112	20.0281	18.969	19.6211	17.6017	19.4352	18.5155	20.0253	17.502	20.0556	20.3297	18.8431	20.205	18.2697	18.8137	21.0521	18.1854	19.367	20.5854	17.7094	18.2907	18.734	17.1905	16.8066	17.1563	17.0407	18.2158	18.461	16.2503	19.0751	16.0944	18.0453	17.644	16.2537	16.9504	16.6835	18.9475	17.3885	16.2293	18.5095	16.504	18.9655	18.4335	21.9788	21.9902	20.7136	20.2985	20.541	21.35
16.5457	17.868	18.4739	18.3288	18.0316	14.8998	16.8598	18.4872	16.7619	17.3153	19.5879	19.7275	20.5696	19.9683	19.8615	20.3945	20.2295	20.254	21.4357	21.3477	20.7552	20.9476	19.6774	19.4691	21.6712	21.8075	22.5264	22.0207	22.5927	22.8048	21.8863	22.0108	22.41	22.2864	18.8845	18.4077	18.1084	18.611	18.8955	18.1233	17.9012	16.4417	18.5059	19.7804	17.6594	18.1486	16.9395	18.6453	18.466	17.7831
20.1458	20.0816	19.9955	20.0551	20.508	20.6687	19.4403	20.1822	20.8279	21.1236	19.0484	19.8455	19.73	19.2782	19.0926	19.011	18.8816	19.2413	20.1498	19.5312	19.6263	19.6531	19.2808	19.0191	20.3273	20.2197	19.1356	19.279	20.1926	20.3645	20.3829	16.9105	20.2665	21.0778	16.8652	20.0874	19.1611	19.2877	20.2765	19.6063	19.0367	18.535	16.7888	19.5578	19.6291	20.0662	18.8263	19.1732	16.5818	16.1285
20.0459	20.5222	21.7389	21.6317	20.1262	21.7402	21.8872	22.5277	21.5994	21.3227	19.6348	19.9431	19.7271	21.4527	20.9101	20.5883	20.9065	21.1568	21.7086	21.7251	21.1289	20.5394	20.5898	20.109	21.3131	20.9686	21.0565	21.1557	20.7587	20.2734	21.7008	20.6775	20.0659	19.798	21.5952	21.1566	22.586	22.1572	22.0746	21.8171	23.9948	23.2616	22.7533	23.3961	21.8115	21.3403	22.2245	21.9292	22.1112	22.2034
20.7719	20.1428	20.2187	20.3442	20.7195	19.6113	21.1501	21.1175	19.8982	16.6791	16.26	17.1043	16.4481	16.7207	17.1208	14.7155	17.8864	16.7491	18.4477	16.1571	15.5501	17.6116	16.6984	18.1191	20.7874	20.8572	20.912	19.6719	20.4223	20.7584	21.1643	20.8845	21.1143	20.9831	22.4611	22.37	22.0435	21.8005	21.6037	20.0784	22.3259	22.1237	20.9284	20.402	16.8242	19.6888	17.6949	16.8815	17.778	15.4345
17.2688	16.6065	16.9856	15.5352	17.8496	19.2289	15.7478	16.0689	19.3399	17.581	15.0186	15.9009	18.4915	18.8474	15.9304	15.5756	18.0281	16.4707	19.0349	19.1152	18.9927	15.6378	17.8522	15.9222	21.3514	21.461	21.0507	21.0546	21.4043	21.129	20.4397	20.1631	21.0601	21.0791	17.2833	15.8983	17.6341	17.7211	18.0161	17.7572	15.9096	17.3003	15.6045	16.2148	16.1573	17.8559	19.8891	17.3444	17.9087	17.05
16.9815	19.0687	17.9277	15.7902	17.1976	16.7315	18.0645	18.2167	17.9379	14.9352	16.6431	16.3962	17.0512	18.1303	17.6345	17.0383	18.0358	17.6431	17.6851	18.4245	18.1444	16.9585	17.5119	17.2076	18.6209	17.5786	17.2882	17.2705	16.7466	17.0806	16.4913	16.8862	17.0264	17.7553	17.7035	19.5283	18.4849	19.0818	16.8559	15.1658	14.9762	18.0447	16.7551	16.8055	18.2125	18.1437	18.2516	18.254	17.8111	17.7932
18.202	17.8499	18.5555	18.391	18.903	18.7946	18.9584	19.0443	17.2907	17.2898	15.2148	17.7904	18.7446	18.8479	18.1646	18.0021	17.3691	17.1772	18.1348	18.0329	16.5719	18.3788	15.7774	17.1322	17.7132	17.8108	16.6927	18.6223	17.8831	19.7283	19.1203	19.4121	19.0613	19.478	17.0595	18.1359	18.7789	18.4332	17.0746	18.6509	16.1237	15.6464	17.8753	17.8839	17.3505	15.5452	18.9515	19.1155	17.3321	15.4164
16.948	15.5031	17.819	17.3261	15.8812	15.3279	16.8386	17.9904	15.7481	16.3899	18.5304	18.3944	16.8418	19.0654	18.8957	17.8611	18.4697	18.5654	18.569	18.7527	18.4526	18.472	17.6006	18.4857	18.1964	18.0619	19.0024	18.4667	16.6524	17.3425	15.8736	15.8214	18.8057	16.3523	17.6419	15.551	17.7407	16.5926	16.641	16.0545	15.9645	16.6796	16.5689	18.4019	19.3071	19.3367	19.5623	19.5161	18.8795	14.5081
17.3692	18.0798	18.562	18.6963	18.8318	18.5922	19.1055	18.7645	18.7954	19.0736	19.0039	16.761	17.7355	17.1745	19.1761	16.0946	17.938	16.7182	16.9719	17.0862	16.3001	16.1053	18.1131	17.9008	16.357	15.8267	16.7309	17.2018	17.8543	20.7544	16.3661	16.4403	16.7988	16.5365	14.992	18.3939	16.0556	18.6396	16.171	15.3357	16.7143	15.0598	17.7106	17.7255	15.4328	16.6941	17.1071	17.3553	16.8427	15.678
17.3693	17.9129	18.3751	16.3347	16.6163	16.7752	17.0731	17.4616	16.833	16.0831	17.6762	17.8277	17.6338	17.2469	16.753	18.4786	16.4343	18.3426	17.5298	17.4962	18.0324	15.9585	16.7025	17.2428	15.3485	18.27	17.0535	16.9959	16.2527	16.3075	17.1982	15.5973	15.7264	18.0538	16.1802	16.373	18.1986	17.4627	18.5188	17.7698	17.9489	14.5014	16.1359	17.4344	18.7969	19.4375	17.7112	17.7353	16.8007	17.4513
16.2275	18.4216	18.1712	16.517	16.9018	16.6108	15.3622	15.9134	18.0345	18.1673	19.0056	19.0307	19.6896	19.8014	19.748	20.3751	19.0106	19.1326	19.5982	20.2614	19.3697	19.3488	19.9333	19.5051	15.5975	16.2191	15.9606	18.3476	16.0575	16.6606	16.2561	17.054	15.9744	16.1701	16.5993	15.4493	16.1734	16.7931	18.7907	19.2903	17.4301	17.7036	18.4226	15.5949	17.3454	18.6305	19.1012	19.0445	18.8696	19.0037
19.7535	19.5202	19.7206	20.121	16.5199	19.4338	17.7898	19.675	20.3189	20.0406	19.1936	19.3228	20.1845	19.9303	20.1662	20.1472	19.4794	19.247	19.7708	19.7374	20.0638	20.3375	20.2229	20.2809	17.8836	19.403	15.7114	17.728	19.7792	19.9794	19.9078	16.9059	17.6311	15.6824	17.1459	18.3644	18.1536	19.6132	19.4642	16.731	19.6384	19.491	18.7497	18.9215	20.959	20.8287	20.121	19.7219	18.9055	18.83
20.2475	20.2912	20.6092	20.4396	19.613	19.533	20.0058	19.8931	20.2997	20.6917	19.4719	19.8112	19.907	19.9825	20.3746	19.9319	19.8187	19.829	20.1071	19.9528	20.01	19.9201	19.8452	19.7786	20.1358	20.1853	15.7625	19.8638	19.996	19.9825	19.2915	19.4449	19.6955	19.2431	16.5086	19.5121	20.1968	19.9323	18.8592	18.7458	19.8609	19.8531	19.2139	19.5617	20.0659	20.4913	20.049	19.914	19.6876	19.0498
18.6148	19.2939	22.0885	21.8395	20.3054	20.201	21.0871	21.068	17.7291	20.3536	22.2751	22.0067	23.6672	23.7181	20.8725	20.6627	23.8816	24.127	23.2605	23.4395	22.3422	22.3234	23.6977	23.6073	22.2105	22.1214	20.711	19.9069	22.8955	22.4672	22.4278	22.5341	21.0722	21.6198	21.1193	19.4668	20.5083	20.6641	20.0951	21.15	20.5213	19.9825	21.8018	21.7078	21.3941	21.245	21.4219	21.8455	20.4312	20.609
18.7687	17.7974	16.6161	16.6701	18.015	14.0264	15.9889	17.6099	18.1387	16.5466	19.0659	19.1914	19.5017	19.475	19.8371	20.0122	18.9213	19.4746	19.3927	19.4425	19.8348	19.4343	19.713	19.5019	17.0165	18.4329	16.5751	18.198	17.8346	17.9968	18.7315	18.4692	16.5827	18.378	17.734	17.7719	15.8493	16.3714	16.2203	17.7532	18.0452	18.5408	18.2227	18.0925	18.4614	19.0904	19.6227	19.2328	18.9265	19.2694
19.4556	16.834	16.367	17.4121	18.4551	18.0128	16.4441	17.0674	16.0661	16.2869	19.3922	16.163	20.0978	19.8022	16.9481	19.9312	15.9747	17.3503	16.3138	20.0921	19.1194	17.311	15.8231	16.3633	17.8272	18.5826	15.8541	17.5565	18.2192	15.4586	18.1997	17.5847	19.2331	18.2488	17.7023	15.1895	17.6737	17.5371	16.2375	18.2647	14.0701	15.0225	19.6581	19.4346	20.1382	20.4607	20.4978	20.7375	19.5238	19.48
18.6852	18.6547	19.6916	19.6263	18.139	18.3353	20.2617	19.0542	19.3484	18.71	18.232	16.1423	20.0984	20.1437	20.4332	19.8818	20.527	20.4697	19.8797	20.717	19.6988	19.7453	20.8595	21.0824	16.7749	19.5293	16.4491	15.9475	19.8761	16.7752	19.9978	19.4665	17.4825	18.8652	16.1306	16.7827	17.6338	16.2556	16.4157	16.8318	19.4347	16.7086	20.7981	21.2474	20.3789	20.1754	21.3809	21.7997	16.082	19.4835
19.843	19.37	19.4354	19.1092	20.423	20.7208	18.8851	18.7282	20.3377	20.2518	19.4368	19.391	19.6004	19.8204	18.3236	18.4604	19.0087	19.4971	19.2931	19.5521	18.2945	15.2243	18.5453	18.7092	18.4925	18.6996	17.842	18.066	19.4406	18.8482	16.533	18.4941	20.0514	20.1098	17.1689	19.2287	16.684	18.8588	17.4092	16.5205	18.936	18.9957	18.1856	18.4346	18.8657	18.9923	18.9504	18.7027	18.5531	18.3918
20.1954	20.2661	18.8378	19.1913	17.8322	15.8187	18.6821	19.3431	19.3272	18.9632	20.3475	20.3131	21.0564	20.9344	18.9852	19.0144	20.8766	21.118	20.7568	21.0537	20.8165	20.8184	19.8959	20.0568	21.692	21.6206	21.3303	20.5268	21.5762	21.1837	20.5147	16.8346	21.4808	18.613	20.719	17.5481	16.7098	17.5106	17.1212	15.9038	20.3446	20.3355	20.0885	20.2652	20.2677	20.1493	19.8774	19.9553	19.5754	19.7386
23.0359	23.1723	20.9355	21.3595	19.3745	18.6012	21.8059	21.8437	21.3812	20.9691	16.5011	19.0498	19.2015	18.725	18.0731	17.5623	18.8715	14.2264	19.1478	17.9024	16.8343	18.5134	19.1105	18.6676	17.0632	17.2306	17.2685	16.942	18.7811	16.9673	18.0334	19.5844	18.9973	18.9885	16.5234	17.8321	21.5107	21.8551	19.6291	19.3752	21.1256	21.3847	20.4533	21.3849	18.2071	16.7374	18.6632	18.9799	18.9526	16.7439
17.8674	17.242	18.7453	19.1928	18.2122	15.4202	18.3463	18.5216	18.4008	16.8676	19.5082	19.4775	19.0325	15.3246	19.3799	19.2182	19.3148	19.2545	19.2966	19.5572	18.7308	19.0968	18.8269	15.8752	19.8767	19.6398	20.322	20.3506	15.7847	20.0793	18.7539	18.3028	20.44	20.3218	18.3038	18.3184	16.2134	18.0088	16.0439	16.0976	18.0292	17.9151	17.0186	17.2524	18.1113	16.596	18.7656	16.5263	18.7881	19.0822
17.9576	18.0975	17.8759	17.8859	18.7182	17.9025	16.202	16.1384	17.7821	17.8367	18.2856	15.4363	16.4123	17.1943	18.3326	18.5183	18.3023	16.7829	18.484	18.66	17.8249	17.7821	17.7411	18.5944	14.8862	17.7087	18.1687	18.1258	17.6327	17.2984	17.989	16.4775	17.1253	14.4949	16.3971	16.9247	17.058	17.8801	15.0098	16.4381	16.7361	17.7089	16.3764	16.9352	16.2896	18.7856	18.6119	18.451	18.0829	16.9857
24.5734	24.4514	24.4527	24.5137	24.2289	24.5316	24.546	24.4269	24.3621	24.3721	24.3232	24.1688	24.8247	24.9393	24.1199	24.7703	24.5462	24.6614	24.4599	24.53	24.7206	24.9605	25.3171	24.973	25.6748	25.5095	25.1083	24.8913	25.3711	25.2935	25.2907	24.8895	25.1882	25.1694	24.3698	24.0683	24.112	24.552	23.4356	23.6678	23.8562	23.8974	23.495	23.7934	24.7388	24.6082	24.5072	24.4494	24.1406	24.0493
17.7935	18.7181	17.3608	19.1298	17.0169	14.7366	17.6436	17.987	17.5531	16.3819	20.3524	16.1227	18.0895	18.4239	18.2232	18.754	16.914	14.5289	18.3947	18.0598	18.0259	18.0382	14.989	15.8552	16.1767	15.1536	17.2269	15.4871	17.2899	17.9195	16.4371	18.512	16.2961	18.1339	17.9566	17.8421	18.3611	17.9423	18.3294	18.2392	18.7545	18.8037	19.0511	19.2539	18.6793	18.6271	18.8049	19.1112	17.8467	18.2535
20.2738	18.3338	19.829	20.5932	20.2126	20.5156	20.0319	20.1594	20.0419	19.7624	16.8039	19.879	20.283	20.1784	19.2933	19.4625	19.7196	19.727	19.7775	20.0477	19.0297	18.9492	19.1328	19.7545	19.9977	19.8711	19.3739	15.4666	19.5741	16.8691	19.3407	19.1105	18.8466	19.4088	17.6445	17.6276	19.525	20.2979	18.886	18.6794	21.5353	21.3588	20.7513	21.1353	20.8567	21.385	20.5597	20.9109	19.8081	19.732
20.6473	20.5889	21.135	20.9051	21.1704	20.8036	20.6679	20.4356	20.795	20.9303	21.02	19.349	19.5228	19.5374	18.6573	19.0353	19.3144	20.2788	19.9342	19.4787	19.8077	19.7952	19.3915	19.1726	19.7827	19.9826	19.7756	16.9742	19.8898	19.8284	19.6566	19.6464	19.5064	19.557	20.2167	20.0336	19.7423	19.9144	19.9739	19.8796	19.6063	19.9625	19.8868	19.6826	21.0039	20.9028	20.8956	20.1901	19.85	20.1534
19.0855	17.0704	23.016	23.1872	18.724	17.4401	21.3911	21.1613	20.0708	18.3286	14.9644	17.686	16.1569	15.2144	15.652	18.7453	15.453	16.5538	17.0014	16.7995	16.9303	15.7311	16.8517	16.7973	16.6915	17.9542	16.4658	16.6259	16.5719	16.323	17.6436	16.5508	17.3172	17.2145	17.6649	17.3544	18.4684	17.931	18.5363	16.4804	16.3927	14.6897	18.5907	16.1419	16.36	15.2771	15.8041	17.5999	17.3897	15.702
16.7895	18.1799	14.9905	16.857	14.2287	16.7781	16.0431	16.9821	13.4604	16.0998	17.6239	16.7009	21.1695	21.5214	20.3389	20.6286	21.6202	21.4453	21.181	21.43	17.736	19.1835	17.5274	15.5631	22.8029	22.778	20.886	22.0775	23.0239	23.2938	20.7931	20.2106	21.7035	21.5991	17.2145	17.7035	16.5493	17.0063	17.0362	15.8785	16.4622	16.7435	16.5463	15.2357	16.79	19.5351	17.7629	19.3874	18.3692	18.5251
17.1101	18.9502	17.5855	16.2922	16.6602	17.4227	18.0065	16.9063	16.8993	16.3629	17.7895	18.7359	18.7386	18.5545	18.9401	18.9281	18.3579	18.3071	18.1868	18.1642	18.051	18.3574	18.14	15.2092	18.5938	15.0808	17.7441	18.6056	16.0665	16.3453	18.4255	17.7917	19.5224	18.8127	18.5838	16.7782	16.4298	15.4627	18.0681	18.4159	17.9105	17.3558	17.4172	16.572	18.5433	18.1239	19.559	19.7488	15.0351	15.8643
17.1934	18.1854	18.8225	15.9554	17.1702	15.8658	17.1363	16.6606	19.2167	15.7894	17.8015	18.6804	20.8868	21.4632	16.7505	16.4308	20.0485	19.892	17.1964	19.8571	18.5081	20.0423	17.8734	17.3018	22.5149	22.9104	21.308	21.3426	22.0404	21.3491	20.5802	20.3959	21.4563	21.3962	17.1191	16.1671	16.6202	17.8512	16.9332	16.7637	16.7398	17.4779	17.1581	18.0646	16.7128	18.3427	17.9775	17.0323	17.6305	17.3455
15.6453	18.9179	16.4116	18.0396	15.4514	14.9939	18.6139	16.1618	17.0024	17.1741	19.9484	20.1452	18.5156	18.6126	19.4143	19.5519	19.5378	20.0865	19.3812	19.307	20.2398	20.5436	20.1041	19.5984	19.0886	18.9878	19.7159	19.1403	19.5588	19.0865	15.7311	19.0987	20.3648	19.8441	17.143	13.8786	16.1761	18.7703	16.5538	16.5949	18.0806	17.1614	17.0185	16.6959	19.7704	19.7823	15.7219	18.7092	18.575	17.8973
16.1253	17.1699	16.6979	18.2337	17.5374	17.9786	16.8511	13.2067	16.0721	18.8779	18.9953	16.519	19.5739	19.7944	17.224	19.4691	18.9408	19.386	20.088	19.9706	19.863	19.2986	18.6795	18.9116	15.1746	17.3863	15.2086	18.3764	17.4754	13.9393	18.6102	17.2684	17.0573	17.9057	16.2532	16.3847	17.9507	16.0909	16.5738	16.0969	15.9069	16.6354	16.3372	18.7004	17.8364	15.1114	19.2086	19.457	15.1872	17.277
17.0932	18.7234	18.934	18.7764	19.5145	19.4732	15.542	18.3772	15.9884	19.1049	18.4089	18.4441	18.2657	18.6154	19.5914	19.6205	18.7416	18.3572	19.1655	19.3913	18.9675	19.1912	18.6242	18.398	18.425	16.1424	19.5333	17.3225	18.0939	14.0693	16.4205	17.0718	16.4541	19.6621	18.4746	17.3326	18.7334	17.7322	19.5496	19.2631	17.1691	19.1247	19.2601	18.7157	18.1003	18.6725	18.2782	18.2775	17.9965	18.1455
18.759	18.5072	19.954	20.2974	19.0534	19.1213	19.2728	19.6133	20.0705	19.685	16.0226	17.6087	16.998	17.7285	16.2299	17.0175	16.65	16.9968	19.1807	18.8698	16.7653	18.5019	18.7322	18.0425	17.0721	17.0971	17.7783	18.5622	18.2653	17.7059	18.9645	16.3145	15.106	17.9895	17.0114	17.6942	19.9851	16.7739	16.8455	19.1317	15.2161	19.2703	17.6835	16.5583	17.8532	17.2222	17.9793	17.5526	16.111	17.1652
24.3693	23.48	23.9524	24.1938	23.0667	23.6729	23.3331	23.6613	24.0995	24.1219	23.7402	23.3625	23.0124	21.4828	23.1447	23.179	23.7041	23.3059	24.1829	23.9399	19.3113	17.3101	21.5693	23.2508	24.0101	24.2182	24.3718	23.662	25.032	25.1813	24.5912	25.0028	23.7073	22.6433	22.7877	21.2634	23.3292	23.5543	23.3407	23.208	22.1415	21.844	24.1916	23.1371	22.0557	21.7691	22.8821	23.3565	23.3847	24.3656
16.7217	14.4653	18.9568	14.9436	17.2386	18.7989	18.7763	18.2939	19.0921	18.6862	18.7418	18.607	18.3159	18.321	18.2474	18.1975	18.7557	18.8425	19.1514	19.1886	18.1243	18.1468	19.7576	19.7576	15.6462	15.5507	19.7554	19.4756	17.035	16.2367	18.9281	17.9081	18.7308	19.6375	17.3892	15.6637	18.5345	17.0012	19.879	18.052	19.0356	18.9136	18.1631	16.3606	18.2888	18.6313	18.1117	18.1622	18.2548	18.4031
23.6214	23.7375	23.0742	23.059	22.628	22.5965	22.778	22.2247	23.9089	23.8721	21.6561	21.8745	21.8176	22.3103	21.8036	22.3168	22.5333	22.8191	22.8392	22.4532	22.2825	22.5082	22.6616	22.9675	20.8438	21.6808	22.0441	20.9753	21.6584	21.98	22.6227	22.0359	21.5436	20.4451	22.0113	19.9713	22.9181	22.7367	20.651	20.2241	22.2909	22.4515	22.7097	22.7359	22.3888	22.478	22.8124	22.1975	21.7503	21.8578
19.4416	19.7221	20.2529	20.0205	19.4442	16.2043	20.0046	20.1647	18.8281	18.7629	19.9802	19.8156	19.7879	19.6964	19.6306	19.962	20.1291	20.1284	19.9673	20.2533	19.99	19.8243	19.653	19.8451	19.0395	18.9199	19.1255	18.9796	19.0637	18.9475	18.1996	18.5049	19.6285	18.4517	18.6689	18.7378	19.3085	19.1032	18.6705	18.8065	20.5862	19.9591	19.3453	19.8544	20.1661	20.1879	19.4825	19.635	18.7067	18.7981
18.1292	19.3919	18.812	19.6801	18.813	18.2936	20.3929	20.4128	15.0569	17.4926	17.4722	17.2124	17.7804	19.0123	18.4635	16.4898	19.6433	19.7453	19.3581	16.244	18.961	19.2705	13.8819	18.1997	18.9831	18.8251	16.6088	18.6913	18.8692	19.1498	18.7159	17.5939	17.6036	16.7983	18.8253	19.3228	20.9032	20.0188	20.1539	19.9451	19.7487	18.2569	19.8813	19.0871	17.2985	19.4018	19.1207	16.0164	17.8936	19.3188
19.2911	19.5912	19.2527	19.2604	19.0024	18.2503	19.7481	19.9955	18.7375	16.8342	16.5282	17.1284	15.9876	15.7595	17.9077	16.3903	17.0102	17.2021	16.3084	16.8349	18.0279	16.2179	19.1981	18.4247	19.6176	19.4603	19.2696	19.384	19.4883	19.472	19.9481	19.5514	19.0227	18.9038	17.1506	18.6764	19.0303	19.2837	16.333	18.8766	16.9351	17.5071	17.2942	18.8127	19.2269	15.9745	16.5755	17.2944	17.8653	16.5423
20.1296	20.3477	19.7977	19.9091	20.641	20.7267	20.3571	19.879	19.9416	19.9382	16.225	15.7367	17.1875	16.4891	16.1509	17.1479	19.8407	16.208	18.0624	18.6485	16.7254	16.1165	16.6783	19.0221	20.8436	21.0746	21.0083	20.9378	20.6664	20.5795	20.999	20.9783	20.9411	20.9378	20.2501	21.02	19.9528	20.8724	21.302	21.0345	20.4761	19.4554	20.3107	19.6418	20.8384	21.168	20.0551	19.9753	18.968	17.5114
20.0426	19.8714	19.4364	20.7091	21.0151	20.8899	18.8344	19.3349	20.2399	19.9056	17.1551	16.8013	16.8264	17.2835	15.773	17.1768	16.3629	17.1526	17.2342	16.1888	16.3172	17.2264	18.16	17.4894	20.8107	20.4209	20.8717	20.9573	21.1462	20.739	21.3597	21.5257	19.8756	20.2717	19.0243	16.9903	17.2758	15.2559	17.051	15.2992	19.3156	19.6422	14.6666	17.3732	16.4257	16.3915	16.4885	16.487	15.3354	16.7113
21.9604	22.1929	23.5197	23.4456	21.6922	22.4926	23.5662	22.7566	22.5628	23.5647	17.6817	17.795	16.7627	17.1817	16.6657	15.7771	17.9681	16.8056	17.9921	18.2087	18.0921	16.9978	18.1711	16.1946	18.7897	17.7815	19.0761	18.99	18.1978	17.7862	20.2214	20.389	18.0088	18.9535	22.5294	21.4403	22.0501	21.8469	21.8797	21.8487	23.3373	23.0854	23.7753	21.4637	19.1462	19.6254	20.9107	19.6899	19.4142	19.6108
16.351	15.5558	19.1571	19.2643	18.3381	19.1023	19.7344	20.1405	20.2914	19.2023	19.4822	19.0581	19.5866	19.5555	19.7168	19.2201	19.3408	19.5452	19.4618	19.2692	19.4666	19.6106	19.4174	19.3935	19.1396	17.5378	16.7789	15.9518	18.9874	17.9796	16.3667	18.7879	18.3789	19.0401	19.1653	19.3527	19.1443	16.7867	16.325	16.923	18.2296	16.5697	16.496	18.072	20.431	20.5396	19.9675	20.034	17.6813	19.1437
19.3605	19.2358	20.5676	20.6859	20.025	19.865	19.8609	20.2813	20.9746	20.5508	16.9	17.0283	19.8331	15.344	16.0389	19.6247	17.1609	18.8197	19.5098	19.5378	19.9166	18.1111	17.0667	16.3655	17.2332	18.7936	17.6585	19.6317	17.0543	19.1742	17.7216	17.3416	18.9244	18.9717	18.7105	19.0144	19.6016	19.1743	19.2151	15.3826	20.4879	20.3496	17.8899	17.6904	17.4345	16.4111	16.6819	16.3886	19.3444	16.0982
20.141	20.1664	20.2866	19.9765	18.5916	19.3028	18.9564	18.8949	17.6491	16.8178	16.5956	19.7733	20.8448	20.8557	20.5406	20.4152	20.5316	20.7836	20.5455	20.012	19.9251	20.0596	19.8914	20.1745	17.9517	19.3367	17.1687	15.526	18.0692	17.8374	20.5601	19.141	18.7532	20.2703	16.6879	15.6625	20.126	19.5645	20.2057	18.954	20.001	15.2448	21.1098	21.8852	20.6402	17.6131	21.0562	21.237	19.8576	19.8941
24.085	24.0251	23.9347	23.9739	23.0183	23.1196	23.3966	23.4301	22.3735	22.5122	22.7829	23.3994	23.2006	23.2018	20.9531	20.5813	22.8707	22.7669	23.2121	23.1463	22.7523	23.0143	23.7832	24.215	21.6747	20.6376	21.6181	21.1878	22.798	22.2479	22.685	22.0405	19.7734	20.0794	21.1827	19.1526	22.7781	23.1092	20.5675	20.4166	22.7539	22.6486	23.1132	23.4061	22.328	21.1255	22.2233	21.5481	22.9157	23.1003
19.1452	17.8063	17.0889	17.2463	19.0812	19.5899	18.4296	19.0882	17.5936	15.2443	16.2516	18.0425	17.7827	18.0126	16.2523	16.4489	16.3032	17.1324	18.8961	18.3492	18.8514	17.4917	18.0638	18.3512	17.823	18.0912	17.2051	18.7974	17.6857	16.7967	15.998	18.6994	18.1733	16.5589	19.6019	19.3954	19.8601	19.3104	20.7649	19.839	19.0667	19.2038	19.7019	19.6593	17.9648	18.4717	18.8274	17.4631	19.1639	19.2223
18.7007	18.7952	18.3631	17.1624	17.1508	16.9992	17.9928	18.3471	17.1956	16.5874	15.2425	17.1942	18.6311	18.5441	18.1683	18.0251	18.0041	18.1354	17.9401	17.9064	16.833	16.6711	17.0559	17.4721	17.3496	17.0633	16.4592	18.4297	16.141	16.2011	17.2853	17.3868	17.6943	16.4495	17.0014	17.0372	16.5461	15.9861	16.245	18.837	17.6628	17.906	18.0753	18.2613	19.2695	19.4839	19.2406	19.3961	18.1406	18.1296
18.8172	18.7654	19.2073	19.6104	19.2389	16.403	19.9543	20.0651	19.1383	18.0402	17.0967	15.816	16.2752	14.9712	18.406	17.6274	17.6333	18.6886	19.1924	17.606	15.0011	17.0583	15.5896	18.4172	17.9122	18.047	19.1808	19.0916	16.3261	17.7641	16.5896	18.2407	17.5697	19.0149	19.571	18.7537	20.5694	20.1067	19.6347	18.565	20.6518	20.0881	19.8751	18.6476	19.5145	19.7571	17.937	19.2299	15.9847	19.1191
20.5948	20.711	20.421	20.3827	20.6016	20.71	21.2286	21.4271	20.0641	19.9056	15.9894	17.8054	19.9083	17.9615	16.7798	20.125	15.4887	19.565	20.0304	15.1179	18.8387	20.0174	19.0768	16.377	21.4152	20.9172	20.7991	20.8632	21.0081	20.4864	20.5562	20.8239	20.2016	20.3847	20.9643	20.9023	21.3122	21.213	21.1228	21.3831	21.3356	21.3785	21.2006	21.1846	20.576	17.3254	20.4869	20.035	18.4209	20.2388
16.7579	16.6702	16.931	16.6303	16.3204	16.1551	16.0582	16.5935	16.3129	16.6446	17.1293	16.4064	17.5008	17.6273	17.0541	17.0148	17.42	16.892	16.5364	18.5753	16.949	16.8443	17.6962	18.5767	14.9562	18.0296	15.6318	14.3226	16.0863	15.4971	15.6385	16.9174	18.1585	18.5666	18.8815	20.0162	18.5024	17.9743	16.6627	15.3182	17.4421	16.0287	16.9263	17.4078	15.3819	18.2313	19.3476	15.6445	17.182	17.1442
16.9406	16.7752	16.7063	16.907	16.1518	16.329	16.1593	16.7614	16.7097	17.2143	17.2718	17.1519	18.0552	18.2492	18.1552	17.4914	17.351	17.7993	17.9516	17.9816	17.5842	17.8367	16.2026	16.466	18.228	17.7081	16.9078	17.5126	17.2339	18.0807	16.8985	15.6075	16.5022	18.2851	16.7901	15.7233	15.4927	16.2139	16.963	18.4433	14.704	19.1127	16.4657	17.5173	19.2726	18.4707	19.6351	19.4681	17.5579	17.8331
17.6747	17.9732	18.2088	19.3126	18.4579	16.5545	17.2966	18.4271	15.7195	15.49	19.3755	19.1446	20.1609	19.9931	18.9831	19.2763	19.2081	19.2102	19.5128	18.6991	19.7841	19.4101	19.1716	19.3552	16.2504	18.8691	17.5332	18.3681	17.7041	16.1257	16.8285	16.9605	15.9753	17.2808	16.6286	16.5373	17.1749	19.0799	17.0474	18.3837	15.1556	16.5264	18.314	18.7461	20.7188	19.9528	21.0327	21.0323	17.5153	19.0594
19.0694	18.9232	19.5938	19.7875	19.4286	20.1264	20.377	20.3646	18.1114	18.9236	16.101	17.5211	16.5858	17.1821	16.6383	17.8619	17.8481	17.7944	17.9407	16.844	17.5605	17.5088	16.4176	17.9378	16.963	17.9716	17.2104	18.3813	18.6009	17.3043	18.3453	17.0345	17.4737	17.5029	20.4799	20.1209	21.0622	21.6136	19.1911	18.3985	20.5117	20.893	19.7047	21.3698	19.1551	18.9687	18.6328	18.4151	19.3796	19.4483
17.9425	18.7722	19.1675	14.6566	17.5178	16.2546	19.3735	18.1348	15.3647	15.9464	19.8397	19.2597	19.4836	18.9708	19.6816	19.5791	20.0894	19.341	19.3515	19.1817	20.4919	19.6618	18.8977	19.5755	21.4681	21.542	21.2028	20.4596	20.9558	20.8159	20.3682	17.6511	21.6902	21.7942	17.294	17.95	17.6468	17.1615	19.2064	15.2245	18.1086	15.9498	17.6953	17.1182	20.4917	20.34	18.6102	16.6789	15.0873	19.3655
19.1377	18.5542	18.9979	19.0038	17.2668	15.9259	18.7362	19.2357	15.6839	16.1756	16.603	16.0107	17.2779	17.7938	18.3471	16.1678	17.1576	16.3498	17.5397	16.999	17.445	16.2683	17.9834	16.4635	18.6063	18.9749	18.7632	18.4961	18.8626	17.9748	19.0903	16.4401	16.3712	18.5443	20.7653	20.0546	19.3314	20.3388	19.4568	19.4167	20.1729	19.2537	16.0742	18.3854	16.3167	16.8716	18.7423	18.1813	16.6875	17.2426
20.2915	20.9966	23.7087	23.5345	19.4683	19.6432	23.0321	23.3669	18.1529	19.344	21.1614	21.2268	20.9301	21.2663	17.408	16.1519	21.5475	21.5052	22.0108	22.2798	22.2286	22.2093	18.4953	18.6176	22.6217	22.095	22.1263	22.096	22.4655	22.6399	22.7499	22.1488	21.6744	21.271	20.8628	19.7733	22.3931	21.9937	20.7808	20.7957	21.6685	21.4528	22.1935	22.0137	16.7218	21.038	18.1235	17.1865	20.6601	20.7437
17.8001	18.6149	19.6644	17.6092	16.8669	18.7902	15.4962	19.2518	19.3942	18.9018	16.4731	17.417	19.3014	19.9091	19.6916	19.4047	18.9392	15.3108	19.3393	19.2401	19.2617	17.8095	15.359	17.2697	16.6337	18.3401	16.7426	17.2466	17.2547	18.9372	17.6352	18.7591	18.1822	18.3137	18.8089	17.5133	16.0382	16.3031	16.061	16.667	17.5054	19.0286	17.2026	17.7818	19.5707	19.8189	20.4665	20.0867	19.5241	19.55
17.2472	15.566	18.4478	16.2305	16.8836	14.7328	16.7848	17.2789	15.3506	15.5757	18.4873	18.6822	18.2396	17.8648	17.3055	17.1668	21.6398	20.7244	19.3181	18.3331	18.1674	18.1571	17.1449	13.4051	17.3256	17.485	17.437	18.8083	17.4736	16.0741	16.5787	16.9068	16.4289	17.281	16.8757	19.0822	17.4048	18.1368	15.7768	17.7903	18.6559	16.0221	16.265	17.624	17.3063	16.0343	17.0249	18.9059	15.1689	17.6716
17.6028	18.9985	17.1149	17.6289	17.2172	16.151	16.7859	16.2835	16.3448	16.5879	20.5686	20.1581	22.109	21.8909	21.2084	20.8484	21.7792	21.4465	22.0496	21.9647	21.5321	21.0731	18.3514	19.0077	22.2264	22.0963	21.9838	21.7332	21.8702	21.9326	21.8623	21.4572	21.6649	21.3677	17.8684	18.7994	18.5292	18.3598	18.6801	18.391	17.3007	13.7994	15.9537	15.8385	18.0595	18.0024	19.9268	19.8787	16.0688	14.6567
21.0411	20.6917	22.7183	22.7303	20.7095	21.3722	23.6999	23.3441	19.4543	19.9666	21.6279	20.7233	19.5295	21.6719	20.9792	20.5561	19.6997	21.103	20.7162	18.1564	20.9698	20.7727	19.068	21.0971	22.1609	21.4847	21.5161	21.2922	21.7577	21.9785	21.1183	22.1164	21.4939	21.9352	23.1442	23.5462	23.0863	23.0375	22.7523	22.6395	24.0105	24.3625	22.09	22.7402	21.5601	21.0721	19.6493	19.9415	22.0164	21.2746
18.8574	18.6074	19.4825	19.938	16.6292	15.6744	19.6771	16.8751	16.7678	17.3046	19.1495	16.0952	19.2646	19.2573	19.897	19.9066	19.5806	19.6002	19.7181	17.8405	19.4064	19.6194	19.2026	19.4897	16.8742	17.9868	17.3334	17.4746	16.4225	18.3894	18.3292	15.9069	15.4427	16.4566	19.757	20.2579	19.9368	20.0671	19.9362	19.9788	18.7793	19.1265	19.9372	19.9898	20.2002	20.3518	19.8846	19.7435	19.5692	19.8898
21.111	20.7735	21.6552	21.6788	19.4571	15.7474	22.5195	22.4281	19.9774	19.3794	16.752	16.1518	18.3384	15.5524	19.9586	19.716	18.612	19.8818	19.4658	19.6361	19.0023	17.9355	13.7756	17.582	21.4266	20.341	20.601	20.305	21.273	21.0034	21.5909	22.0997	20.7427	20.3906	21.8389	21.396	22.2985	22.3061	22.3633	22.1789	23.1927	23.6927	22.0427	22.7785	20.0398	20.3192	20.1181	19.3607	15.7362	20.6859
18.9628	19.0282	18.988	19.3003	17.6856	19.2121	18.4336	19.7729	15.2165	15.7742	20.2587	20.8029	21.5689	21.1212	20.6926	21.034	20.9974	20.9084	21.5726	21.1664	20.6943	20.6432	20.6944	21.4523	22.2553	22.1655	21.6577	20.8772	21.9218	22.0434	21.4162	21.4268	21.063	21.5402	16.4542	16.1826	15.9869	14.9688	17.1954	19.4789	19.9181	19.7986	18.5493	19.6741	20.8296	20.4781	20.568	20.3809	20.5038	20.4392
19.0008	16.0535	19.0268	18.3231	19.53	19.6611	19.5365	19.3484	18.3779	19.1235	16.1245	18.4073	19.6005	19.5537	19.4408	19.3983	18.9971	18.8893	19.8865	19.6826	18.9067	18.9613	17.3826	17.1755	18.5717	18.3362	16.6486	19.3628	19.3446	18.9242	18.8297	19.5568	18.4556	19.3811	19.3908	19.2036	19.8933	19.6919	19.6805	19.5499	19.0272	18.5412	19.9621	19.2986	16.4331	16.8297	19.6504	19.5973	20.3131	19.9708
17.8278	18.2075	18.9909	18.8304	18.6478	18.7843	18.6654	16.0589	17.955	18.1134	16.4456	19.4612	19.4612	19.3461	19.3876	19.2988	19.2327	19.2321	19.0927	19.1941	19.5094	19.178	19.2763	19.0494	19.183	19.8859	19.0249	18.747	19.6044	19.2787	19.5102	19.0436	19.1573	19.5167	18.9278	18.0087	17.9616	18.7535	18.8255	18.7239	18.8897	18.8346	19.1707	19.6672	19.8317	19.9869	16.8831	19.8657	18.4764	18.7804
18.8336	18.4699	18.441	19.542	19.125	19.1701	14.7942	18.862	19.0768	18.3492	17.5807	17.716	18.8577	19.2772	17.959	17.8836	18.7661	18.916	17.762	18.4045	18.7817	17.5674	18.4569	17.85	18.3905	18.6146	15.5439	17.3773	18.0331	16.0151	17.9557	17.5939	18.9965	17.6508	16.3423	18.6652	16.3953	18.6644	18.3682	16.9001	18.2095	17.7953	17.5066	17.1057	18.8129	19.593	19.3747	19.7085	19.078	18.983
19.7601	19.3779	21.557	21.9628	18.1208	19.8343	21.0479	21.3388	18.6968	20.0368	18.4685	18.4603	20.3869	20.5077	19.9894	20.4092	18.0139	19.0189	21.0134	21.0745	20.0993	20.1482	19.4571	19.0612	21.6624	21.3647	21.4405	20.3508	22.1109	21.4898	21.6812	21.1567	21.0536	21.3245	21.0108	20.3049	21.8375	21.9399	21.0862	21.2929	21.7323	22.7339	19.5236	20.051	20.6975	20.8808	21.7154	21.4125	23.5398	23.945
16.652	15.4881	20.0909	19.3517	18.7716	16.5877	19.2759	19.9484	18.9175	19.3945	16.4308	19.2587	19.0341	19.2271	20.2177	19.6705	19.6724	19.8126	19.5696	19.3781	19.4125	19.7401	19.5536	20.0474	20.5331	19.4344	17.0654	16.5155	17.7107	19.2779	19.9137	19.8583	20.1042	20.4285	17.3183	17.4734	16.7924	18.7086	19.0741	16.7944	19.0726	14.8846	20.0725	19.141	20.097	19.9774	20.7812	20.675	19.287	19.3793
14.3011	16.8812	17.7732	17.62	16.4961	16.8512	15.9696	15.9369	16.6055	16.0285	18.0108	19.4318	19.7789	19.8617	16.9201	19.4429	21.1853	20.4307	20.4899	18.7742	22.2254	22.1433	17.3263	16.4263	22.621	22.337	22.0732	21.7871	22.3434	22.1088	21.8021	21.6255	22.3643	22.0272	15.391	15.7394	16.6784	17.271	15.9523	17.8798	20.5044	21.3644	18.1239	17.1599	19.1994	20.0746	19.38	18.1864	21.5991	21.6536
16.8721	16.8515	16.5517	16.8567	18.1374	17.8339	16.7062	18.6943	16.2859	16.3696	17.6266	16.8812	17.7311	16.5011	15.9316	17.1531	16.0573	18.3503	18.3712	17.6495	18.3742	17.4883	17.8529	19.3139	19.4779	17.3227	19.7446	19.7648	19.8221	15.9738	19.9369	19.8741	16.6355	19.482	16.555	17.5377	19.0938	16.9067	18.9511	16.9071	14.4676	15.7266	16.7482	15.57	15.8963	17.3093	18.0033	17.2469	15.9343	17.9829
16.2608	18.9643	18.7272	16.7371	18.7322	18.6212	18.9726	19.6703	14.99	18.3142	17.1222	18.3863	17.2572	16.725	17.0035	17.6267	17.5428	16.6624	17.4216	16.447	18.2786	16.5477	15.6215	17.0034	18.8296	18.5847	18.6589	18.402	19.2757	19.3596	16.5827	18.1671	18.4151	17.7986	19.2148	19.1313	19.6531	19.518	16.9629	19.23	21.9263	21.2586	19.0376	19.2341	17.3495	16.3717	17.3014	18.703	18.461	18.3208
18.1509	19.3238	20.2413	20.0608	20.1711	20.3695	20.2163	19.6453	21.4097	20.9595	19.9888	19.7764	20.6674	21.074	20.497	20.5157	20.0305	20.0185	21.1214	20.9737	20.4156	20.4533	20.9948	20.8942	20.318	18.9817	19.5983	20.1992	19.6671	19.7038	21.343	20.7886	19.6083	20.2926	19.6286	19.3157	20.135	19.9752	20.287	19.9023	19.3324	18.9148	19.929	20.2762	19.6332	19.7829	20.6788	20.6127	20.3872	20.4153
17.5518	18.6167	15.8086	16.8348	17.2887	18.29	17.8721	17.4621	17.1309	16.2376	17.7141	18.6945	18.0276	18.0451	17.7934	17.8988	18.0714	18.1012	17.9118	16.7182	18.1638	18.23	17.8231	18.0484	16.5062	17.4578	17.8599	16.5562	19.1702	16.8646	16.6742	18.8965	17.212	16.8551	18.4579	16.8621	15.813	17.0692	18.9984	15.2645	15.7232	17.3107	16.3553	15.9	16.7696	17.1799	17.9425	18.0141	15.9744	15.6204
19.0731	19.5101	18.4732	19.6761	17.0818	16.1466	20.4186	20.5343	13.9973	18.8568	18.0776	15.837	18.6651	16.5398	13.5425	16.5375	18.1525	16.9183	17.2213	18.4536	16.4303	15.9843	15.0528	16.7968	17.2529	17.5652	15.5471	16.3112	20.0474	19.4271	20.2581	20.4052	20.4916	18.3608	20.4521	15.056	21.0178	20.849	20.2805	20.9467	21.2473	17.6131	21.5805	21.3027	18.045	18.2841	17.9512	18.0547	17.6796	16.0858
17.0632	17.5229	17.5059	15.7035	16.5797	20.8115	19.1433	17.5576	18.6968	16.5412	17.0033	18.6498	19.1766	16.7773	17.4357	17.2338	15.6071	16.6342	16.8862	16.8964	16.2019	16.3853	17.1538	14.5176	18.2073	17.9426	17.4453	18.3908	17.4825	15.9867	18.6592	18.511	16.5183	16.8046	15.751	18.7559	18.8421	19.0954	18.6328	19.4985	18.4648	18.5777	18.3717	18.4384	18.5448	17.7117	17.9215	16.9769	18.4738	16.8811
23.4871	23.3202	22.9341	22.8718	23.308	23.4246	23.745	23.6992	23.3288	23.0602	18.4221	20.0137	22.3026	22.1321	22.7408	22.7402	21.2784	21.466	22.6698	22.6825	21.685	21.7011	20.7209	19.1035	23.7901	24.2846	23.5477	23.7044	23.9453	24.0434	23.5621	23.6738	24.0065	24.0983	23.9181	23.9322	23.4907	23.7023	24.0715	24.1052	24.1908	24.5167	24.164	24.091	21.6128	21.8135	21.8971	21.7478	22.831	22.8289
18.0087	16.0485	16.5922	17.1666	15.7096	17.3025	17.2521	17.5187	15.6601	17.2919	14.4662	18.2499	17.7783	17.9705	18.1295	18.1244	18.1844	18.248	18.1577	17.241	17.5991	17.7024	20.3479	19.9591	17.7196	16.7926	18.0829	19.4196	19.5663	19.6566	18.2188	19.0747	18.6724	18.3727	18.7576	15.8309	17.0649	19.0122	17.7194	17.3622	17.5801	19.3568	17.507	17.398	20.9694	20.0911	17.2696	18.3726	18.9182	18.9892
16.7731	18.7073	17.5416	16.1049	16.6983	16.5165	15.8666	17.9919	17.6257	16.1519	18.9964	17.6793	17.6005	15.7668	16.8384	15.8362	20.3356	20.1171	19.167	19.6969	22.4213	22.2	18.0368	18.219	21.9308	22.6392	20.3182	20.1287	22.4429	21.7859	22.2788	22.7629	21.4911	20.2997	15.5106	17.3949	16.3043	15.4286	18.9109	16.6854	15.0995	17.312	18.2708	15.5141	17.9401	18.9075	18.5481	16.8759	21.8063	22.0384
20.3658	19.3003	19.814	19.5007	18.9749	19.055	20.0784	19.1163	19.1399	18.7364	20.3492	20.7361	21.2652	21.1827	20.2862	20.1007	20.9969	20.974	21.2441	21.9017	19.7622	19.8461	19.8962	19.9651	22.3036	22.5193	22.1737	22.2859	22.5166	22.2407	21.9351	22.0893	21.7093	22.2445	19.5165	18.0885	18.7053	18.2311	16.9024	18.929	17.6261	17.4211	15.4782	18.1437	19.7084	19.0739	19.2193	19.5575	19.4791	19.736
19.1739	15.1049	16.0134	15.8102	17.4626	17.4293	18.1244	18.1472	17.6617	15.1186	18.2179	16.5078	18.2041	17.2087	17.1976	16.7338	14.5492	18.1528	18.5324	16.0984	18.1478	16.1851	25.0628	23.2441	22.2877	22.3697	22.0028	22.1209	22.0085	22.138	23.6297	23.4725	22.6656	22.8762	12.8695	16.5421	17.7121	16.5786	19.123	18.1679	17.6823	15.4918	18.8114	16.2315	18.2099	18.1993	15.9966	17.6762	15.7942	17.7791
23.7028	23.5465	24.185	24.122	23.9354	24.0049	24.1316	23.8605	23.7909	23.5041	25.1381	25.1681	25.4663	25.6902	25.2938	25.1573	25.3166	25.5232	25.9127	26.0216	25.2932	25.516	25.1472	25.1187	23.5729	23.9524	23.4987	23.4881	23.688	23.1981	24.1403	24.1847	22.5023	23.0342	23.4741	22.137	24.0726	24.0596	23.1614	22.577	23.8722	23.3913	23.7222	23.7609	23.8473	23.8245	24.4334	24.3065	23.079	23.1961
16.821	17.6559	24.2619	24.1893	18.7561	19.1547	23.6604	24.1435	23.5203	23.3313	23.7182	23.9447	24.1687	24.2879	23.8991	23.9258	24.3655	24.4015	24.2891	24.3281	23.5232	23.6494	23.9604	24.0602	23.675	23.4819	22.7302	22.8231	23.747	23.699	23.7725	23.6617	23.0681	23.5422	20.9222	19.548	22.1788	21.77	20.7206	20.6638	22.5735	21.9261	23.6402	23.9027	24.4562	24.6183	23.5641	23.5055	23.9817	23.777
24.4661	24.5492	24.1779	24.3065	23.8143	23.5041	24.4857	24.2831	23.9275	23.6994	22.8145	22.6768	22.8546	22.7131	24.0384	24.2641	22.8562	22.981	23.1574	23.2936	23.0235	23.2023	22.1867	22.2854	24.8801	24.8099	24.7245	24.5641	24.9094	24.8655	24.6886	24.8675	24.5785	24.4109	25.2418	24.8042	25.1387	25.503	25.0394	25.1027	25.3099	25.6199	26.0863	26.261	24.1103	23.6483	22.9841	23.2959	24.0075	24.242
21.2959	21.5408	19.7514	19.6879	20.2614	19.2412	19.2188	20.3759	18.3847	18.6737	21.9256	21.5523	22.4415	22.4532	20.6667	21.7696	21.9769	22.1173	22.0068	21.8331	22.135	21.9729	21.1139	21.438	19.7521	19.8539	20.394	17.9058	19.5474	19.3622	20.8077	19.7475	20.0463	20.481	21.3804	20.452	20.5763	20.0223	19.1548	19.6729	21.5862	21.1507	21.6155	21.4045	18.1159	20.3516	21.0744	20.5464	20.3278	20.224
20.7352	20.9158	21.319	21.2873	19.9123	19.6189	20.919	20.7673	20.9942	20.3973	20.6015	20.5873	19.1498	20.3857	19.8568	19.9445	20.3282	20.3796	20.5902	20.5089	20.6402	20.7016	20.2295	20.3675	20.6858	21.0938	20.1651	20.7125	20.5022	20.6616	21.0465	20.5577	20.8999	20.6435	20.7549	15.348	20.5818	20.3842	19.9461	18.9966	22.0397	21.9883	21.6525	21.6207	20.8768	20.973	20.7007	20.601	20.2134	20.2445
18.4158	15.8562	19.2852	14.6752	17.1927	17.5011	19.3252	18.7348	15.9284	15.842	16.6306	17.3756	16.8145	16.2961	16.7261	17.3313	16.4108	16.801	17.5958	17.5445	17.6989	17.6359	16.8478	16.588	15.244	15.0182	16.1304	16.8078	17.7012	16.9491	17.2777	18.3963	17.5907	17.4112	17.4888	22.1254	20.374	22.3833	17.5218	18.1618	21.1658	18.6141	17.2032	17.5177	16.5014	16.4491	17.3332	17.4552	19.1449	20.2656
19.6234	19.5649	22.5336	21.9322	20.2085	21.1058	22.2174	22.3433	20.1335	19.7882	15.8716	17.731	20.6431	20.5683	20.5786	20.2449	20.2132	20.565	20.9032	20.8014	18.2957	17.8965	19.1753	19.1314	21.89	21.5101	21.1377	21.171	21.4197	21.3103	21.7201	21.4686	19.9062	19.7589	21.9409	22.6089	23.6614	23.4832	21.5432	21.6421	25.6742	23.8897	21.841	22.1797	21.8203	21.7156	21.5397	21.675	22.453	22.9871
21.2638	21.3432	22.0948	21.7567	20.6629	20.9346	22.1157	22.6757	22.7459	22.7325	20.7606	19.5066	20.8695	20.6208	21.0485	20.4791	21.415	21.0303	20.9531	20.4976	20.8983	20.7463	20.4715	20.6473	22.5567	22.4514	21.6704	21.2933	22.678	22.1471	20.6614	21.1581	22.9927	22.9235	20.7622	20.8965	19.4305	19.6451	20.6573	21.374	21.0342	20.9287	20.8334	20.2614	21.6417	21.9818	20.6296	20.5825	20.6883	20.4956
22.1674	22.1598	20.1157	20.3637	21.2053	21.1549	20.583	20.2264	21.7755	22.2076	22.3331	22.2972	19.589	19.6058	22.9114	22.8348	21.7091	21.6576	19.5719	19.6109	23.6214	23.3799	22.8005	22.7411	20.085	20.1888	20.4776	20.1911	20.5264	20.3173	20.9648	19.1962	22.101	21.8438	20.7051	20.4363	20.0042	19.9124	19.5311	19.0731	21.3886	20.9651	21.5961	21.8908	20.1644	20.6004	19.7974	20.0439	23.351	23.5517
15.9973	17.5693	17.3993	19.255	17.1924	16.4308	17.3337	16.628	16.8893	16.9157	19.9347	20.8589	19.3328	20.0081	21.4209	20.824	21.2798	21.4668	20.435	19.7305	23.8193	24.0186	21.8272	21.5697	19.468	18.6761	18.0572	16.4416	19.8441	19.8884	17.8745	16.6882	17.485	20.7781	16.6147	15.573	14.8955	17.9222	20.274	16.2366	19.0203	18.0099	16.8789	20.4478	17.577	17.772	20.1746	20.4379	18.9357	17.1382
18.2764	16.0115	18.5697	18.5784	15.5825	18.4999	19.392	19.7946	20.2181	18.8658	19.3838	19.3568	20.5467	20.2096	19.5657	19.7178	20.0073	19.8607	20.7997	20.4975	20.5793	20.6827	19.6071	20.3267	20.766	21.3917	19.9945	20.4931	20.7837	20.7381	20.0405	20.2999	19.5395	20.2847	16.5512	17.2129	16.1828	18.41	17.2574	19.5285	19.7323	19.0714	19.0334	18.7268	20.8205	20.4537	20.7051	21.0228	20.8338	20.4076
20.201	19.9319	19.8029	19.6586	18.3988	19.3739	19.1802	19.5691	19.2853	19.642	16.2246	17.1807	16.5229	16.2498	18.7329	18.4069	17.1094	16.2341	17.3421	16.9	18.9212	18.9174	16.4568	16.4023	18.4353	18.2466	17.2744	17.7368	17.9243	18.3571	17.8097	17.4451	17.171	16.9813	17.681	17.879	18.8411	16.6142	16.4748	18.8186	16.8602	16.1773	17.35	18.9533	16.6544	16.2748	17.275	18.9092	18.5925	18.1819
24.0988	23.77	23.6604	23.5297	23.8664	24.0238	24.5048	23.8215	24.0213	24.0861	19.6587	17.1384	21.5494	21.6831	22.361	22.0178	21.3013	21.2552	21.819	21.754	20.9625	21.0026	19.6986	18.9032	22.6171	22.523	22.8986	22.4292	22.783	22.6571	23.5322	23.278	22.3158	22.6477	24.7895	24.5382	24.9121	25.2633	24.6351	24.4037	24.8267	25.4564	24.6189	24.5132	22.8608	22.8699	22.2153	22.0545	23.87	23.8715
24.5321	24.7377	25.2193	25.3265	25.5976	25.5662	25.5967	25.2581	25.9647	25.8574	24.9743	24.8815	25.5456	25.6252	24.9927	24.8381	25.1493	25.245	25.308	25.8125	24.945	24.9446	25.376	25.4051	25.6884	25.8262	25.2206	25.1903	25.602	25.5248	25.2221	25.5878	25.4469	25.5768	25.1427	24.9748	24.8146	24.4029	23.6452	23.2728	24.3677	24.386	24.7667	24.4289	24.8808	24.2518	24.4406	24.854	23.8815	23.8381
24.0761	23.9324	22.6159	22.6863	23.6056	23.4024	21.8781	21.8839	24.4351	24.2867	24.1343	24.3362	22.613	22.3748	24.7787	24.4385	23.9754	23.2083	22.9504	22.7228	24.3471	24.6597	23.4947	23.1468	22.6356	20.9652	24.6822	24.5908	23.6516	23.5942	24.8715	24.4285	24.4838	24.6687	23.2213	23.5277	23.0641	23.5246	23.8757	23.2926	23.4535	23.0658	24.425	23.6202	22.7109	22.9774	22.9941	22.9342	25.1923	25.1099
16.1506	18.4061	18.2664	18.4525	19.9742	18.7513	17.0562	15.7169	18.3618	18.3819	19.794	20.6745	20.0387	20.2807	16.77	16.5464	20.3709	19.8448	19.9883	19.2616	19.3849	19.9661	21.8482	22.3387	19.1705	19.136	20.8972	20.6532	21.3261	21.2491	21.9596	21.4498	21.287	21.8757	19.6693	19.3821	19.3114	19.3245	18.8701	18.4668	17.3849	14.072	18.1393	19.1976	18.5995	16.7926	18.1725	18.958	23.2079	23.5648
21.1226	21.0399	19.3756	19.8267	20.6359	20.6531	15.7603	19.3328	19.7571	19.8561	21.1675	21.9404	19.5369	19.6421	21.6759	21.6772	21.3616	21.1797	20.6424	20.1335	22.0375	21.8115	21.6779	22.165	19.0289	18.8618	19.9022	20.3352	20.3465	20.5879	20.4877	20.3865	20.2826	21.0683	19.2481	20.3734	21.3948	21.1548	20.6733	19.9687	16.4325	19.5805	18.0786	18.1959	18.4048	17.8458	16.9503	16.7308	21.4965	21.1421
23.7849	22.9975	20.8999	21.4167	20.7413	20.3397	22.4241	20.1307	21.6097	21.3862	21.66	21.5884	18.4881	18.6595	22.9195	22.7945	22.4861	22.6968	19.8282	19.0249	19.8049	20.0305	20.2899	20.7448	17.0051	15.1432	23.1959	24.1711	17.7858	18.7436	20.3172	20.3407	21.9829	22.081	23.3789	23.4654	21.287	22.1364	24.0122	24.0326	20.5487	20.8105	19.825	20.1132	18.5471	17.73	17.2539	19.3944	22.3187	22.1248
25.5154	25.4795	24.2946	24.0826	24.853	24.6812	25.4332	25.3869	24.7186	24.6072	22.5075	22.6444	21.8369	21.9841	22.649	22.8385	22.6882	22.534	22.7678	22.8604	22.1876	22.2706	21.3232	21.8988	23.6065	23.797	24.0322	23.6645	23.7859	23.5091	23.9906	23.9617	23.1718	23.2049	23.1431	22.8945	23.7368	24.25	24.4386	24.2125	26.0969	25.4231	23.4176	23.4138	21.3846	20.672	21.424	21.5256	22.4984	22.3475
16.9175	16.8801	15.4461	14.8548	14.7344	16.8355	16.9675	19.1403	14.9034	17.1233	19.4465	19.4741	17.5138	15.6285	18.7828	17.6671	19.2505	18.9939	20.4482	20.8843	20.0906	20.3802	17.7961	17.4227	24.9771	25.6408	24.3992	22.9762	24.9367	25.4827	24.4705	23.6292	25.0865	24.2486	16.6109	17.499	16.4223	16.8521	16.8768	17.2138	15.2451	16.9826	15.2081	16.8274	17.1485	15.6938	17.7879	17.1144	19.1644	18.708
20.8388	19.9704	20.9846	20.5276	20.2687	19.7274	21.4153	20.4779	20.0808	19.5582	21.5368	21.4825	19.8577	19.0941	20.4779	20.3429	21.2177	21.5649	20.4156	20.1238	20.0951	20.7439	22.5654	22.4014	18.6956	19.7213	17.0994	19.9415	20.518	20.0401	22.7202	21.9098	22.0273	21.2933	19.6737	19.3876	18.6647	19.6643	18.9935	18.7714	21.0722	21.3036	20.0179	20.5275	20.2704	20.2384	20.7078	20.4331	22.2856	22.5742
22.3195	21.7255	20.6194	20.3563	22.7032	21.7441	19.5601	18.8673	22.7713	22.1705	21.5901	21.9223	19.3524	20.112	23.9549	23.9715	22.3857	22.4449	20.6316	19.1358	22.6952	22.7725	22.2016	22.8688	18.4719	20.011	21.3175	21.3395	20.7891	20.9344	21.4437	21.0362	21.8783	20.6837	21.6799	21.479	21.4616	22.0764	20.9271	21.1152	19.4898	19.5531	21.9299	21.7092	21.1111	20.9441	20.8347	20.9671	23.786	23.8291
18.5757	18.608	15.967	15.6965	19.2083	19.4659	16.28	17.5511	18.3142	18.8373	19.7893	19.2647	18.7145	18.1197	19.6602	19.5272	20.5076	20.4463	18.819	19.0273	20.0429	20.5073	20.4875	19.9006	18.7899	18.2309	18.3634	18.9306	18.9388	18.7933	20.3316	19.883	18.889	18.6828	18.4009	17.9988	19.5884	19.4474	18.4783	16.5978	18.5623	18.2399	18.7603	19.4291	18.4236	17.0078	18.4597	18.6266	20.2966	20.5154
22.763	22.5269	20.2144	20.3909	21.4778	21.1911	20.6081	20.3372	23.6904	23.6984	22.2627	22.4733	21.3827	21.7613	23.7996	23.7491	22.7412	22.821	23.3134	23.7006	23.1604	23.2155	22.9195	23.1362	18.5616	17.6379	21.2255	20.209	22.6265	22.1765	23.981	23.3723	22.0849	22.1667	20.0996	19.1827	22.4235	22.4816	21.2745	21.0655	22.5191	22.607	18.8841	19.1943	18.6117	20.1234	21.9213	21.9665	24.5814	24.3936
24.9228	24.804	24.1775	23.9946	25.1908	25.1943	24.176	24.5474	24.9713	24.8412	25.0943	25.2248	24.065	23.9619	25.1132	25.2069	24.9782	25.0083	24.3415	24.4347	24.9299	24.9316	25.0935	25.01	24.5613	24.4079	25.1572	24.9069	25.1724	25.1306	25.1832	25.3757	24.9608	25.0739	25.2826	24.9884	25.5603	25.5315	25.21	25.3382	24.0852	24.0567	24.578	24.7634	23.1335	23.0321	23.783	23.6383	25.6517	25.5154
19.5167	19.2342	18.7959	17.5115	18.6248	17.4662	17.5451	15.1161	15.2146	17.8463	20.404	20.5012	16.6237	17.149	18.3787	18.5208	18.581	18.7992	17.6831	15.522	18.7656	18.732	19.1953	19.1947	18.018	17.3702	16.2207	17.9894	18.434	20.0099	19.9319	19.3063	18.5436	19.9812	16.7707	18.7235	14.7572	18.3333	18.7844	19.1388	15.1926	16.033	18.4905	18.7336	17.7656	18.0928	16.9039	17.5226	20.2169	20.4115
20.9831	21.2917	20.0485	20.3566	21.4241	20.5738	19.2036	19.0862	20.9738	21.1694	21.6434	21.6925	19.9306	19.9107	21.0259	20.6139	21.7144	21.2716	20.1495	19.7114	21.6317	22.1142	22.5907	22.3361	20.1053	17.4997	21.8289	21.5631	19.7892	19.8369	20.8857	21.7697	20.3045	19.6019	20.964	20.5005	18.2429	18.1759	19.8962	19.8279	19.4661	18.6206	20.7314	20.0401	19.3148	18.5833	18.7628	18.4901	21.7032	22.0964
17.4587	15.4467	17.3777	16.1903	17.7942	18.9933	16.8897	16.5753	17.0243	17.933	18.341	15.8927	16.1187	16.4688	18.8341	18.7831	17.8655	17.7994	16.4347	18.0192	16.5661	18.1539	20.2645	20.0632	15.8426	17.7405	16.9488	17.0445	19.2178	19.6349	16.9698	18.1075	18.102	18.2575	16.0399	19.0018	16.7898	15.8218	15.7088	18.1528	15.526	15.8006	17.5129	17.7975	24.096	24.4624	24.7192	24.5511	21.9928	21.363
22.9998	23.2723	23.1977	23.4033	24.4566	24.4203	23.1738	23.2918	24.7038	24.4935	23.6948	24.0449	21.5366	22.2563	23.9441	23.2867	23.47	23.1755	22.4536	23.2036	23.9259	24.0283	23.8852	24.0246	24.2193	24.3316	24.6754	25.0681	24.7663	24.9467	23.9349	23.863	24.456	23.8001	25.3028	25.5114	23.5914	23.9449	24.3383	24.5769	21.4192	22.4163	22.4353	22.8359	21.4479	21.4526	22.3992	22.2251	23.9341	24.126
23.8925	23.7894	20.6974	22.4655	21.2134	23.0093	22.6027	22.7116	23.3538	22.9848	22.9755	23.0638	18.8587	19.8334	22.9801	22.4335	22.8179	23.4235	20.6073	20.5607	22.2192	21.8617	21.5729	21.6705	20.4675	20.3904	24.0008	24.0309	20.8526	21.3831	22.2035	22.3608	20.4976	20.8075	23.563	24.0033	23.6373	24.2904	25.2143	24.8767	21.2508	21.3974	20.3389	21.505	17.194	16.16	20.6062	21.0454	23.704	23.685
19.9164	19.3548	15.9716	21.0611	20.5262	15.7161	15.8007	18.8483	17.1704	17.3921	15.5682	18.1307	16.5588	16.9263	16.9649	17.7898	18.0207	15.2462	15.8131	17.1058	21.1391	17.8765	16.1418	17.0972	22.203	22.65	16.7043	20.2851	21.7591	21.186	21.4715	21.5456	21.0449	21.0666	20.3501	20.4874	20.2073	20.8688	17.3716	21.8335	18.1537	20.7069	16.6633	17.5706	17.6144	16.7515	19.5501	17.4125	15.2385	16.8353
22.282	22.1998	22.7018	22.7238	22.3222	22.4613	22.0459	22.3817	21.9374	21.7355	20.1368	20.0629	20.4974	20.8159	18.5295	17.5758	20.8958	20.7604	20.845	20.6797	19.187	20.3294	21.4059	21.6881	23.4541	23.4536	23.3357	22.9169	23.9083	23.7935	23.007	23.1425	23.8464	23.5775	22.6089	22.0607	22.7909	22.621	21.7331	22.601	19.5767	18.9958	19.286	19.9203	22.5033	22.3466	21.6407	21.3701	21.3394	21.0889
23.7106	23.5065	17.6865	18.5709	23.4777	24.1774	21.7696	22.2978	23.7397	23.8491	22.3416	22.2871	23.6123	24.0624	23.7601	23.2329	23.764	23.574	25.3431	25.1242	21.9682	21.3256	21.9072	21.6988	22.2498	22.7464	21.1053	19.8098	24.451	24.8514	24.7954	25.0711	21.8408	22.0193	18.4758	18.2129	21.0942	19.3344	17.0866	19.0779	21.79	21.3535	15.4836	16.7172	23.5906	24.1533	22.7167	23.8862	25.328	25.0699
24.1188	23.5298	23.2588	23.2795	23.6043	23.244	22.5568	22.0722	23.8073	23.6958	24.2211	23.9723	24.7447	24.6935	23.3091	23.3192	24.3389	23.8403	23.7344	23.8192	23.2883	23.3832	24.1021	24.4608	23.2139	23.2568	23.6984	23.8988	23.8375	23.7266	24.7976	24.827	24.4888	24.7329	23.8204	23.725	23.5343	22.8077	23.2707	23.0575	21.7541	21.9494	23.2829	22.8211	22.6575	23.5309	24.5826	23.7086	22.6204	22.5671
19.6085	14.698	15.6974	17.2221	17.2896	15.7689	17.2947	18.2019	17.035	18.3187	17.824	18.2002	17.2017	16.5761	19.7932	20.2438	20.478	20.5255	16.1202	17.7209	17.6412	16.5604	15.517	15.1989	16.331	16.9217	18.7902	20.1005	16.5721	17.3484	16.8764	17.7082	17.9563	17.1887	16.1146	16.2369	16.9343	15.5795	19.1944	19.4006	18.1742	15.9651	16.5537	17.6913	16.3973	17.291	17.6958	15.4521	19.4229	19.4604
22.7449	22.3777	19.6264	19.3425	23.8175	23.2618	21.233	21.1071	20.2062	21.8799	25.325	25.3678	23.1831	23.2176	23.2475	22.7779	25.1887	24.6192	23.8817	23.9698	24.8223	24.3147	24.5472	24.3294	23.703	23.3721	24.9918	24.4106	24.5127	24.5973	25.3277	25.3718	25.1137	25.4048	24.1889	23.1971	24.0879	24.9753	24.3456	24.2521	20.2523	18.6346	24.4426	24.095	17.0002	15.7781	20.6979	21.1166	23.949	23.3827
20.3403	20.6177	17.4769	16.4515	19.3609	19.2329	15.6105	16.2016	14.691	15.8845	18.9697	19.1341	17.6338	17.1844	18.4823	18.3413	17.8108	18.0878	17.6672	17.5617	17.9034	17.9207	18.3089	18.2442	18.1564	19.8979	19.6868	19.5913	19.0088	19.5777	19.6091	19.5072	20.5024	20.4252	19.8466	19.8339	16.8214	19.2616	18.1043	19.7265	17.2629	17.2712	16.4241	17.4121	17.6572	18.0247	17.531	16.4958	19.2919	18.9764
24.6057	24.5737	21.7486	21.2456	23.594	23.3968	20.3002	19.1864	23.391	23.0932	22.746	22.8192	21.0159	20.7647	24.0158	23.8548	22.4721	21.9305	21.5886	21.2067	21.8199	21.9224	21.4838	21.1417	20.6041	20.9988	22.6021	22.9952	22.2256	23.2673	23.5139	23.6696	22.6217	22.3197	22.7944	22.3807	24.8446	24.9168	22.9332	23.1569	21.5351	21.401	21.8174	21.0198	20.1598	15.7806	20.7292	21.3577	24.3462	24.7511
25.4231	25.4366	22.7823	22.9226	24.814	24.7666	22.4287	22.0991	24.7065	23.8733	24.309	24.2994	22.5327	22.5148	25.0647	25.3428	23.6398	23.7456	22.8551	22.7063	24.557	24.5451	23.3616	23.3324	21.7896	20.1895	24.05	24.2154	23.9089	23.6944	23.56	23.8005	23.5007	23.4493	23.4809	23.5443	24.788	25.1814	23.9068	22.6257	22.5115	22.5185	22.4838	23.2533	21.3941	20.9297	22.5359	22.829	25.4299	25.1257
25.2664	25.3437	23.0514	23.1391	24.7045	24.7199	22.6862	22.5095	24.5942	24.5927	23.8882	24.0324	21.9916	22.0378	24.7653	24.74	23.2392	23.2869	22.4535	22.3694	23.709	23.8762	23.3384	22.6663	23.0509	22.5351	24.6286	24.5114	24.0255	23.9869	23.8073	24.0828	24.0838	23.9498	23.6869	23.938	25.4989	25.3243	23.8192	23.9361	22.5771	22.916	22.5487	23.0089	20.899	20.8904	22.6247	22.8315	24.9742	25.0661
21.9576	21.7053	20.0539	20.2335	20.711	21.2246	20.5395	20.6737	21.3925	21.2017	20.8078	21.011	17.7934	16.2746	22.2459	22.4903	22.5949	23.0897	18.9166	18.9655	17.9623	19.9587	17.5226	15.6224	17.3454	20.7414	21.407	21.6357	16.948	17.7261	17.2126	19.5399	19.0851	19.3503	21.4552	21.1536	22.1125	21.9074	23.3906	22.9663	17.7267	18.2342	21.6121	21.2707	16.7546	17.8814	17.5418	18.1161	21.9984	21.8321
22.4481	22.0311	18.3919	18.1856	19.5942	20.1167	16.8204	18.1016	17.3524	19.4515	21.798	21.8428	17.4448	19.4719	20.5067	20.7129	21.327	21.2044	20.0303	20.0426	22.37	22.2029	20.8331	20.0262	19.5038	18.7276	19.0831	18.8455	20.1614	20.3059	21.2403	20.7885	20.4281	20.4036	20.5711	17.7126	20.7911	20.8064	20.5534	17.0262	18.8954	17.022	19.4537	20.6695	17.4457	17.1101	17.0364	17.4989	20.7391	21.392
22.2363	21.8385	18.647	18.7206	20.6702	19.723	15.8575	17.3921	18.2993	18.8615	20.4417	20.2006	18.1649	18.9252	20.5757	20.4736	19.4582	19.3161	17.8576	18.1418	19.9965	19.8602	20.0898	20.3142	20.4229	19.0856	20.0441	20.4351	21.5541	21.4111	19.9498	20.3136	21.9168	20.361	20.8959	20.8328	19.3172	18.9936	18.1179	16.4369	14.3191	15.6075	19.7579	19.5123	17.1522	15.1973	18.8749	17.684	19.9222	19.9444
18.6867	19.1667	19.9829	19.6771	19.5997	19.7865	18.1689	19.6399	19.7577	19.9985	20.0642	20.1567	18.4646	18.7401	19.9798	19.5754	21.0562	20.347	17.0687	18.1164	20.5089	20.8185	20.1144	19.5196	19.4245	19.7416	20.0079	20.6414	20.431	20.2225	17.0622	17.5734	20.8047	20.1771	20.2778	19.5957	18.6696	19.448	20.1143	19.9481	18.1655	16.0602	18.4466	17.9364	17.6451	18.3709	16.7267	18.6115	20.8945	20.0865
22.2899	21.8727	19.0082	18.7589	19.8582	19.3304	18.0649	17.6311	19.514	20.7973	23.3939	23.3187	22.6998	23.1533	23.4171	23.3611	22.5518	22.8547	21.8584	22.4492	23.8695	23.5275	24.3864	24.4694	17.7769	17.9536	19.0794	19.868	20.9931	20.3187	19.5383	18.9313	19.0293	20.0872	20.3341	19.4472	20.8189	20.9571	20.0829	19.9948	18.189	18.2959	21.0177	21.9912	17.3906	17.65	20.7471	20.7685	22.6218	23.167
19.9401	19.861	19.3752	19.4065	19.5085	19.2408	17.9085	17.989	20.7359	19.039	20.863	20.58	19.1345	19.055	19.7936	19.8392	21.0607	21.0263	19.3289	19.715	20.938	20.9592	20.3359	19.924	23.2693	23.5397	20.2043	20.2496	22.5729	23.0656	21.129	21.6809	21.6289	22.1097	17.7036	17.0315	18.1609	17.1795	17.7889	17.3518	15.7592	15.3912	16.1857	16.7312	20.7853	20.2879	18.0148	19.5994	21.3227	19.7242
19.0352	18.7269	16.5634	18.1978	18.5843	19.4129	16.7285	17.2448	18.6972	16.4817	20.1402	20.0828	18.7929	18.7805	19.5978	19.6431	19.1124	19.5392	18.5776	18.4197	19.8714	18.9694	19.4689	20.0645	19.3327	18.9409	19.1649	19.9767	19.6858	19.2021	19.6022	20.5125	18.9662	18.6954	19.2473	16.0227	17.9985	19.1343	19.4528	19.4639	17.748	17.374	17.3913	16.0139	16.1777	14.8304	15.7643	18.6984	20.2521	19.9019
15.7838	17.6109	18.8275	16.7369	17.1623	18.359	17.112	16.9034	18.893	18.3339	20.7342	20.3688	16.8409	18.5252	18.0731	17.8967	19.909	20.0186	15.2656	20.2342	20.2105	20.2755	22.6166	20.3587	18.6526	18.3819	19.7759	19.0782	19.112	18.1011	20.188	15.88	18.2081	17.438	16.6813	17.4654	14.7466	18.2872	17.8784	17.5291	17.0527	18.2789	15.8354	17.4947	17.7296	18.2325	18.094	17.7408	19.242	20.3194
21.1312	21.1669	20.6864	20.8356	21.2854	21.4461	19.791	15.4894	19.7831	20.379	21.3853	22.2292	19.9952	20.1672	20.7448	20.6049	21.09	21.7444	20.3718	19.7164	21.7239	21.6087	21.0732	21.27	21.6751	21.9069	21.0083	21.5889	21.8028	21.4386	20.3061	20.6543	22.9346	21.3964	20.4505	20.8937	19.1597	19.6654	20.4067	19.6014	19.9758	20.6811	20.3906	19.4848	18.1201	19.5008	20.2551	20.4217	20.9946	21.0493
25.3614	25.4107	25.5552	25.5442	25.9283	25.777	25.341	25.0866	25.8068	25.947	24.3272	24.6754	23.6148	23.6938	23.5732	23.6701	24.1362	24.0501	24.184	24.4719	24.9177	24.9264	25.1685	24.7182	24.9627	25.1975	26.2773	26.4351	25.6435	25.7917	26.0245	26.2976	26.2464	26.4641	25.4553	25.8018	25.2421	25.1032	24.6531	24.9614	24.2798	24.3529	24.59	24.4294	21.9939	22.2002	23.5386	23.3283	24.3883	24.4745
21.933	21.9228	22.4284	22.3934	22.7812	22.9863	22.1351	21.9946	22.287	22.5662	22.5333	22.8514	22.2003	22.2329	22.8753	22.959	23.3793	23.1158	22.1661	22.1366	23.5192	23.5279	23.8538	23.5578	21.9893	21.2406	22.9779	22.8514	22.6857	22.6393	21.9606	21.6159	23.4087	23.1199	23.034	22.8438	21.2706	21.4744	21.2882	21.0692	21.9765	22.2318	22.3382	23.0054	20.8743	21.3059	21.153	21.4449	23.8702	23.8347
22.4468	22.4566	22.8366	22.2861	23.8568	23.7385	19.134	19.4421	25.0429	24.8896	21.6944	21.9667	18.5343	20.203	23.4928	22.8917	21.1289	20.859	19.5066	19.5231	20.7263	20.3197	21.1782	20.4574	24.783	24.3479	18.0123	18.036	21.8009	21.6825	21.7625	20.6007	22.8733	22.7409	23.0404	22.4797	23.0698	23.0635	22.6863	23.0806	14.5616	19.3548	22.3015	22.0156	17.5467	19.1331	18.0237	18.4987	21.3343	19.8251
22.915	22.147	23.0072	23.1613	24.4116	24.4174	21.9223	22.9449	24.6849	24.6996	22.9311	22.891	22.274	21.3063	22.4697	22.1422	22.1508	21.8235	22.0572	22.8755	20.9936	20.8062	22.3004	21.6496	22.3191	23.851	18.0247	17.1685	20.0364	21.5379	19.6973	20.0254	20.6503	17.1166	23.3321	23.7723	23.7602	23.1769	22.0235	23.6995	20.4529	19.9069	23.5142	23.1981	20.0219	19.9855	19.7925	19.898	20.6263	20.5346
16.4261	19.4952	17.2086	16.5817	17.6148	17.3216	18.5386	16.2144	16.5208	17.1177	18.1037	18.1004	18.1634	15.3064	20.1635	19.998	15.7427	16.8128	17.3427	17.2961	17.5018	17.6541	19.0785	18.3022	15.5919	16.816	16.9076	17.7761	18.4674	18.8711	19.2481	16.7496	16.3159	17.8208	16.7152	17.2083	17.6219	19.38	16.3287	16.8636	15.9755	18.31	16.841	14.2095	16.0921	17.1636	17.3933	17.8664	22.4389	22.5384
22.4813	22.5011	20.1803	20.5176	21.2505	21.7915	19.7871	20.0125	21.0836	20.694	22.4967	22.5995	19.5742	19.6	21.2233	21.7092	20.9227	21.0871	20.4397	20.6931	21.402	21.5588	22.0045	21.8887	21.5646	21.5905	22.5589	22.1514	23.0164	22.7911	21.8533	21.9102	22.1639	21.8177	21.3162	21.3635	20.9809	20.9929	21.6544	21.2035	18.3715	19.1958	21.8074	20.9123	15.2614	17.7777	19.1522	18.7181	21.3924	21.6272
24.0448	23.8917	23.7256	23.7217	23.0612	22.704	25.006	24.8124	24.4421	24.2435	20.7553	20.7921	20.6585	21.1073	21.8756	21.8846	22.0289	22.3152	21.5876	21.5732	20.371	21.5509	21.0405	21.2852	24.1098	24.2693	23.4301	23.2027	24.1013	23.4919	22.6935	21.8328	23.346	23.6863	23.51	22.835	22.7348	23.2082	22.3786	22.1289	21.6315	22.4414	22.8524	23.2106	15.3378	17.7479	18.6203	20.3355	20.9642	21.1985
24.2326	24.259	24.9015	24.7788	25.4312	25.2639	25.066	25.233	24.9522	25.1359	24.7781	24.8737	24.3589	24.4181	24.5633	24.4496	24.4472	24.2415	24.497	24.5634	24.3621	24.2603	24.5495	24.0591	23.813	24.0885	24.165	24.0113	24.1084	24.0014	24.6469	24.5433	24.2879	24.8395	24.1359	24.0457	24.4338	24.8047	24.4679	24.5784	24.6524	24.6078	24.033	24.0079	24.2837	24.3769	23.9946	24.1377	23.0124	23.1251
21.938	21.6646	20.7407	20.7804	22.7713	22.9526	21.1653	21.127	23.3506	23.7585	22.0984	21.4652	22.5035	22.625	22.9075	23.5278	23.0956	23.6008	22.744	23.2249	21.6251	21.8073	23.7472	22.9313	22.3816	21.4444	21.6873	21.7193	22.4033	22.0362	21.3355	22.061	21.9776	21.8194	21.5065	18.4968	23.3884	23.1502	20.1283	19.6509	19.9795	19.1658	19.8713	19.6462	22.5396	22.8706	24.0474	24.151	22.6463	22.7174
17.3045	17.666	15.9347	17.6903	17.0668	17.3319	16.0983	17.539	18.1005	15.9515	19.7258	19.8429	17.5089	18.3487	16.0902	18.3295	18.8075	18.8049	18.5275	17.7904	19.0448	18.8285	18.9538	19.0019	17.551	17.4507	19.2457	16.9081	16.8945	16.3935	17.8739	17.2926	17.9295	18.8253	16.6741	15.7609	20.3386	19.5044	19.1137	17.0287	17.4819	17.3645	18.3485	18.3425	19.0286	18.1679	18.0158	17.9098	22.2172	22.1822
23.2285	22.9941	23.9802	24.0595	22.574	22.9765	24.1588	23.895	23.2502	23.3151	22.0873	21.9653	23.5725	23.6005	25.5287	25.4424	22.2333	21.9205	23.8998	24.1989	23.6455	23.427	22.9668	22.6995	22.9361	23.1794	22.4931	22.4048	22.8474	23.4664	22.553	23.2009	23.9381	23.1141	24.2684	24.1917	24.5334	24.307	23.4196	22.8564	24.0348	24.0466	23.4789	23.1977	23.215	23.2857	23.4454	23.0943	22.4179	22.9838
17.7765	17.4134	19.5393	19.7309	19.3533	19.9546	17.6538	17.5774	16.9106	15.9029	16.9854	19.3346	18.841	17.5866	16.448	18.8674	20.612	19.5018	19.0791	18.9079	19.5365	19.4074	20.9702	20.6634	17.7093	17.0998	17.9134	16.7821	17.0824	18.6237	18.2293	17.3483	18.0806	17.5866	17.8676	16.7587	17.9713	18.7377	16.4959	17.7768	19.6363	14.6517	20.2399	19.1156	15.716	17.7854	18.2148	16.2124	19.1255	20.1456
19.1989	18.7691	19.4395	18.7444	18.5615	18.0752	17.065	16.5781	18.3411	18.3943	20.3427	20.2951	18.4634	19.4371	21.0787	20.8364	20.291	20.6847	18.7966	18.504	21.0754	20.7414	22.66	21.937	15.4046	17.9015	20.1055	19.5617	19.4401	19.5949	19.162	18.9954	17.0734	18.2943	19.3677	17.3158	19.0289	18.0542	16.3405	17.5317	20.0418	18.9946	20.0876	18.7847	18.4484	16.2414	17.6917	17.9267	21.3785	22.4076
17.2966	16.9705	17.6989	16.2215	16.5317	18.8237	17.9242	16.4082	17.7554	15.2443	19.8933	19.6095	20.0514	20	19.6976	20.4905	19.3394	19.3456	20.2183	20.4096	15.3937	20.1268	19.3632	20.025	17.1592	16.3938	20.3105	20.4665	16.929	16.1901	16.426	17.001	19.9168	19.3353	17.6975	19.4435	15.7866	17.932	17.4511	17.0402	17.5056	16.6755	17.9377	17.5222	18.8813	19.3934	19.4554	19.4879	16.5185	18.6242
20.2199	19.9682	19.3318	18.7183	15.506	15.5322	17.8377	16.9238	16.3338	17.0428	21.6001	21.5919	20.7068	20.9128	20.6552	21.2348	22.0387	21.9898	20.3995	20.0151	20.8184	20.9672	20.1647	20.4382	17.76	18.5411	17.0552	18.0776	16.9791	16.6767	18.9786	16.9996	17.7171	17.8097	18.9714	19.4863	18.0646	14.7339	17.8492	18.931	16.3956	17.4398	17.7074	16.8219	15.9122	17.4376	19.4278	19.3513	18.0862	17.7683
17.7901	17.327	16.6658	17.1623	18.32	16.5573	16.6801	16.4244	17.8061	17.7072	16.7984	17.5679	20.1291	19.7767	17.4533	16.287	16.0645	16.1324	19.5237	19.3684	17.4886	16.8218	19.4475	19.2322	17.1122	18.0516	16.2056	16.225	15.847	16.5735	16.7157	18.2249	17.3336	18.1015	17.3249	17.3537	19.0988	16.2645	16.4421	17.7196	16.4037	15.5876	15.9674	15.3572	19.1085	20.2746	19.8912	19.6692	19.0376	19.8825
26.185	26.3328	26.6399	26.3816	26.3141	26.383	26.3725	26.5281	26.7724	26.7768	25.7563	25.9356	25.3532	25.6828	25.5035	25.3476	26.3447	26.1349	25.6897	26.2466	25.9907	26.0276	25.3598	25.6677	26.6968	26.496	26.148	26.3571	26.2647	26.6317	26.5955	26.2005	25.8972	26.1608	26.183	25.6319	26.0713	26.0795	26.0333	26.1454	25.1595	25.1647	25.4244	25.4916	24.9582	25.3139	25.0181	25.3057	24.9183	24.8635
17.6698	16.6517	17.7632	17.638	16.508	16.4473	14.7766	20.1165	16.4362	17.0832	17.4904	19.36	19.5313	19.428	18.4128	18.8615	16.148	18.458	21.0798	18.7325	20.5382	20.5062	18.9581	19.1219	16.7479	14.6111	18.7036	16.604	17.9086	16.8509	16.2297	17.723	17.3738	16.8162	15.3207	16.6121	19.1875	19.347	16.6587	16.7361	16.4774	17.6362	15.6193	19.0416	18.0895	19.9795	19.5342	19.0953	19.4668	19.2661
25.4552	25.6084	23.8383	23.9098	25.4851	25.5624	23.4578	23.4924	25.3789	25.8905	23.9161	24.0976	24.2819	23.6023	24.1758	24.0981	24.0684	24.1482	24.4628	24.6302	23.1061	23.2926	24.3775	24.242	22.9185	22.9675	23.1838	23.0471	23.7908	23.9055	23.8873	24.1109	23.0552	23.4183	22.2192	22.8802	23.1333	22.6601	21.7274	21.538	21.4377	21.8734	22.0361	21.2929	23.8209	23.6806	24.3643	24.4333	24.7328	23.8208
19.6632	19.9263	20.3423	20.175	19.7889	19.8792	20.0171	20.2764	19.0077	18.9956	15.7976	15.863	20.0608	21.4061	20.7482	20.8193	20.0865	20.5015	19.8629	18.7915	19.9448	21.0175	20.2418	20.0429	20.8529	20.1444	19.9947	20.8758	20.2999	20.3848	19.9858	19.6888	18.9839	16.6535	19.4576	19.6803	19.2429	20.0485	18.2738	15.1315	20.6183	20.712	21.0782	20.2054	22.4055	21.8413	22.2957	21.8647	20.6164	20.8977
18.5042	18.5098	18.7715	18.8882	19.0838	19.0755	18.8371	19.641	20.5833	19.2301	19.9913	19.9545	19.8815	20.38	21.1615	21.0087	20.4943	20.2188	20.1234	20.3123	20.7467	20.7197	19.6966	20.0343	16.8418	18.3713	18.5012	18.718	19.1821	19.7156	20.56	18.5218	18.8835	20.3842	19.802	17.82	20.3243	18.1887	16.6366	19.6023	19.175	19.0531	19.2457	18.1131	23.0265	22.1079	21.5142	22.4448	20.4722	20.0785
21.0465	21.0108	20.8474	20.5188	21.3861	20.4785	19.8207	20.0446	20.4043	20.4334	20.7136	21.0849	20.7637	20.5094	21.3353	21.7448	21.1001	21.3056	20.8358	21.0221	20.8487	20.6483	21.834	20.4917	20.4931	20.1206	20.3455	20.5593	21.111	19.9431	20.5674	20.5316	20.4472	20.3236	20.7453	20.4714	17.6255	19.2002	19.2445	19.6171	18.5786	19.1771	20.0688	19.7844	21.9752	21.0648	21.0194	21.1405	20.097	20.2099
23.1242	23.0198	24.7938	24.6915	24.1577	24.1225	23.5833	23.4201	23.391	23.3742	20.8922	20.9237	21.5941	21.7017	22.0366	22.0401	21.9512	22.0217	21.712	21.7955	21.2997	21.233	20.983	21.2522	24.9436	25.0426	24.5676	24.7713	24.5221	24.6764	25.4161	25.2505	24.4456	24.4651	22.5424	22.3726	22.2968	22.4598	20.812	21.5657	21.9314	22.1611	22.0497	22.3186	21.6118	21.3441	21.857	22.0516	21.3975	21.3913
21.8592	21.7917	22.5608	22.4953	22.7339	22.2356	21.8784	21.469	21.5956	21.6418	17.6881	16.1275	20.1149	20.1152	20.5946	19.6985	19.7697	20.7525	20.1346	19.7886	15.2789	17.0523	18.8763	18.9181	22.1555	22.4981	23.386	23.159	22.4913	22.7058	23.4795	23.4375	22.8804	23.0042	20.4239	15.7117	20.684	16.3944	20.0902	17.825	20.0159	20.0132	20.1894	18.9206	19.0845	17.4917	20.0605	20.6576	21.2899	21.2264
17.7249	17.1963	22.6528	22.8413	20.1393	19.9303	22.6184	22.9003	22.0972	22.1459	21.1625	20.3724	23.2367	23.2891	22.0045	21.724	21.7891	21.6725	23.2819	23.1032	21.9654	21.8462	22.0052	21.2188	25.1307	25.0889	25.0854	24.388	24.4315	24.4057	24.5305	24.6971	24.7516	23.9959	22.1345	21.9508	22.2614	23.0291	21.8621	22.2323	22.0217	22.3139	23.2826	23.2949	23.8847	23.7991	23.085	23.3015	24.5375	24.6109
25.6892	25.3871	24.4934	24.4588	24.72	24.2329	25.4798	25.1404	25.2231	25.0731	20.9008	21.1028	22.1604	22.1462	22.7654	23.5303	21.4593	20.5453	23.0115	22.9145	22.2372	20.0596	21.0215	20.7496	24.4133	24.3535	23.0742	22.3889	24.0547	23.3542	23.8658	23.6725	23.1401	22.531	25.2079	24.9146	25.544	25.9809	25.7676	25.6798	26.1845	25.9502	26.3474	25.9929	23.2681	23.7347	22.4969	23.2325	23.9194	23.9636
21.0102	20.9699	23.5482	24.2191	19.9621	20.8772	23.9962	23.2271	20.8081	20.396	17.2321	16.5947	17.7233	19.5288	17.1112	18.477	17.9223	18.1403	20.5295	20.7583	19.5357	19.556	17.7387	16.9298	22.915	23.0041	22.2464	22.3744	22.9049	22.8324	22.5219	22.3674	21.9873	21.9711	23.8938	23.0014	23.2591	23.4496	22.3346	22.7166	24.9354	24.6067	24.2814	24.3272	19.8752	19.9565	18.2614	19.5498	22.331	22.6736
17.3685	17.2365	23.208	23.6938	21.1472	20.843	23.6039	24.3363	21.6132	19.2613	19.1749	17.0506	17.6811	19.0001	17.6826	17.8686	17.9102	17.8406	17.7372	17.9072	16.1176	16.8284	16.4795	16.0374	23.3968	23.2482	22.836	22.451	23.1404	22.4654	22.9354	22.9669	22.5637	22.5601	23.5656	23.3586	23.9221	23.9671	23.3732	23.1832	24.4247	24.4057	23.5075	23.5414	20.7866	20.7572	18.6347	19.3331	22.0995	22.2394
17.0489	16.7317	17.2983	18.4587	17.3966	17.7291	15.798	16.5415	16.8183	16.2308	18.4332	18.4396	18.7998	18.8245	18.7432	18.5907	18.4519	18.5288	18.302	18.6173	18.6343	18.4889	19.1826	18.7527	17.9464	15.9577	16.7631	17.8834	17.9236	16.7267	17.6572	18.3704	17.4307	16.6771	18.8168	17.5706	17.3204	19.0002	16.5078	16.4876	18.3159	18.2779	16.746	16.056	18.3517	16.805	19.3528	15.8036	18.5664	15.5982
18.0017	15.5134	19.9233	19.8697	15.425	15.1982	19.4902	14.8776	19.3664	16.9966	19.7525	19.717	20.1221	20.0884	20.56	20.3043	19.6613	19.7823	19.6968	19.4638	19.9637	20.1899	19.7414	20.1345	16.4251	20.0407	15.8718	17.9163	20.194	19.5924	18.7788	19.5254	19.3423	18.5417	17.3608	17.3392	19.8798	19.6916	17.6815	18.8827	19.2874	18.965	20.0458	20.1001	20.2738	20.2513	20.174	20.383	19.3905	19.3628
19.9275	20.4051	20.8814	20.8428	19.9604	20.1936	21.0722	20.7885	18.9052	19.1709	20.683	20.6618	21.0126	21.0234	21.0425	20.9167	20.6117	20.6158	20.9307	20.9892	20.6128	20.7075	19.8436	20.943	20.7055	20.7617	16.8602	16.8266	20.1087	19.1554	20.3497	19.1003	17.2205	17.4447	19.6288	15.9334	20.5764	20.4524	17.1399	20.5748	18.9017	19.341	20.6363	20.5178	20.6661	20.5444	21.0823	21.3415	20.1246	19.8759
19.3745	19.68	18.9794	17.0305	20.2781	18.7567	18.0769	16.0622	18.9178	18.0761	15.5509	18.5977	20.0048	19.6074	16.3162	16.6122	15.8807	16.3449	15.9026	17.0007	19.2369	17.2528	17.5092	19.42	19.6199	19.9706	18.5121	16.8379	15.6327	19.9232	19.1783	18.2251	17.7681	18.0713	16.9667	18.4495	19.8714	19.2114	17.9674	16.5035	24.329	24.0811	17.4215	18.0728	19.9572	20.3994	17.5636	14.8223	19.4897	20.3434
16.6262	19.5782	19.7643	20.3306	17.3163	20.0964	19.1965	19.5078	19.1005	16.8781	20.1587	20.013	20.2418	20.3385	19.2968	19.2108	20.8737	20.8839	19.8496	20.023	19.9783	19.9405	20.3741	20.7025	20.2561	20.1005	16.3307	18.6678	19.5641	20.3877	19.5209	19.5473	21.4126	17.2145	18.2639	16.2674	17.4706	16.4354	16.5396	18.2708	18.1271	17.8746	16.7081	17.16	22.3797	22.6231	21.5775	21.9906	20.5712	20.4864
26.7484	26.7323	26.2595	26.4233	25.7662	25.184	26.5264	26.046	27.0683	26.6995	23.0837	23.4026	24.2069	24.0123	23.8364	24.0251	24.8083	24.7175	24.5174	24.7732	24.5402	24.4128	23.434	23.6708	23.0669	23.5422	23.7813	23.515	24.0518	24.1629	24.5107	24.7557	24.1086	24.2415	24.7998	24.5697	24.7281	24.7622	25.6227	25.7756	24.5784	24.3849	25.5652	25.617	25.7872	25.8336	26.7453	26.5369	25.0841	25.454
17.5207	16.1328	17.9827	18.6699	16.2295	15.5321	16.5842	16.2459	17.581	15.9702	17.9279	14.7511	17.4105	15.635	17.3289	18.8835	17.8404	16.1511	16.4477	16.732	16.6179	16.6319	16.6492	16.635	20.779	21.0754	20.3136	20.52	22.3679	22.1781	19.3261	20.3586	20.2765	21.1115	15.6358	18.3385	18.4076	16.4339	17.998	15.6939	16.6911	18.2354	17.6523	16.7131	17.5103	15.8529	16.6198	17.1811	16.7802	18.4966
22.0057	17.2909	21.5323	21.5877	21.928	17.0819	21.2167	20.3568	16.1783	21.2978	20.313	20.583	20.2529	20.2384	17.1261	16.6845	20.8474	17.7742	20.1025	16.316	20.2549	20.6989	21.2685	21.5808	16.3108	17.3314	18.2954	19.7133	21.3923	16.8208	21.7501	21.5305	21.7894	18.0441	16.8979	17.0514	20.6132	15.7834	17.8026	17.7515	20.4403	20.6688	20.1908	20.2139	20.9897	18.9478	17.622	19.6551	16.8551	19.5144
23.8713	23.8373	23.6332	23.8455	24.3536	24.5086	23.3499	23.1556	23.8683	23.84	22.548	22.7085	22.7679	22.8582	22.9513	23.0583	23.0747	23.1878	22.8519	22.8149	22.9907	23.0174	23.8933	23.3214	22.2339	22.1125	22.4003	22.1925	22.5691	22.0347	22.7537	22.6041	22.7856	22.8227	21.4659	22.575	23.2213	23.1954	22.6171	22.3826	22.1925	22.4282	22.68	22.6481	21.8149	21.4731	22.3385	22.9505	21.6272	22.1082
25.8772	25.8174	26.5712	26.4593	25.8346	26.3782	26.9006	27.0323	25.6266	25.5976	23.74	23.8901	24.7672	24.7362	24.7078	24.8694	24.4043	24.3624	24.9809	25.2113	24.38	24.4239	24.1635	24.1877	25.7623	25.9157	25.6176	26.0499	26.1637	25.802	25.9194	25.9763	25.4205	25.3879	26.7154	26.7077	27.0437	26.9895	26.6686	26.7538	27.557	27.4478	26.9692	26.5343	25.4644	25.2859	24.7622	24.836	25.9667	25.7782
21.4034	20.612	20.0699	20.2079	21.8375	23.0474	19.7112	20.0757	22.5274	23.1134	22.1366	22.2094	18.5666	21.6157	22.4142	22.3718	22.3267	21.9999	21.1573	21.7803	21.8974	22.0102	21.6063	21.5395	19.7432	19.9582	21.1145	20.3702	20.6693	20.1433	22.046	21.6446	20.0588	20.8265	17.2768	19.5986	21.4451	21.5529	21.6959	21.0611	21.9539	22.1408	21.7867	22.0135	23.6881	23.7039	23.321	23.2805	23.4176	22.7289
24.4655	24.5012	24.9097	24.932	24.4881	24.6259	24.6958	24.4664	25.3604	25.4145	26.1429	25.7391	25.7483	25.6031	24.4203	24.3516	26.1001	26.03	25.9656	26.2973	25.8983	25.7623	25.6265	25.8897	25.6757	25.7013	26.1787	25.4495	25.6205	25.5178	26.1088	25.9478	25.769	25.9099	24.0657	23.2603	23.5431	23.6391	23.3305	23.3101	24.1388	23.9829	24.5656	24.0453	25.7307	25.9712	25.203	25.1197	24.5912	24.7786
16.4446	17.8331	16.8037	17.8084	17.078	17.6072	18.6865	18.0505	17.8933	15.6208	19.8659	20.4596	20.1945	20.5893	19.6406	19.8629	19.713	20.2001	19.7147	19.8902	20.6082	21.1179	21.0676	21.4017	15.4855	16.2981	17.6622	17.4103	17.2588	16.81	16.1159	19.3129	18.2906	15.5905	18.028	18.7858	17.2977	16.5665	16.8486	15.54	16.2284	18.5763	16.6411	13.916	19.1677	18.2524	19.3256	19.1634	19.0535	19.0754
24.0471	23.9822	23.9646	24.2022	23.9366	24.2978	24.6866	24.4919	23.842	23.7214	23.8863	23.7166	24.2616	23.6067	23.6054	23.4134	23.9064	23.9618	23.9577	23.6731	24.6331	24.2581	23.8074	23.2911	22.7862	22.6992	22.6223	22.8394	21.0536	22.5873	23.4009	23.4909	23.0455	23.2608	21.742	22.3561	23.8221	23.5381	22.8579	23.2463	24.0101	24.2765	23.0782	23.4458	24.0719	23.9327	22.9161	23.4167	22.7968	22.6907
19.3798	18.7694	21.0362	22.2467	21.0699	21.5727	21.0857	20.9837	19.4119	19.8423	21.2611	21.5324	21.332	22.3196	23.1907	22.7218	21.271	20.976	22.3219	22.467	21.5197	21.1393	20.5678	21.387	20.4261	20.2809	21.3891	19.9416	20.3845	19.255	20.4475	21.1706	21.1495	20.0458	20.342	21.1868	21.5493	18.4374	20.594	21.7848	17.1356	17.1135	19.6367	19.8221	21.288	21.4807	21.7162	21.8022	20.7439	20.5601
16.6758	18.0295	17.9068	17.6661	16.2359	17.3945	15.3115	16.4319	18.5661	16.8614	19.8241	16.9408	19.1512	18.1593	16.4661	15.607	20.1042	20.3484	18.162	16.0979	19.4717	19.4225	18.8723	14.3815	21.2829	19.913	17.0742	18.2825	19.802	19.3948	20.3829	19.8635	17.3893	19.457	16.2029	17.5025	18.2197	16.0731	17.5872	18.2719	14.963	16.8249	19.3709	17.3661	20.0495	18.8034	19.4096	19.2194	15.9158	16.2801
24.4126	24.053	24.7511	24.3852	24.9447	25.2766	24.6126	24.3779	25.4668	24.9867	23.5277	23.9261	22.8933	22.9774	23.4511	23.2594	23.0497	23.0301	23.1217	23.4653	23.4962	22.9118	23.3226	23.1371	25.1814	25.2043	24.7225	24.8044	24.4656	24.8277	24.8049	24.8797	25.141	24.5465	24.8144	23.8737	24.407	24.4478	24.5144	24.7625	24.1654	24.0226	24.2323	23.9758	23.6101	23.9573	23.9595	23.2805	23.9775	23.892
20.7516	18.6351	21.8864	21.9537	20.9094	20.6394	21.2413	21.7634	22.2849	22.331	23.2673	22.8173	23.9857	24.2162	24.0746	24.0737	23.6757	23.5399	23.928	24.0928	24.3449	24.1439	22.9606	23.6713	22.5533	22.9825	20.6432	21.0205	22.2637	22.1724	21.848	21.8365	22.0704	21.836	19.429	19.4085	20.6514	20.5908	19.6438	18.7249	21.3942	21.5226	21.3374	21.8029	24.2179	24.2104	23.786	24.0794	23.0688	22.7476
25.0149	24.8521	25.2163	25.1523	24.2114	24.2893	24.4447	24.6217	24.6406	24.237	24.3744	24.4257	24.9396	25.2066	25.0985	24.8023	25.0603	25.1644	24.6482	24.9081	24.7917	24.8057	24.4569	24.5144	24.4867	24.4178	23.8045	22.6041	23.9878	24.2666	24.9842	24.9693	23.9412	24.3948	23.9723	24.012	24.2371	24.1739	22.7874	22.1285	23.3738	23.4262	19.4792	20.6549	25.0532	25.0911	25.2441	25.2806	24.4648	24.8111
20.4938	21.0705	20.7557	20.6341	20.6387	19.7526	20.0526	20.4494	21.1784	21.438	20.7694	20.7175	20.9829	21.3576	21.0475	20.8924	20.7422	20.4789	21.5475	21.2209	21.2672	21.0338	21.3044	21.137	17.0533	18.3952	20.0559	19.6626	19.0963	17.8243	20.4829	20.3543	19.0503	20.47	18.7262	20.1238	19.6982	19.7439	19.5503	19.3106	20.1547	20.3172	19.4565	20.3021	22.1401	22.421	23.0365	23.1492	21.7973	21.93
21.4288	21.2929	22.1169	21.9299	21.3334	20.6854	20.537	20.4994	20.5469	20.6832	23.1566	23.1662	23.662	23.6138	23.3825	22.889	23.128	23.1278	23.1485	23.7099	22.7942	22.9777	23.7844	23.7865	21.5081	21.2975	21.5006	21.4811	22.0094	21.0647	21.9374	22.0182	21.9431	22.0864	21.1257	21.4971	21.3587	20.9485	17.2118	21.3409	20.7692	20.5064	21.8528	22.209	23.3441	23.3628	23.4191	23.6572	22.275	22.3475
16.3402	17.1692	17.8191	14.8244	17.5855	18.8573	15.9687	16.6045	15.9994	18.4554	17.722	16.8725	16.6849	18.5928	19.8043	19.2763	16.592	15.3693	17.9328	16.7147	19.1	16.731	15.747	19.7729	19.6806	19.6462	18.931	17.813	19.0561	18.9703	18.8968	19.2328	19.7046	19.4852	15.3677	16.0065	18.5704	17.2491	17.8122	18.2721	15.1677	17.0816	15.6997	15.871	16.3053	15.8848	16.7912	18.3286	15.7345	16.2155
18.4466	15.8484	19.4692	19.4998	18.5652	19.6901	18.6636	18.5726	18.3652	18.6158	18.4322	17.5691	15.5166	15.916	18.0242	16.1947	16.4823	16.6983	17.2327	17.2414	17.5188	17.6996	15.0137	17.0955	19.1665	16.8369	17.4193	17.7892	17.2776	19.3149	18.5933	17.2741	19.4841	17.0701	17.7215	13.9962	18.3027	15.1701	18.3268	17.4213	19.1363	19.37	19.4285	19.1998	20.8266	20.1331	18.4867	19.0657	18.5944	16.2364
21.4508	22.4942	22.7815	22.485	23.1417	21.5021	22.9284	22.8375	22.585	21.9252	23.5975	23.5841	23.661	23.1391	23.6102	23.8265	23.164	22.7205	23.3875	23.9519	23.5907	23.4315	24.132	24.0031	23.2581	23.2482	22.3362	21.355	22.8744	23.2239	21.3435	23.2006	23.8283	24.0513	21.0646	20.8006	21.724	21.882	20.4364	16.8168	22.4138	22.4743	22.7146	21.4012	22.3699	22.6667	23.8383	23.7562	22.3933	22.6346
19.5115	19.6417	20.3809	20.7714	19.6689	19.8935	19.9255	20.2346	19.533	19.8722	20.114	20.0151	20.6445	20.8543	20.0002	20.801	20.0239	20.1765	20.7698	20.6577	19.888	19.8403	18.4964	19.4652	18.9223	18.2368	16.6532	18.3643	20.0339	18.7979	19.3153	18.9112	19.2395	19.4641	16.4974	16.4429	19.2199	16.6281	17.1058	17.3452	19.0715	19.0936	18.7558	19.4935	19.9273	18.0309	19.839	20.1037	18.6994	18.9754
17.183	18.8144	17.5774	16.3613	18.1977	16.3998	19.4479	16.5703	16.4977	18.4295	19.0103	19.6138	20.0639	19.6447	19.6414	19.8439	19.3803	19.5652	19.6278	19.3497	19.0251	19.4445	19.55	19.3577	17.2001	17.0132	16.4235	16.2455	17.4914	17.446	15.1897	19.5499	17.6785	17.2917	18.5183	16.0918	17.636	16.5594	17.1497	20.1476	20.0634	19.3542	19.6764	19.9687	21.0389	20.2987	20.0426	19.9375	19.26	18.8534
20.1462	17.109	21.4978	21.6161	20.002	20.5573	20.7441	21.4843	21.3883	20.4761	18.8311	19.3172	21.1125	21.1412	18.1268	19.0789	20.7768	20.7341	21.2913	21.5068	21.2335	21.6988	20.3046	20.9648	22.6674	21.1234	22.6251	22.2268	22.3812	21.1689	21.262	19.4646	23.1034	23.4354	19.8138	19.5677	20.1417	19.9116	19.5776	19.1247	18.5039	19.673	20.6219	20.3243	23.8905	24.2442	21.592	21.86	21.7921	21.5689
23.9521	23.7043	23.9345	24.1263	24.0285	23.4706	23.9428	23.4911	24.152	24.2179	22.9178	23.2787	23.6918	23.3418	23.2386	23.1934	23.0823	23.0461	23.276	23.3062	23.0275	23.1173	23.9865	23.5177	23.3363	23.4214	23.1002	22.489	24.261	24.144	23.7675	23.8022	22.8813	23.1658	23.8351	23.3342	23.498	23.9445	22.2513	23.171	22.4021	22.5855	23.0532	23.2006	22.8432	22.5596	23.4477	23.7444	22.8226	23.0953
15.9707	16.766	16.0086	16.8569	17.2821	15.2302	17.6802	16.5743	16.9282	17.4641	16.6258	17.8606	16.7773	16.4484	19.3549	16.4067	16.1407	15.3385	16.5665	18.3702	15.8311	17.5012	16.5883	17.1342	19.3117	19.533	20.5476	20.5092	20.6732	20.7445	20.6692	21.0577	21.3963	20.9765	15.7099	17.2526	17.8262	16.8556	16.453	17.4537	16.4654	17.5912	17.4461	17.0081	16.4197	16.653	16.9394	18.6538	16.1709	16.7795
22.553	22.6366	23.1571	22.8861	23.4482	23.6139	23.4759	23.8111	23.1301	23.6286	18.6017	18.3716	18.243	19.9516	19.6703	19.9484	19.4386	19.4245	19.7246	19.7121	20.1939	19.0118	18.8648	19.2232	23.1026	23.0613	21.9787	22.6115	23.1127	23.0684	22.9776	23.0661	22.9115	22.0986	23.8479	23.8002	24.0203	23.6871	23.4033	23.2931	25.2494	25.25	24.4514	24.1384	18.8763	16.3182	19.087	19.3338	21.6234	21.8894
23.1648	21.056	16.3006	16.9609	17.3446	15.1169	16.2048	17.6537	17.3343	16.2751	20.7146	20.6551	17.5469	16.6402	21.5739	21.0797	17.3868	17.5528	21.6409	21.8816	20.1226	19.6035	18.589	19.7959	17.3498	17.8808	17.8526	16.5851	18.7774	18.1744	16.9508	17.6503	16.1332	16.3974	15.861	17.2387	16.772	19.1951	18.634	17.7532	15.6255	17.2332	16.4213	17.6052	15.5769	16.3555	16.1085	17.9931	18.6418	17.5916
21.3142	21.7166	21.8618	21.8046	21.9292	21.6211	21.3542	21.0665	21.3436	20.7191	24.0199	23.5064	22.7408	22.8399	22.7982	22.7749	23.4604	22.6264	23.4566	22.8892	22.7412	22.5653	23.8619	24.082	22.1477	22.3768	21.8133	21.3417	22.6174	21.9445	22.4659	21.6954	21.4375	21.1592	19.4104	21.1313	21.6535	21.7623	20.3127	21.118	23.1753	22.8984	22.5286	22.8179	21.9874	21.8628	21.9083	21.6346	22.4086	20.8189
17.1581	16.7285	19.3643	18.0938	17.4927	16.5509	16.3569	16.7155	16.3373	16.1054	17.3008	16.8769	16.0927	16.685	17.1121	17.5021	16.8068	16.0871	16.9676	17.9801	16.9092	17.3352	17.1332	16.1801	18.5777	18.902	18.4608	16.9884	18.0679	18.4409	18.8783	16.6072	16.6129	17.5833	17.8333	15.7004	17.2224	17.6075	15.7008	17.1405	16.5115	13.3741	16.2537	15.3392	18.8809	19.223	17.1909	17.848	19.155	19.1897
20.5755	20.9071	20.9868	20.1689	15.4386	15.1475	17.2878	18.805	18.4516	19.0034	16.9483	17.5433	17.6893	17.585	17.0983	17.0162	16.6193	17.4786	17.3248	16.7363	16.8985	17.0082	15.7789	16.1983	17.8601	17.7207	18.4241	17.7868	17.1632	18.003	18.4916	18.0153	17.8885	18.266	18.775	14.9861	16.8951	16.1453	17.1765	19.0897	16.9925	17.4846	17.7608	17.2187	22.6298	23.7894	19.397	19.8563	16.4196	18.2733
21.9638	22.1098	22.6487	22.5397	22.093	21.8739	22.6154	22.5877	22.008	22.0631	22.6849	22.6639	22.9249	22.9521	23.2814	23.2087	22.7365	22.6737	22.9086	23.2674	22.5381	22.4077	22.5527	22.7184	22.4161	22.3687	21.5233	21.9234	22.6385	22.5757	22.413	22.4279	22.2457	22.3763	22.0705	21.5286	23.1688	23.3756	22.0491	21.5073	22.3821	21.8968	22.442	22.8235	23.3774	23.0842	23.2447	23.1759	22.7702	22.6384
14.818	16.3559	17.4349	17.5465	16.3117	15.1084	16.2266	19.4433	15.6419	18.2595	22.0806	21.9095	18.4598	15.5775	21.9503	22.2391	23.2426	23.0021	20.7347	20.8821	22.7656	22.6046	18.122	15.6739	24.3463	25.2423	21.8215	21.1431	25.2117	25.0132	25.1909	24.8868	23.164	23.5797	16.6795	15.2781	16.7457	14.07	17.5272	18.9488	17.9372	18.5306	18.5513	16.5987	18.5773	18.1162	15.032	17.2045	16.7221	17.1194
20.8212	17.4022	15.3872	20.3735	20.9298	20.595	17.6752	19.3763	19.2162	16.6407	18.1183	18.2176	17.1681	16.2688	18.6614	16.2428	16.5889	17.9914	18.4252	16.4138	19.9342	21.7005	17.4938	15.9707	24.6521	24.0712	21.8626	20.471	22.9077	22.3732	21.4535	21.6734	21.5922	21.3514	20.6201	16.6633	17.9379	17.2054	19.5189	18.1357	16.9857	16.5153	15.9494	16.2188	17.1093	18.2287	18.2533	14.7325	17.0026	16.9562
21.9636	22.2278	22.7539	22.8858	21.7268	21.5643	23.7012	23.3744	21.0436	21.4871	16.666	18.1495	17.4737	16.5775	18.1904	18.2164	16.269	17.3079	18.1338	20.16	17.3629	16.4966	17.7479	16.842	22.0433	21.8421	20.0654	20.746	21.6312	21.3499	21.1099	21.4625	20.1178	19.9762	22.9374	22.496	23.4322	23.6153	23.378	22.8758	25.0743	25.1217	25.1948	25.0299	19.1529	19.8158	16.711	17.1751	21.9937	22.6139
17.178	16.6766	17.3442	15.5466	17.2848	16.1704	18.2706	15.174	18.7008	16.4723	16.677	18.1875	18.1845	17.4036	19.4663	19.4666	18.3325	18.4278	18.4073	18.3478	18.9735	19.0304	18.5685	18.866	16.8507	18.0684	16.4173	19.4595	16.7656	18.3679	16.0999	17.4677	15.4878	18.5183	15.1246	15.2302	16.9543	17.0279	17.4599	19.2042	16.2767	16.8233	16.4733	16.5334	18.2585	18.2895	16.7121	15.1505	17.2358	16.6631
20.9979	21.0721	21.3111	21.3765	21.7293	21.2387	20.6622	20.1179	20.2207	19.6473	20.5961	20.4358	19.8329	20.2746	18.6093	17.802	20.3829	20.3626	19.7823	20.1406	20.1035	20.212	20.7454	21.2982	21.9439	21.8998	21.8956	21.8134	22.4913	22.6137	21.5254	21.6874	22.1911	22.3493	21.3042	20.7011	20.9666	20.854	19.1653	20.0695	18.716	19.0155	18.5564	19.1426	20.9457	21.0071	21.1716	21.0844	19.1588	20.1514
21.9147	22.0093	22.697	22.34	22.5983	22.1622	22.6552	23.041	22.1682	22.1279	16.7184	17.8983	16.8179	19.8678	21.4098	21.1859	20.2135	19.4052	21.0162	16.2675	19.3329	20.4136	19.5501	15.0186	22.5337	22.5996	21.7585	21.4341	21.2326	21.3195	22.1644	22.2337	21.5171	20.5305	23.2653	24.0444	22.892	23.0304	22.416	21.9768	23.8413	22.4381	23.8126	22.6507	22.1139	21.2652	17.0363	21.254	22.5082	22.1874
18.5574	19.1101	18.291	17.8769	19.5229	19.0314	17.9087	16.9191	19.5286	17.8676	21.356	20.9263	19.9472	20.1372	22.1914	22.2977	21.2954	21.3432	20.0555	19.8809	22.3131	22.3145	22.2013	22.4961	19.7879	18.0175	19.7673	20.7239	20.3706	20.5423	17.507	19.9965	18.6116	21.0362	18.6668	19.4247	19.9894	20.5278	19.0973	19.9296	17.801	16.9061	18.4136	19.5156	17.5372	18.6063	20.4251	20.6479	23.4972	23.1076
25.3819	25.1471	25.7743	25.7216	24.2131	24.5871	24.7977	24.6547	24.719	24.3082	26.4056	26.2914	26.0981	25.9808	26.4723	26.3823	26.0786	26.1212	25.6837	26.3101	25.9251	26.0276	26.4845	26.2908	25.9139	25.8358	25.4476	25.2222	25.5204	25.5794	26.1712	25.85	26.2864	26.0936	25.508	25.2177	24.497	24.8475	24.4488	24.3915	22.6424	23.0342	22.0367	22.8626	25.83	25.7411	26.068	25.9	25.1492	25.2848
17.4671	16.4695	17.5604	17.4909	17.4038	15.1993	16.5666	18.3017	16.0235	16.4607	16.3352	16.8811	17.4022	17.3415	17.7017	17.6438	17.7021	16.3391	17.5848	17.8258	17.4107	18.1027	15.9523	15.5477	16.9689	17.8202	17.5205	18.7698	16.7699	17.6855	16.8228	16.0797	16.3918	17.3259	16.2458	17.6467	17.4599	15.35	15.4192	16.4126	16.8509	16.9387	17.367	17.6103	17.5301	17.8969	17.418	17.425	17.2983	17.0671
22.7731	22.9929	23.1301	22.8875	23.2093	23.683	22.6937	22.4205	23.4648	23.5132	24.3888	24.3874	23.3684	23.3344	24.2636	24.0766	24.1713	24.2355	24.3819	24.2709	24.111	24.2516	24.1044	23.8502	23.1476	22.9627	22.9199	22.5497	23.2056	23.4702	23.0238	22.9427	23.0661	23.2627	22.5398	22.1067	23.5206	23.468	22.3818	22.2616	22.6466	22.2462	22.7864	23.1626	22.6198	22.7901	23.5837	23.8285	22.4067	22.2971
16.8281	16.2811	16.826	18.5991	17.3039	17.5127	17.5921	16.8481	15.5821	17.9011	22.8083	22.6949	22.0769	22.4419	19.7703	20.3093	22.5464	22.3883	21.715	22.4084	21.5654	21.2742	22.3005	22.6908	17.3375	16.4302	17.0561	17.9906	16.2221	16.7467	15.0938	17.7391	16.8397	17.5226	17.5232	16.2819	17.1201	14.2399	16.2891	19.7842	17.4538	17.4695	18.6134	19.0824	21.7862	21.2478	20.7742	20.9719	19.5341	20.9327
17.0368	17.9819	19.0623	17.3928	18.5345	17.9532	18.8096	19.0626	16.9946	15.865	17.4701	17.3446	17.1116	17.8927	17.4541	18.2774	16.4866	16.7729	17.8535	15.8126	16.0572	15.7193	16.8928	17.601	22.3787	23.1614	21.8783	21.0657	22.6965	22.3054	18.8666	19.5584	21.3901	21.7273	18.1433	15.8277	18.7002	18.1982	17.7742	18.3033	16.9104	16.3649	18.2415	17.2659	19.2225	16.8325	16.1641	17.719	18.9147	18.4203
16.6058	15.4452	16.3118	16.9718	15.9913	14.0703	16.026	17.2819	17.4774	16.4795	16.5941	19.2035	17.9407	16.5643	15.8923	17.7043	15.3784	16.1463	17.0645	16.0813	16.4582	17.3321	16.8983	16.8567	20.5341	20.3047	19.18	19.113	20.635	20.0148	16.8928	21.7233	19.5429	19.4222	16.0078	17.2336	18.7444	16.637	17.6712	17.5297	15.2838	17.7061	17.0706	17.6861	17.7961	18.0279	17.2663	17.3291	17.0136	16.8434
23.0286	23.1661	23.1379	23.2483	23.2219	23.4843	22.7748	23.2697	23.524	23.5649	23.6854	23.6965	23.9301	24.0738	22.6231	22.582	23.5275	23.4918	23.4973	23.6624	21.4387	21.2286	23.2278	23.3687	22.8634	22.5417	23.1037	23.4347	22.2471	21.8772	23.3593	23.1784	22.6245	22.8961	22.0351	21.6966	21.8467	21.3505	21.2114	21.2844	21.7705	22.0398	21.8911	22.067	25.0105	24.7996	23.1732	23.1006	23.5692	23.604
14.839	16.9952	17.994	16.7964	16.4857	16.0862	15.9844	16.7503	18.6523	16.1864	17.3352	15.4131	19.2957	16.6525	15.8593	19.6864	17.8901	16.8408	16.3555	17.352	21.0983	21.3764	15.5747	17.3253	21.1999	21.36	22.1178	21.8564	22.0984	22.0244	21.231	21.5129	21.2421	21.6051	15.0386	16.4657	16.0073	15.5974	15.7215	16.4998	18.7527	17.5479	16.0117	18.4827	18.478	17.6818	19.6785	17.9983	17.0662	16.9315
22.5791	22.9668	21.7703	21.9735	20.4805	20.8341	20.0599	19.0919	21.5304	20.7999	23.2417	23.3321	24.711	25.1694	23.089	23.0716	24.3721	23.5498	22.7897	23.4629	22.6109	23.564	24.58	23.6605	21.5415	20.3475	21.3066	20.2956	20.8335	21.3531	21.8892	22.2155	22.8636	22.2907	20.7938	21.4237	20.0876	20.5876	19.4787	19.432	21.0391	21.2928	21.1516	21.3221	22.3562	22.7152	23.0199	22.8559	20.9097	20.8564
18.5351	14.4399	20.8242	15.5572	19.8014	20.2671	19.364	19.2875	19.2099	20.3487	20.7052	20.6025	20.4069	20.5506	20.7656	20.978	20.6272	20.7879	20.6864	20.5684	21.0311	21.3111	18.6219	18.7588	22.8389	21.8285	19.9562	19.6678	21.7287	21.7253	21.0477	20.9211	20.988	21.1751	19.6822	15.9863	19.3482	19.3488	18.9165	17.9822	20.69	20.6022	20.0292	20.6504	19.6373	17.747	14.9598	19.4464	19.7425	19.5576
15.5006	18.6421	20.3451	19.6119	15.5183	17.307	18.8882	16.1749	16.9353	15.4208	15.2851	19.1144	19.9122	19.5404	19.3094	19.2584	19.2967	19.1139	16.5379	19.1934	19.1375	18.8616	18.9442	18.0146	15.1652	19.507	19.471	18.5991	19.0612	19.5361	20.6614	19.4198	19.7747	15.9853	17.2517	16.0956	18.9429	19.0934	14.9572	18.0346	15.4154	17.0111	19.5261	19.0918	16.3129	16.8836	18.9555	19.4405	18.3066	18.2652
15.2482	18.3719	18.087	17.7325	15.2845	18.3981	17.5425	18.5291	19.7962	18.942	21.4591	16.7089	20.3778	19.2702	17.635	19.1509	19.3018	19.7783	16.6433	18.6127	21.0751	21.2462	18.7091	18.7965	23.8687	23.5341	22.7854	21.1172	23.6676	23.3037	22.9933	22.5106	21.5346	22.4592	17.9461	17.0143	17.9192	15.6264	15.1002	17.1715	16.1045	17.4688	16.2073	15.8311	17.5131	16.6712	17.9514	16.5806	18.0242	19.8004
22.4236	22.0264	23.4423	23.4522	22.9758	23.0864	23.4544	23.13	22.5946	22.5348	24.4995	24.2357	24.4944	24.8186	24.8237	24.8491	25.3764	25.7596	25.285	25.324	25.2611	25.1987	25.2804	25.2064	21.6096	22.3815	21.7344	21.5485	21.1005	22.0538	22.333	22.3046	22.3571	22.2653	21.6022	21.2017	22.2555	22.3793	22.3793	22.0802	22.3344	22.8808	22.9216	23.1597	24.4379	24.6935	23.9189	24.0635	23.6621	23.5343
23.3927	22.9705	23.2444	23.1561	23.9942	23.4851	23.72	23.6319	23.9479	23.7671	19.578	19.7202	21.0325	21.1177	21.8469	21.2673	19.9094	20.2274	21.2415	21.6626	20.5054	20.8772	19.3389	20.4311	23.0172	23.276	21.9524	21.8773	23.0747	23.1679	23.6229	23.9367	23.0009	22.7819	22.4576	21.6074	22.3704	21.6641	22.6861	22.5558	22.7811	22.9777	23.9396	23.7488	22.1875	22.3788	22.3063	22.4377	22.9182	23.3809
22.2536	21.3035	22.7855	22.8415	23.2296	22.929	22.4155	22.6282	23.5916	23.8076	20.5554	20.7321	21.2011	20.9889	20.6679	20.1897	19.9866	20.0372	20.8041	21.4829	19.6807	19.9519	20.7854	20.6722	22.9878	23.4224	22.7216	22.4594	23.0202	23.1192	22.9522	23.8198	23.5419	23.7373	22.3458	22.5548	23.0373	22.8084	22.9152	23.4028	20.6339	19.7181	22.9045	19.9666	21.3617	21.1254	21.6305	21.146	19.1499	18.3242
18.1399	17.0974	19.7444	19.8626	20.0746	20.1915	19.9631	20.1332	20.5955	20.3247	20.4591	20.8993	21.8209	21.8126	20.3335	20.4979	20.789	20.6394	21.7408	21.507	20.1802	20.2431	20.8038	21.5611	20.2506	18.6048	19.5446	19.0233	20.1085	20.2526	20.8349	20.8496	20.3142	19.2977	18.3332	18.26	19.195	18.163	15.8513	19.9169	19.55	18.5504	19.1659	19.7582	22.1593	21.8532	21.534	21.2141	20.6167	20.7394
15.8519	17.1628	17.013	17.325	16.9487	15.9792	16.1704	19.0492	16.3887	16.8631	20.3087	20.4126	20.3573	20.4203	18.5466	19.0059	21.0259	21.086	20.8657	21.0089	19.2579	19.2248	21.3032	21.2173	17.5954	17.9009	17.3067	18.4644	17.341	17.059	18.3382	17.5625	18.4343	17.5783	17.6504	16.2308	16.2052	17.8289	16.2223	18.3551	17.4163	19.2895	15.9819	18.6318	20.0141	19.9508	18.8203	19.2547	17.5607	17.5554
21.2245	20.7371	21.3345	21.3207	22.5834	22.9655	20.4004	20.1487	21.7569	22.0578	22.6852	22.6998	21.47	21.341	23.726	24.0132	22.6595	22.7629	22.1897	22.1681	23.6091	23.5267	23.1083	23.059	21.1686	20.5507	21.8522	22.3339	22.536	22.442	22.9797	22.7646	21.3242	22.3204	20.9664	20.4427	23.6708	23.6177	22.6329	22.1291	17.1726	16.8681	21.1966	21.3681	21.4622	21.0431	22.6299	21.9883	23.7445	23.8699
18.1604	15.4086	17.3544	17.215	16.535	18.9866	15.1821	15.8696	18.6038	18.256	17.6262	16.816	18.2287	18.2876	17.9038	17.8849	17.6935	17.7802	16.448	18.1305	17.7658	17.5685	18.5527	18.4045	16.3841	18.2354	17.7475	16.4776	17.5689	17.666	16.2624	16.6669	17.5324	16.8727	16.2215	16.9339	18.8612	17.9262	15.2289	18.4492	17.6513	17.6354	16.408	17.6995	19.368	19.215	18.9123	19.2326	17.318	17.349
22.4068	22.2937	22.9093	22.4482	23.5516	23.8094	22.5911	23.324	23.3188	23.465	23.6751	23.4288	22.1605	22.3313	24.5489	24.2012	23.7503	23.5554	22.7918	23.1591	23.2275	24.2023	23.6316	23.3715	23.2647	22.9818	23.8118	23.6753	23.4325	23.6104	23.2908	22.9579	23.5754	23.6364	24.2453	24.4271	24.2375	24.0407	23.4194	23.7021	22.245	22.5896	21.9708	22.3789	21.7333	21.624	22.6816	21.8478	23.8419	23.9252
15.7817	18.1378	18.8135	17.8997	15.958	17.508	17.0827	17.6514	15.7701	18.1792	16.2228	16.6684	18.6156	18.6397	18.4917	18.423	18.5433	16.4407	18.7049	17.9503	18.4152	18.5652	15.808	18.0556	17.342	17.2024	14.981	18.2011	18.0919	17.5565	17.4856	18.745	18.2015	18.2786	14.6621	15.8932	18.7895	17.7334	17.8769	16.6459	15.2533	14.6671	19.6979	19.8189	19.9868	19.9815	19.1456	19.423	18.6486	18.6242
16.6721	17.56	20.0523	20.0471	16.8235	17.8907	20.1726	20.4475	17.4578	19.4382	17.5142	16.7036	16.971	18.3766	17.2747	15.6997	16.9792	16.5938	18.0896	18.0684	16.6459	15.3308	17.7861	16.4044	18.6497	18.8589	17.1693	16.6801	19.1157	19.3055	20.6948	20.7957	18.2658	15.2826	16.9838	20.1996	21.8503	20.5758	15.5817	17.5904	20.599	20.5389	17.8913	18.2276	17.3539	16.57	17.1666	15.7166	16.7703	16.2888
19.4091	19.6441	20.015	20.1466	18.5236	18.4034	17.9232	18.023	19.2815	19.0519	17.4109	16.2637	16.5463	16.8319	19.5914	19.3294	17.6706	16.1861	18.6389	18.6834	19.2127	19.2815	17.6492	17.8668	17.984	18.0603	15.8342	16.8307	18.6552	18.6949	15.942	16.5116	18.0427	17.144	19.994	20.0636	19.7248	19.5141	15.8605	15.9922	20.201	19.979	21.3422	20.7182	21.146	21.7131	20.3945	20.4493	21.1167	20.8525
19.8865	19.7727	23.2247	23.2584	17.9155	16.8044	22.893	22.4087	21.5077	21.58	22.1535	21.7948	21.645	21.9666	24.4109	24.4333	21.258	21.1188	21.8863	22.1926	21.2568	21.4656	19.2858	19.868	21.8886	21.7009	16.133	18.7047	20.0523	18.895	20.7706	20.6194	18.8502	19.2777	21.8002	21.2304	23.1065	23.2378	21.7675	20.2682	19.0967	20.433	19.9503	19.653	21.5211	21.5002	20.841	20.4296	19.8177	19.8088
16.3905	18.1989	20.158	20.1446	16.546	15.739	18.2298	17.9572	19.4259	16.1129	18.1825	15.7614	19.6306	19.5638	19.1828	18.7974	19.6725	19.4987	19.392	19.3273	18.5855	18.2796	18.9187	19.3392	18.7141	17.8392	15.8425	16.4455	17.5385	16.0746	20.3089	20.1312	16.5796	18.1218	17.2788	17.5924	20.1413	20.014	19.2776	18.1292	16.0901	15.9062	16.2147	15.4265	17.4852	18.3978	19.1127	18.9705	18.0906	18.2314
21.5952	21.4938	21.3385	21.4669	21.2892	21.8373	22.1064	21.95	20.7596	20.4292	16.0388	17.9956	17.0312	16.8117	21.2879	17.2043	17.9185	16.5063	18.7077	18.9603	16.6953	17.5526	15.5312	17.4471	19.845	19.9313	17.6164	17.7524	18.4435	19.43	20.3018	20.4196	18.2876	16.7563	21.804	21.7644	22.1445	21.8674	21.459	21.4794	24.2671	24.0992	23.4285	23.0868	18.1921	18.1185	18.1065	16.4916	19.0487	19.2612
21.7726	21.0451	20.6405	20.4198	19.7276	20.48	20.2526	20.0156	21.4241	20.5997	19.8125	19.9818	20.5214	20.4512	21.0024	20.8419	20.6094	20.2558	20.5058	20.1432	20.7223	20.8633	16.4924	20.0886	21.3427	20.5414	21.7802	17.6666	20.9953	21.1546	20.5764	19.4711	19.1902	22.0913	16.9648	19.6566	20.0574	19.2457	16.1635	17.1583	21.2982	21.3701	21.2927	20.1552	21.0362	21.281	16.1025	19.7001	20.2564	20.2251
16.6896	19.9046	21.0539	20.8147	20.0292	19.6272	21.2451	20.5559	18.0879	18.4556	17.331	16.4494	16.8881	17.9409	16.6064	16.6857	15.9695	18.3976	16.7196	15.2527	19.1759	16.1979	16.7216	16.4896	16.6405	20.2597	20.4615	20.3554	20.2657	17.7464	20.1947	20.0953	20.3705	20.279	22.0502	21.7462	22.0783	21.801	20.5979	20.216	20.7347	19.1897	20.3305	15.6979	20.4639	20.4597	16.3436	16.6848	18.9937	21.7283
19.829	17.6062	16.728	17.1309	16.4502	19.4033	18.6242	18.6316	13.1649	16.0248	18.7786	17.0285	17.2272	16.0567	17.8811	18.3363	15.5534	18.0712	16.1648	16.5766	16.0221	18.3561	16.5577	15.5561	18.7878	17.5844	19.2368	18.3013	15.5671	17.75	16.2721	17.512	19.3193	17.3354	17.5148	16.1001	19.5995	16.9528	17.7481	17.3415	18.4002	16.2298	16.531	20.2904	20.7556	20.0033	20.0324	20.1235	19.1451	18.7926
18.0183	18.7071	18.6654	18.3691	16.7106	16.4918	18.8635	18.9043	16.9574	17.9797	19.3038	16.7638	18.1956	18.3773	16.3967	18.5055	18.3119	17.736	18.7602	16.6775	15.9974	17.5243	17.7696	18.8797	19.0998	17.3195	17.2345	17.2816	17.2556	18.6526	15.5004	17.081	16.3451	18.6325	15.8638	16.6652	16.2509	16.4332	17.0296	18.4962	20.5418	19.7864	19.7309	19.9493	16.1426	18.538	17.7951	18.2069	17.1854	18.0544
19.1529	19.7376	22.0312	22.002	21.142	20.5512	21.5104	21.8681	20.8714	20.2681	19.9396	19.5811	20.9012	20.6	20.1603	20.6661	20.6222	20.7091	21.3143	21.5734	21.0393	20.9197	19.9909	20.3234	21.8836	21.9215	21.5828	22.0441	21.6028	21.1572	20.9052	20.2594	22.0077	21.941	20.6111	18.8857	20.7537	20.2869	17.3587	16.1844	20.5796	19.8963	20.0964	20.4664	20.9984	20.4398	19.2605	19.8619	20.2934	20.4183
24.8533	24.9309	25.728	25.669	24.8042	24.8479	25.6372	25.5363	25.3219	25.2471	23.3145	23.3471	24.8063	24.6441	24.672	24.6432	23.6264	23.6637	24.4487	24.5169	24.6091	24.3991	23.276	23.541	25.4646	25.7127	25.0454	25.2597	25.9468	26.0133	25.2892	25.4444	24.9748	24.8653	26.2665	26.0547	26.3057	26.1391	25.9701	26.0614	26.4219	26.2461	25.7336	25.5809	24.219	24.665	24.4961	24.0061	25.9109	25.7524
20.5249	20.0265	17.0805	16.6881	19.4179	19.9724	16.0056	15.82	19.0709	19.0245	21.2519	21.0149	15.614	17.3957	20.0978	20.23	19.7917	19.7512	17.4234	16.6378	19.7656	19.5768	19.9223	20.6201	19.4331	19.3566	20.5506	20.1956	20.8731	20.4494	20.8263	21.3962	20.8611	21.1274	20.5481	20.0386	20.6655	18.8876	18.0804	19.1834	16.8893	17.4515	20.271	19.3908	17.6857	17.1641	18.545	20.2066	20.3487	20.2619
22.9471	22.8559	23.2095	23.1498	23.379	23.0859	23.0164	22.9144	23.1583	23.2989	23.5492	23.3944	23.5249	23.4453	23.9927	23.9782	23.29	23.3476	23.4428	23.627	23.6242	23.6739	23.4461	23.3801	23.0146	23.0291	23.0781	23.0262	23.2289	23.2904	22.8809	23.1443	23.3242	23.3177	22.9292	22.4805	22.4917	22.6198	21.5763	22.2973	22.5354	22.6687	23.0902	23.2902	23.2495	23.2964	23.7048	23.4241	22.613	22.6144
18.7593	19.3371	22.0853	22.5031	20.8323	20.1868	21.3695	20.7907	19.8757	19.3993	23.1059	23.1953	23.8279	23.964	21.2278	21.1239	24.0475	24.0335	23.776	23.5122	23.6225	23.3019	24.1631	24.5892	22.812	22.96	20.0961	20.321	21.5533	21.8061	22.3115	22.9433	22.5518	21.651	19.8388	18.1181	19.8966	20.0215	20.0317	20.792	20.0227	20.3065	20.8365	20.6695	22.4528	22.4499	22.7131	23.3643	20.1283	19.8324
23.9438	23.9271	24.0957	24.1876	23.9339	23.4362	23.9713	23.6915	24.0353	23.7856	23.9169	23.3302	23.7908	23.6661	23.9176	23.9044	23.372	23.7279	23.6781	24.0525	23.432	23.4276	23.7574	23.6272	23.605	23.7121	23.8071	23.335	23.6682	23.7243	23.6948	23.6953	23.7607	24.24	23.5443	23.3034	23.5418	23.6361	23.8746	23.1883	23.5747	23.7225	23.9727	24.1374	24.3487	24.2708	23.8021	23.6646	23.2727	23.2805
22.3037	22.5874	22.6859	22.8393	23.3077	22.4032	23.2978	22.7602	21.2965	21.4203	17.6769	17.0438	19.8039	17.6062	18.9704	19.1352	14.7922	16.9765	20.8694	19.5121	19.1455	19.1518	18.3397	19.1432	21.1319	19.7582	18.2819	18.7111	18.1838	20.4538	21.4725	21.6913	21.1403	20.8754	23.2067	23.3485	23.8893	23.0966	22.5552	23.2201	23.486	24.5037	24.2892	25.0619	21.2004	21.2881	19.3807	19.7794	21.2688	22.4513
19.0111	20.2799	20.178	19.9868	19.9827	18.2844	20.6594	20.8725	19.4085	19.7793	15.5423	19.0362	17.1498	16.1431	16.8255	19.0355	16.9156	16.3982	18.4973	18.7164	16.2882	18.3202	18.1093	20.0243	20.5154	19.4897	16.5548	18.6269	19.8002	20.1167	20.2438	19.4118	17.8153	18.2636	20.6412	14.7938	20.1444	20.2365	19.2713	19.0023	22.7218	22.4247	22.6496	22.6542	16.2935	17.0288	17.0053	15.9757	16.8413	18.55
23.8503	23.3066	23.4131	23.076	22.7545	22.5511	20.5516	21.094	23.4082	23.4409	19.838	18.4016	21.7578	21.7802	20.3101	19.7749	20.2445	21.0906	21.5298	21.3777	20.416	20.8866	21.626	21.3295	19.9523	19.475	17.9921	16.989	19.309	18.8274	18.8208	19.3573	18.8063	17.5158	19.2657	18.6829	21.46	21.7687	18.1991	18.641	21.4792	21.0077	21.1034	21.6321	24.3729	24.2199	23.2554	24.0429	22.6291	23.1694
20.1131	20.3486	20.5498	21.1908	20.6865	20.4933	20.2411	20.2843	20.2017	21.2342	17.7369	15.9643	17.568	17.1396	18.0263	17.9628	17.8232	18.2327	16.3993	16.8337	15.4404	16.5055	19.8717	16.4821	19.5984	16.7624	18.4681	16.576	17.1151	17.9756	15.8346	16.7546	17.9601	17.9081	16.9144	19.1055	19.2725	19.7325	18.5301	17.4267	19.5697	19.5852	19.6651	20.2718	17.391	17.1881	18.9961	19.6845	17.1683	17.6025
18.6698	16.8796	16.3662	16.2876	18.8012	18.9594	16.8212	17.3571	16.7978	17.5304	15.592	17.2131	16.2891	17.5679	19.1438	19.5426	19.662	19.2803	17.9683	17.4463	17.0323	15.9119	16.6666	16.4632	16.4433	18.6305	18.2544	17.0251	15.8198	16.5447	18.711	18.4117	18.0539	17.3213	17.3503	17.2682	17.8582	18.1309	19.8884	20.1021	16.9548	16.5376	16.7179	15.8966	18.1415	16.9347	16.5469	16.493	18.1064	19.4256
20.9795	20.8475	21.3519	21.3392	19.9576	20.6014	20.8461	20.1683	21.0268	21.4276	17.0425	19.1902	17.202	16.652	19.4555	15.8951	17.0035	16.5021	17.2118	19.1139	18.0242	19.6335	19.3049	16.6551	17.8586	16.5544	15.9276	19.0699	19.609	19.628	19.6347	16.942	14.3617	17.0241	17.2606	15.8345	14.518	14.7343	17.7928	16.9953	17.1641	19.391	19.3947	16.5239	21.1529	21.4294	16.6892	17.9766	19.1544	19.2115
19.9211	19.763	20.3216	20.2153	17.9242	18.7276	22.7864	22.5403	19.3051	18.489	16.5793	18.9994	19.5821	18.5296	19.5808	20.5263	21.1245	20.5499	21.9716	22.4119	22.3386	22.8081	18.4426	16.504	23.9485	23.6526	23.5614	22.8922	23.5831	23.3673	23.0082	22.5165	23.6738	23.0788	22.8484	22.8618	21.4889	21.6858	20.2255	20.3457	24.067	24.603	23.8003	24.0018	19.7041	20.1152	19.6632	20.1099	22.9039	23.0438
16.8601	15.6549	17.3055	17.7805	18.2948	15.5323	17.1112	15.2121	15.9149	17.2667	16.9361	18.1655	18.6672	18.7647	18.4827	18.0287	18.6115	18.5073	18.459	18.793	18.1757	18.1374	18.8327	18.7824	15.0509	17.9373	17.7051	16.8009	16.6045	16.5565	12.8811	16.0143	16.6286	17.8872	14.8049	18.5434	17.6156	18.1883	15.4892	16.7106	17.7359	17.8113	17.8515	17.8111	19.2801	19.1381	18.3889	18.9132	18.1752	18.2638
16.1536	17.0294	17.9177	19.1731	15.5993	17.9894	16.1174	16.9426	16.9139	15.6852	16.0065	16.9636	19.8082	19.9526	18.9683	19.1484	19.2315	19.1779	20.6432	20.5672	20.4589	19.9993	18.4341	19.5477	23.2001	23.2405	21.8984	23.1348	23.3788	23.2146	22.8838	22.4896	22.7683	23.5242	17.8969	16.6265	16.3116	14.2242	16.0289	16.4259	16.9671	14.6253	19.0133	18.6391	17.0576	18.0524	17.4343	20.4414	20.7275	19.8598
17.6856	18.1238	19.5588	20.0696	19.8692	19.6693	19.9898	20.5746	19.8472	16.8814	20.406	20.6538	21.4713	22.0141	18.3031	18.641	19.9403	20.1126	20.5648	20.3896	20.7795	21.0645	20.0983	20.1296	21.1138	20.7404	19.9981	20.3344	21.8499	21.4051	21.5624	21.458	20.1783	20.0817	19.8597	19.4772	19.7183	19.4669	17.3659	19.9094	17.8948	16.9519	20.1702	18.6117	17.1417	17.5844	19.3772	18.3902	19.2544	19.3557
16.0929	18.4787	16.3903	18.1627	15.707	17.8887	17.1082	15.009	15.9674	16.1995	16.6283	19.473	17.9628	15.9758	16.8593	17.4645	16.8129	16.8291	16.6917	16.5199	16.4572	16.0886	17.4152	16.3459	17.7962	17.492	16.5844	16.6956	18.0585	17.9063	20.2867	16.5938	17.3837	18.4051	15.4213	16.4918	18.0132	16.8024	17.7025	16.0149	17.4772	18.4485	15.2364	16.2922	18.6077	18.529	16.9174	17.3187	17.2625	17.4475
19.4576	19.7778	20.5088	20.7974	20.1425	20.4153	19.9307	20.4474	20.7407	20.6233	18.6284	16.9971	20.2632	20.2829	19.5038	20.0332	20.1423	20.2282	20.9993	21.6132	20.468	20.4489	20.894	20.9685	20.9586	20.8592	19.4714	20.7589	21.1891	21.3469	21.4611	21.0263	20.3242	19.9191	19.4446	16.9487	18.7874	20.1567	18.5049	16.9426	17.8512	18.1153	19.1045	19.2149	20.859	20.7573	19.345	19.702	20.1662	19.8685
18.7098	18.9561	18.9158	19.9484	18.2432	19.4657	18.127	17.9717	19.1551	19.7865	19.8508	20.0646	20.943	20.8925	20.123	20.0785	20.3391	20.4403	20.6547	19.9428	20.4671	20.3485	19.4901	20.347	19.5042	18.2298	17.365	15.6641	16.5077	19.0121	19.6426	17.5304	17.9677	18.23	17.7877	17.2178	19.0449	19.0089	17.0434	19.4031	19.8975	16.8787	15.5685	17.065	17.8936	17.3241	20.5517	20.4306	16.688	16.3323
15.9097	15.1916	21.2212	21.0207	18.4692	15.4362	21.3971	21.0519	19.333	15.5575	17.9067	14.3045	16.4547	16.5759	17.4831	16.6098	16.0796	16.3432	16.2429	16.2281	16.8246	16.2055	14.0568	17.8635	21.3295	16.6431	18.1904	18.6707	16.7418	17.6961	16.9297	17.6949	16.6412	17.4475	22.9161	22.5762	22.3532	22.2388	21.3196	15.999	22.334	21.865	17.3124	16.1088	17.856	16.4719	16.4487	17.3453	17.0458	15.9123
21.3663	21.2007	22.9081	22.7175	21.2001	21.3365	21.7645	21.8847	21.802	21.7958	21.0498	21.0014	19.9104	20.6793	20.9288	20.8153	20.8991	21.7518	20.6559	20.1243	20.8815	21.0748	21.8697	21.9646	21.4015	21.5124	20.4752	19.7744	21.4235	21.3507	20.7904	20.7969	20.7178	20.5541	22.096	22.2074	21.8127	22.1422	21.1549	21.1679	18.8914	19.7768	18.5201	19.4027	16.9492	19.9845	18.3189	16.7401	19.9431	19.9647
23.9785	24.287	25.4661	25.4471	23.8587	24.1267	24.1253	24.0086	24.7931	24.7205	24.9737	25.0237	24.467	24.6033	24.2324	24.4619	25.1515	25.0206	24.4108	24.2212	25.5142	25.4926	25.3147	25.3106	24.1046	24.1336	23.1671	22.9378	23.7838	23.7367	24.5069	24.0261	24.2282	24.015	25.1339	24.6929	24.7905	24.6975	23.5588	23.8531	23.5505	23.2538	22.9968	23.1989	18.2493	18.6671	20.3553	19.988	22.657	22.8128
16.3332	17.7093	16.5487	18.301	18.6543	17.5288	16.3004	16.2886	16.8345	15.3851	16.3407	21.0796	20.5014	20.421	20.3307	15.653	21.1526	20.7566	20.1317	19.0739	21.5312	21.5628	21.2508	21.001	19.4756	15.9129	16.3021	18.0917	16.5153	16.0891	15.7995	17.1856	18.3483	16.3244	16.9352	15.8506	16.7602	16.7896	15.6724	16.4901	18.5757	16.2072	16.2236	16.4113	16.2913	18.0751	17.1067	18.115	17.6215	14.1466
22.5933	23.0726	21.8523	21.8804	22.2261	22.3651	22.5408	22.6227	22.7912	22.7686	19.0491	19.0295	20.0709	15.9263	19.6036	19.8002	16.4222	17.3489	16.7228	16.2224	20.5881	21.0838	19.2479	15.8779	20.5917	20.7253	20.7255	20.0493	21.0718	20.5508	21.2771	22.0807	20.6747	21.1124	22.3762	22.4802	23.0845	22.865	22.0456	22.7438	25.299	23.7693	23.5036	24.2511	16.6839	21.5429	16.2113	19.1338	21.5809	21.9193
22.2525	22.4855	22.1823	22.2987	21.8497	21.5024	22.6896	22.2246	22.4863	22.6345	17.1983	18.4818	20.8799	21.0318	20.523	20.845	20.5984	20.6911	19.7098	20.8006	20.2821	20.2877	20.2965	18.2456	21.9707	20.5854	20.3918	21.7486	21.6171	21.3592	21.7834	20.7017	19.7001	19.7006	21.3321	21.1958	21.4984	22.241	21.6046	21.8932	24.3632	24.4247	22.9021	23.2288	20.9628	20.859	20.4081	20.4897	20.8576	21.1099
16.8698	16.9795	16.4862	14.6138	15.2012	16.9797	20.1039	16.2463	16.6692	17.059	17.5622	15.1382	17.9742	17.8387	18.0919	18.0362	17.7069	15.6048	18.0794	18.1875	16.661	17.5694	17.8542	17.9331	17.5154	15.9685	15.8891	17.2524	17.3677	16.2107	17.3733	16.6316	16.585	18.5533	17.9366	17.6424	16.0995	17.1815	17.4138	19.0417	15.6943	15.9788	16.9758	16.9497	16.7316	18.5493	18.6699	18.8451	17.6308	17.1396
24.7724	25.2148	24.4385	24.85	25.9495	25.6763	25.0552	25.1075	24.0251	24.2833	17.0297	17.0356	16.9297	15.5479	15.9895	16.7188	16.5924	16.7555	17.2928	16.6167	18.2085	18.0298	22.0271	21.674	17.5909	19.0707	19.4922	20.9931	19.5085	20.364	20.4938	19.8612	19.9741	20.5193	24.6324	23.9862	23.2499	23.3742	23.6312	23.8846	25.1101	24.7724	24.6718	24.637	21.8543	21.3036	21.5075	21.1292	23.0073	23.6585
20.6504	19.6845	14.4737	17.3305	19.3022	18.4303	18.1461	15.7673	20.4642	20.3598	15.9888	16.0517	17.4588	17.7112	19.0615	19.934	16.2428	17.2939	18.9795	17.9109	19.9129	19.6095	18.7762	18.5916	16.6762	19.2609	17.1403	17.8606	18.8933	19.3362	19.6499	19.0821	17.2642	19.2612	18.5645	15.2422	17.8569	18.6813	17.1564	17.3878	21.4557	20.3659	17.2605	17.288	21.2459	21.1131	19.8543	20.2585	20.1663	19.9503
20.9618	21.1391	22.9958	22.8715	21.655	22.3154	23.9449	24.4113	22.8205	21.9687	17.5713	17.0262	17.4778	17.5534	16.4042	18.1652	18.8599	18.8647	18.476	16.7576	17.1802	16.8927	15.4138	16.6908	16.51	17.7883	16.8979	15.9293	17.2556	17.5283	17.8117	17.1765	17.4121	17.6895	19.3917	19.2015	22.3474	22.3699	19.9475	19.807	22.5539	22.1123	20.6936	19.8443	16.6093	17.7699	17.0637	18.4157	17.9548	19.1382
16.6889	20.0418	20.507	20.192	18.4141	21.0653	16.3415	15.4223	22.1008	22.5694	17.3153	17.6102	18.4762	16.1068	16.3671	15.2016	16.7367	17.7303	17.9709	16.7209	16.941	17.0574	16.4151	15.6109	22.7998	22.9889	16.1779	20.595	21.2125	21.429	21.657	22.5013	17.6228	15.7513	17.8873	17.5071	17.51	20.4644	22.1038	21.4572	14.8861	15.2308	16.2446	17.5716	17.695	17.3689	17.514	18.7074	16.9837	16.3968
18.8412	17.9366	18.5995	19.5245	20.3345	20.2437	17.4011	18.514	21.8612	22.3084	22.0644	21.4754	22.7984	22.856	21.8121	22.2557	23.0039	22.7571	20.3923	21.2985	23.7703	23.9057	24.2965	23.9074	20.3516	19.7909	21.8884	21.2216	21.0977	21.1786	23.1278	23.3798	22.3493	22.9991	18.4351	18.3814	17.6715	18.9144	19.2895	19.4895	17.5173	17.2453	19.4674	16.163	23.1314	23.3794	20.2269	20.5208	20.3899	20.5751
18.1052	18.3715	19.3552	19.6067	18.7373	18.2433	19.0861	19.5757	17.8475	18.1498	16.8076	18.0511	18.644	18.4484	18.7616	19.6654	16.3785	18.1502	18.6334	15.9578	18.6754	18.888	18.8472	18.7809	21.3897	20.9423	19.2938	18.1831	21.1615	20.7175	18.5867	18.8484	21.1508	20.2075	17.1303	18.1153	18.0906	17.8091	16.4055	17.872	15.2922	17.4265	16.7394	18.878	20.2428	20.309	17.4538	19.3559	19.6238	18.9778
20.5638	19.7698	20.6799	20.7026	20.2139	20.2896	19.9235	20.0642	19.5774	19.3971	18.9218	20.0997	21.3443	21.5424	20.8586	20.6606	20.3586	20.4222	20.8243	20.764	20.3363	19.839	20.2588	21.0947	16.6631	19.048	20.5903	19.4482	20.7239	17.4762	20.6483	20.8677	20.0319	17.4167	18.2214	19.385	20.0471	20.5009	19.8919	19.9031	14.5321	16.5148	20.8857	21.037	21.4455	21.0219	21.1423	21.4851	19.789	20.0031
17.5051	19.3388	20.0868	19.9506	18.2403	20.7265	19.9185	20.465	19.5363	19.7325	21.1697	20.7874	21.7869	22.7173	22.0318	21.4866	21.4732	21.2026	22.4336	22.2457	20.6702	21.2025	22.1386	22.3659	16.847	18.5601	18.711	18.9689	20.6081	18.6457	20.6449	21.1507	17.9034	16.9753	19.0094	19.6708	21.0552	20.459	17.0942	21.1057	18.1532	17.8601	21.0691	21.8084	22.442	22.2954	23.4012	23.6792	21.1757	20.8549
22.3036	21.8351	22.7902	23.5674	22.448	21.9575	23.5439	23.5095	22.4417	21.4287	16.0304	15.4101	20.6315	19.2463	15.5187	20.7051	20.1301	19.2304	19.6915	20.181	20.0441	20.6331	20.7224	19.7855	22.2978	22.6635	21.7608	21.2405	21.6295	22.3757	22.7878	20.4156	22.2526	21.5228	23.9854	24.6692	24.2975	24.4211	22.8879	23.0586	24.3292	23.2614	21.5981	21.5017	17.574	21.356	21.2805	21.883	21.9405	19.6997
21.0619	20.7407	21.7701	21.7503	17.9385	19.9267	18.5353	20.3251	21.0644	17.4407	17.5115	18.7115	16.3484	17.9704	19.8259	20.3883	17.5186	17.3989	19.1312	18.5493	19.2551	19.4704	17.7392	17.3735	17.6725	17.6459	15.4393	18.0861	15.7236	19.0733	17.5147	16.2775	19.9782	17.0994	16.8123	14.8283	19.7396	19.5397	17.2501	16.0179	18.8783	18.9623	20.4559	20.6683	19.1966	19.601	19.7684	18.9805	14.5837	19.0703
20.2629	19.8011	20.6203	20.5128	17.3262	19.0771	20.3206	20.561	19.8395	19.7287	16.6272	16.9647	18.0839	16.7422	16.8212	17.6467	16.9713	17.0983	17.1971	17.0509	16.856	16.8302	16.5872	17.2955	17.7237	18.8897	16.9826	17.5805	16.2987	18.2849	17.3403	17.8945	16.8773	18.2486	15.4403	17.5861	17.6016	15.8086	14.4689	17.2098	16.5079	18.9396	18.3455	16.2763	17.1029	17.6917	17.7695	18.2877	17.4232	16.5692
21.0632	21.0267	21.4408	21.6607	22.0113	22.4034	21.5427	21.7322	21.931	21.8756	21.554	21.6225	21.9695	21.9155	21.6753	21.3102	21.3565	21.7062	21.8755	22.2761	21.8345	21.5933	22.0503	21.7703	21.8583	21.563	22.2013	21.8648	21.7119	21.4281	21.8937	22.0259	21.6859	21.5428	21.5532	20.7412	22.047	22.1206	21.3818	21.2716	20.702	20.5816	20.9326	20.6789	21.8993	22.1371	21.5097	21.649	20.8566	20.9934
17.0198	16.2609	17.8645	16.9131	15.8758	17.3396	14.5989	17.9121	17.7747	18.0537	16.5951	16.287	20.7412	20.6408	20.7463	20.7115	19.8694	19.5156	20.3659	19.6549	21.8379	21.7311	22.6499	22.5888	17.7878	19.761	16.6664	18.7169	17.0917	17.7521	21.1777	21.5718	19.3323	18.5241	16.3549	16.4795	17.4285	15.9125	18.9636	15.6993	17.3737	16.2433	18.2177	16.4403	21.0529	20.774	23.6982	23.9512	21.0132	20.9225
22.5825	21.8884	22.6928	22.7999	22.0378	22.0908	23.0545	23.0252	22.1277	22.1766	22.6098	22.5291	23.6883	23.7555	23.2924	23.5142	23.0116	22.9629	22.9774	23.2995	23.6825	23.5304	23.4558	23.2653	22.3474	22.1764	21.0331	21.2407	22.691	22.3095	22.4474	22.3956	22.1359	22.1991	21.9297	21.8714	23.2039	22.7713	21.9617	21.9056	22.466	21.9464	22.6312	22.7351	23.3473	23.6476	24.0315	24.2353	22.6263	22.9168
18.059	19.2349	19.0318	18.7547	16.3555	15.6254	15.182	18.2175	16.9226	15.9224	19.8413	19.5774	20.0617	21.0925	22.2281	21.7866	20.2973	20.5927	20.5217	20.1547	20.9946	20.9475	19.9978	17.8621	17.6325	18.2475	16.5684	18.0219	20.4034	20.487	19.7218	18.9083	19.4682	18.2049	17.6887	17.715	18.217	16.9101	17.1225	16.3252	17.9143	17.2483	15.2069	18.9794	21.3828	21.0885	23.2659	23.1557	19.807	19.5834
18.0109	17.535	17.527	15.4975	15.5999	17.6589	16.7874	15.8208	15.9836	16.9771	18.137	18.1275	16.0127	17.3368	18.1749	18.1584	18.1772	18.3216	18.2837	18.2678	18.317	18.1937	17.0733	15.0989	18.5713	18.2059	17.5305	17.4901	18.6539	18.6903	16.8903	16.2623	18.0316	19.2508	17.8069	16.7523	17.819	17.2479	17.7514	17.4915	16.9644	15.2629	18.1774	17.0745	17.1785	16.7237	17.1662	16.3457	18.1954	18.1643
16.8056	17.0652	21.175	21.3182	17.2977	19.8078	21.1186	21.155	20.495	20.6239	20.9717	21.1415	20.7745	20.3452	20.0909	20.2351	20.2351	20.2799	22.0504	22.282	20.0257	20.5435	20.2141	20.208	17.1767	17.0709	18.3708	16.7303	20.55	20.341	16.6815	19.4197	20.2824	20.1011	20.0308	19.8671	19.9671	20.5128	15.276	18.0007	20.0587	20.6185	19.3403	19.1928	17.7397	19.3685	16.1395	17.8254	19.5336	18.8882
16.1217	15.5291	15.6513	17.6753	17.7965	17.6407	16.396	16.4861	19.7341	19.7752	20.2029	20.6183	19.5373	20.1691	22.693	22.4468	19.972	19.4747	19.4778	20.2293	17.8969	18.0306	20.2314	16.2058	18.2386	19.1912	17.0944	15.4628	19.7785	20.1754	15.7482	18.7902	17.3528	17.0902	17.4333	16.5709	15.4038	17.1119	16.917	17.1728	14.423	17.8803	17.2697	16.4759	16.8465	18.3526	20.0688	17.1371	14.9122	18.1444
18.2506	18.4977	19.1817	18.7296	19.0288	18.8311	17.6262	18.5905	19.234	19.0803	19.9872	18.9767	23.0199	22.5949	23.7834	23.889	19.823	20.8885	23.6352	23.0161	21.8562	22.5835	23.2276	23.0465	18.4226	18.3624	18.4302	16.1087	18.4237	18.8369	18.9488	18.7626	18.3837	18.2278	18.4307	16.951	18.4298	17.9992	17.9633	17.6987	18.6535	18.8379	16.9235	18.7002	21.3167	21.1975	20.6689	20.2952	18.9311	18.1146
22.2202	22.3297	23.3577	23.2123	23.004	23.1384	23.7204	24.0976	22.885	23.2108	18.7915	19.766	21.5855	21.9953	21.371	21.3131	20.5087	19.6528	22.0375	22.1684	21.4051	20.7968	20.3273	20.371	23.2808	23.0213	22.4146	23.1713	22.8887	22.3501	22.9928	23.5207	22.912	22.4027	23.462	23.1672	24.1286	23.707	22.7866	23.2293	24.4786	24.5469	23.611	23.2389	17.9051	19.0626	20.9466	21.064	22.9806	23.1847
16.5773	16.0202	16.0322	18.5499	16.557	16.3482	16.3446	17.3116	15.245	16.883	17.765	21.9189	19.9445	19.7676	16.393	20.8715	22.6388	22.1497	18.7141	22.3311	22.5218	20.7986	20.5427	18.2902	19.3462	16.7815	15.0313	18.9943	17.2602	19.8355	16.5631	16.5203	19.7835	17.183	19.7997	17.9226	20.6294	21.5449	15.5231	17.5389	21.4073	21.2932	22.6586	22.6785	20.5466	17.3494	16.2724	21.3619	16.228	19.787
19.9091	17.9559	21.8958	21.5002	18.6871	18.4045	20.0771	19.9363	16.6947	16.5219	22.9199	22.1867	23.8719	23.911	20.7592	20.4116	24.192	23.95	23.5469	23.6942	23.2587	23.0827	24.5114	24.3316	20.767	21.2413	19.2462	19.1653	21.2582	21.5184	21.1653	21.8646	20.8813	20.1016	20.7988	19.9649	19.2907	19.9879	19.2358	19.2178	18.2414	18.7113	21.0601	21.2249	17.3862	18.0312	16.2246	18.6433	19.5442	16.3523
19.6405	20.2477	20.1803	19.242	20.0895	19.1456	18.6051	18.0594	20.3119	20.5284	22.4813	21.8552	23.5341	23.5176	22.6939	22.8455	22.3743	22.4822	22.4716	23.0652	23.4687	23.3573	21.9308	22.0244	23.8993	23.8216	22.8144	21.7762	23.7631	23.9124	23.0525	23.4624	22.4191	22.6982	18.7874	18.4652	19.0208	17.4226	16.6908	17.6974	19.0299	19.8076	19.1133	19.7646	20.4344	20.8493	21.8848	22.2724	20.9945	20.44
25.6153	25.5954	25.7815	25.7637	26.0479	26.3034	25.8446	26.2518	25.8858	25.7564	26.3372	26.3456	26.1314	26.0384	25.65	25.5858	26.0968	25.9033	26.1652	26.263	25.8907	25.9831	25.8943	25.5925	24.1306	24.3165	24.815	24.5823	24.5273	24.2354	25.5544	25.2006	24.4079	24.483	25.3932	25.107	25.5194	25.3662	25.1209	24.8948	25.2442	25.4984	25.3901	25.274	25.6961	25.8645	25.7325	25.3993	24.4122	24.4428
22.3124	22.6744	24.205	24.0366	23.0966	23.5382	22.9832	23.3344	23.7135	23.9533	24.4635	24.03	24.5789	24.4549	25.0174	25.2199	24.0074	24.2014	23.9423	24.2187	24.2347	24.567	23.6099	23.5859	23.9415	23.8748	23.3395	22.7744	23.726	23.8704	23.8533	23.6982	22.9431	23.7602	22.5522	22.2459	22.6507	23.2636	22.5126	22.1404	21.9615	21.8904	23.0033	23.3865	23.8983	24.3485	24.8494	24.8832	24.1423	24.0711
15.5287	18.9858	19.0818	19.6289	17.1064	18.7936	19.111	19.787	17.2306	17.2372	16.8408	16.9477	17.659	17.8073	19.216	17.2657	18.42	17.3179	16.9911	16.5371	17.051	16.2705	16.8194	16.646	17.0057	18.4928	17.5829	15.7922	19.0242	16.6012	18.1358	16.2564	20.0058	16.2472	20.6995	20.1039	15.7251	20.0836	17.7289	17.8909	20.2992	21.5389	18.3476	18.6655	17.5016	17.7111	15.2295	17.9001	19.3181	17.874
21.0219	19.8086	21.4178	20.9339	20.2846	19.8696	20.8496	19.1853	18.7335	20.8383	21.1093	20.9106	21.9546	22.1163	22.0602	22.1408	21.381	21.2771	22.3115	22.211	21.1937	21.01	22.5916	21.9475	20.649	18.702	18.8928	18.6915	20.3631	20.8301	19.329	19.6741	16.7905	19.9456	17.9978	20.0179	19.6201	19.6876	20.6253	17.2843	19.1213	19.3197	21.21	22.0773	21.3883	21.4676	22.8041	22.8481	20.8776	20.4353
19.3925	19.0862	17.883	17.8777	17.8047	18.2572	17.714	19.2649	18.9932	19.0734	20.6075	20.5689	21.8571	22.1405	20.4964	20.1561	20.4193	18.3955	21.2435	20.8922	20.5549	20.3322	20.2023	20.713	18.8232	17.7244	18.4067	15.5971	18.9745	18.7756	18.5474	16.5978	18.7694	19.6587	18.4012	17.6021	19.2437	19.5638	19.3699	18.591	18.8043	19.0196	19.7087	20.7073	21.4711	21.1822	21.1375	21.0051	19.7717	19.7101
17.1809	17.851	18.8853	17.9503	18.2567	16.6434	18.1908	19.0022	19.8469	17.6997	18.9763	19.9973	19.3601	19.3782	17.7317	18.7036	20.0413	20.6078	19.2443	19.54	20.211	20.1362	19.4424	18.3164	17.2364	15.8804	16.2689	17.2321	18.6776	16.8212	18.8065	18.4404	18.1871	16.2232	17.5635	18.15	16.6142	17.2611	18.3108	16.9105	16.5583	16.4032	15.8361	16.0951	20.9178	20.8532	21.5286	21.6411	20.3069	20.336
19.8197	19.6914	20.2109	21.1932	20.6176	20.4856	21.6677	21.757	18.8074	18.5035	17.4806	17.2131	18.816	16.3212	15.5942	16.5495	15.9275	18.3466	19.705	16.5392	16.7675	15.9758	17.8373	16.3386	16.7663	19.8762	19.1608	16.2348	15.9883	19.7269	19.3902	15.7673	13.9826	17.2014	22.1588	21.4896	21.2736	21.4989	20.4715	19.0813	21.9908	21.7241	18.5827	19.9651	17.9166	17.4661	16.8529	18.3211	15.8423	18.9317
18.5442	16.1656	20.279	19.5744	21.2823	15.7137	19.8184	19.4377	20.0143	20.5261	22.8773	23.0303	20.2632	20.3594	20.1422	20.1129	20.6604	20.9678	19.6241	19.2768	19.9403	19.9096	20.0268	19.6758	14.9448	14.8652	20.99	20.081	17.2424	16.0924	21.7885	20.6257	21.0634	21.7087	19.8532	15.4287	18.3172	17.6388	17.5928	20.0774	17.9334	20.0132	19.227	15.5984	20.9466	20.7921	21.4846	21.2106	19.7356	20.8846
18.0999	17.183	15.9948	17.0121	16.6453	16.8142	18.3429	16.8933	16.2282	15.9589	15.6211	16.9328	21.8727	22.2084	14.9035	15.2039	18.3189	18.8723	15.885	14.1825	19.5968	18.8802	18.3828	15.5933	25.0144	25.3103	22.6128	21.6143	24.5831	24.5253	23.3389	23.4847	22.7518	22.7083	16.8676	16.6194	15.5863	18.3494	18.0693	17.264	15.9444	16.5828	17.5101	16.182	16.3649	15.5954	19.6258	18.1562	17.8967	18.3731
20.3858	20.7141	22.9718	23.1464	19.7564	19.751	22.998	23.2096	20.4264	19.8676	21.7526	21.9181	22.3378	22.6573	22.6625	22.489	22.6229	22.3441	22.8315	22.9324	21.4199	21.3116	22.8942	22.9465	22.6937	23.2922	22.3354	21.7985	23.1533	23.4399	22.8752	22.9636	22.3838	22.0355	23.3561	22.878	22.9539	23.0275	21.6516	22.12	20.2823	19.3086	22.759	22.5607	20.3429	20.7383	22.7215	22.8114	21.6745	21.6415
24.2802	24.3225	24.931	24.7252	23.27	23.2482	24.5876	24.5983	23.9585	24.1023	18.6754	18.6749	19.849	20.0696	19.5601	19.0711	17.8514	17.91	20.0152	18.5128	20.0139	20.0532	19.3405	19.5471	21.8983	22.4557	21.7608	21.5221	21.592	22.0279	20.5066	20.7275	20.7327	21.0776	23.0106	22.3348	23.7972	23.6086	22.1512	22.1316	24.0092	24.2941	24.348	24.3051	20.4872	20.1599	18.036	20.5543	17.585	19.099
20.562	20.3037	20.6384	20.5849	19.6177	19.3724	20.6427	19.9385	20.0421	20.3851	18.0688	17.4099	19.9145	20.1552	16.1691	20.3428	19.311	19.959	20.3772	20.0344	17.3087	20.0906	15.57	14.8016	20.055	20.2603	16.5914	16.0373	19.9446	20.1079	20.4812	20.5467	17.3827	16.5374	15.6513	15.2748	16.5564	16.6339	16.1947	16.9397	16.0016	14.2131	20.4876	20.1136	17.4325	17.5084	17.7426	16.41	16.353	18.3609
18.1609	16.3149	21.0738	21.1507	19.247	18.8475	18.6149	19.7823	19.9426	19.387	17.0708	15.6565	16.5569	16.4977	18.289	17.6726	15.2731	17.3994	15.9596	15.7034	19.2392	19.1415	15.9679	16.3686	19.6288	16.1401	15.9548	17.7014	17.7923	17.9765	16.4552	17.2147	16.3762	17.1975	15.5465	14.6843	17.1079	18.6526	16.4287	18.2519	18.9009	18.7533	16.535	18.2305	19.0737	19.1628	19.2328	20.0332	17.5647	16.3271
16.8325	16.4407	16.4055	16.3293	18.9293	16.822	16.8808	15.5938	15.5584	16.9274	17.2645	16.9915	16.8132	15.8318	16.0563	17.2303	17.1317	15.8025	16.7315	16.3732	16.1463	16.8898	16.318	18.6711	19.0056	19.1387	15.4998	16.6597	19.5056	19.2943	18.0362	16.8039	19.6212	19.3744	17.2194	17.5118	16.6772	15.6305	16.2331	17.4804	15.5559	16.4062	17.7788	18.7204	17.0766	17.2103	17.3332	16.4982	17.8148	17.5168
22.9033	22.9211	22.8412	22.6677	21.9707	21.714	22.2352	22.6005	23.9378	23.7292	21.2963	21.8691	22.6436	22.3405	22.1917	22.3986	21.5476	21.2514	21.993	22.2903	21.4466	21.3027	22.0392	22.0855	20.4646	19.8538	20.9143	20.467	21.7027	21.3327	22.7439	22.7988	22.4618	22.6981	21.6699	20.9243	19.8785	20.1877	20.9299	20.9701	23.353	23.5504	23.0076	23.082	22.1099	22.1511	21.381	21.7717	21.8633	21.5172
22.6829	22.5963	23.1784	23.2014	22.8203	22.4723	23.6552	23.4844	23.523	23.9119	18.9803	19.1678	20.5094	20.7785	19.2866	19.3546	19.3779	19.4315	21.3548	21.151	20.2	20.4776	17.5237	17.6193	21.6102	21.0057	20.315	18.404	21.31	21.8299	20.9552	21.4624	21.1788	21.2676	23.9994	24.0733	24.2012	24.3214	23.3083	23.0954	23.3572	23.3931	22.7548	23.2079	20.3309	19.687	18.1947	19.1649	21.2363	21.2048
20.4786	19.6073	17.5113	18.1449	15.7265	19.7699	19.2356	18.7329	18.7017	18.336	16.1893	17.8199	19.0712	17.8807	18.8563	18.5533	17.4197	16.2886	16.9323	17.3589	17.8971	16.3599	16.2877	18.0676	16.1794	15.9116	16.1011	17.3402	17.6648	17.3561	17.8243	18.5436	18.8626	16.9593	19.7292	18.7069	20.1909	20.4008	18.1107	19.5303	17.1539	16.4969	20.9654	21.3695	22.5743	23.2863	20.4573	20.1761	21.9246	22.0933
16.5247	18.1116	18.7955	18.9498	15.6127	17.4674	16.2277	17.3355	17.1275	15.611	18.7222	18.7317	18.7251	18.6932	17.7086	17.9733	19.1269	19.2909	18.6319	18.5513	18.5291	18.4235	17.4762	15.5483	16.6913	18.0513	18.4656	17.2128	18.9421	16.0425	19.5165	17.0284	17.2138	18.6716	19.6254	15.6732	18.1478	18.3495	17.6681	19.4997	14.6102	16.0825	19.0215	16.7269	17.1227	17.4519	17.7247	17.3729	16.9283	16.059
15.6252	16.815	16.7362	15.9708	18.7434	16.2517	15.4004	16.3805	17.4982	15.9044	16.6956	16.776	19.0019	18.0708	15.063	15.7656	18.1336	16.1216	14.76	17.9731	17.9164	16.0884	19.2248	18.4992	23.1141	22.8119	21.555	21.8834	23.4785	23.2225	21.6601	22.2002	21.2362	21.0052	16.216	16.6539	16.8243	17.4384	15.9556	19.0268	18.7782	15.6569	18.7533	18.2399	16.9801	18.3707	16.8702	15.1925	16.395	18.3798
16.9883	16.5423	17.1426	15.8282	16.8939	18.2737	19.7297	17.4862	16.7963	17.562	18.6698	18.8187	19.2734	19.2054	20.2117	19.9869	19.3449	19.5762	18.8973	18.773	18.9569	19.0214	16.6018	17.4338	18.3764	17.0379	16.0122	16.244	17.8186	17.2772	17.4067	16.1165	15.2793	17.4044	17.2051	16.0864	16.6952	18.0507	17.5483	17.3357	15.7173	17.2633	15.9161	17.2745	20.6718	20.3131	22.8755	22.8238	20.0708	20.0992
16.7016	16.9638	16.8826	18.0998	17.26	17.8082	16.6648	16.5469	16.2725	16.8942	17.0961	18.0756	17.766	18.0123	15.7773	19.6573	18.3036	18.8779	19.7179	21.3071	18.927	18.7535	16.6074	15.9611	23.7104	23.5727	21.8706	21.6729	22.9999	22.9846	22.0902	22.4753	22.486	22.2841	19.3309	15.3263	16.8444	15.7649	17.3487	17.4757	16.4018	16.3429	16.8979	17.1767	17.4971	16.0502	17.8299	16.5694	16.4195	16.5647
21.7952	21.7862	23.3847	23.5659	21.7498	23.0164	23.2006	23.467	23.9023	23.5235	18.7181	15.6663	16.8404	17.3359	18.0144	16.8917	17.3348	18.3837	15.6981	16.924	18.5433	18.0218	16.5096	15.7352	16.7176	16.584	18.3649	17.8823	16	17.0639	17.5959	16.8653	16.399	16.5517	23.2207	23.3821	24.6592	24.4328	23.8473	23.8783	17.8039	18.8224	24.9911	25.605	19.1614	18.1588	17.9965	18.876	15.5177	17.5226
19.0716	19.3407	19.9556	19.8467	18.9595	19.0633	19.2268	18.5926	19.6103	19.1211	19.201	17.8147	16.9564	19.5409	14.9908	19.4426	19.1339	18.738	19.7283	19.392	19.5642	19.3165	19.1472	19.2086	20.6747	20.5631	20.1926	19.3696	19.9212	20.179	16.5423	19.1583	19.8186	19.629	16.1621	18.416	18.1497	17.9377	15.8574	17.8469	18.4114	19.8213	19.4186	19.5732	17.8108	17.9753	17.5954	16.6538	18.6713	18.747
22.7246	22.6725	22.0762	21.8794	22.4446	22.4005	22.8959	22.54	21.8256	22.2432	18.225	18.3585	20.415	20.0466	19.3533	16.953	20.5732	19.8824	20.2028	20.2994	20.0746	20.1735	19.4148	19.2804	21.4009	21.4337	20.7761	21.5033	21.3514	21.4456	20.2582	17.9278	21.3865	20.848	22.461	22.7094	22.5227	22.7657	20.2385	20.2321	24.2567	23.9724	23.7022	23.7528	21.4874	21.6507	20.0453	20.2031	21.8491	21.8873
21.1677	21.2113	24.007	24.2553	22.4378	22.8459	24.2431	24.4005	21.1132	21.5413	15.1124	17.4937	17.3415	18.2491	16.4295	15.2692	16.1008	16.0743	17.0612	16.1615	17.6859	16.2085	16.4825	16.4449	19.1045	15.8052	17.3871	16.9738	15.7546	16.1512	18.01	18.4327	17.7234	17.5129	24.1016	24.3374	25.3465	25.0831	22.3348	21.4889	25.0034	24.277	23.2144	23.4338	16.3132	18.3956	18.6522	15.5058	17.3523	17.1565
20.745	21.1155	21.9114	22.1519	22.5186	23.0599	22.1056	22.2876	21.5886	21.444	20.8562	20.1948	21.9762	22.3444	20.2031	19.4298	21.392	21.3663	20.4457	20.6725	21.2558	21.184	21.4667	21.8147	20.1486	19.6182	20.4601	19.3716	20.3375	20.1706	20.081	20.5811	19.7096	19.0605	20.3602	20.2883	22.1338	21.9182	19.6965	18.9156	22.0523	22.0564	22.102	22.4959	22.7743	22.7078	22.0875	22.5042	21.2646	21.6904
22.3396	22.3417	21.8783	22.1546	21.1482	21.3192	22.031	22.0689	23.5246	23.1128	22.9142	22.6866	22.8136	23.2459	21.7249	21.8254	22.6453	22.9799	22.5371	22.2968	23.4862	23.5906	22.3917	22.6724	22.6828	23.2103	21.9918	21.6929	23.2444	22.5435	22.4482	22.438	22.3828	21.8967	20.1392	21.1672	20.6393	21.1623	20.7233	21.5813	21.1941	21.6031	21.6176	21.4382	20.5558	20.2395	21.8691	21.6581	20.8296	20.5283
23.1268	22.5128	22.0043	22.3674	22.2114	22.5174	23.1917	23.0013	21.956	22.016	20.872	16.4547	21.4779	19.5442	19.8642	19.6205	20.9147	20.6961	17.8184	15.8603	21.9825	21.812	16.5836	16.2863	17.7066	19.0535	16.4322	16.0036	18.5944	18.4639	16.8108	15.5221	18.9077	18.5946	21.4382	22.208	20.3317	21.3976	21.4759	19.1819	22.1644	22.1359	22.5074	22.3663	21.1081	20.9026	21.2345	22.4953	18.707	17.4999
19.8575	19.5617	21.3725	21.4522	20.4605	20.9755	21.0591	21.3968	21.977	20.9631	20.3663	20.2059	20.6598	20.496	20.6565	20.9701	20.8962	20.9503	21.7389	21.0998	20.7317	20.6176	20.7383	21.1099	21.5071	21.3788	20.5322	20.5722	21.2847	21.1255	20.5605	20.2805	21.4317	20.1636	20.5999	20.9713	21.1572	20.7922	20.4292	20.8314	20.3968	20.3757	20.4542	20.4947	20.8192	20.5386	20.6742	20.7091	20.1144	20.3698
19.0649	19.0426	20.0819	19.8783	19.7792	19.3745	19.8163	20.061	20.3672	18.8334	18.358	19.8081	20.255	20.0798	20.1067	20.4647	19.5668	19.8432	20.8064	20.2958	19.6456	19.3586	13.319	19.7533	19.5903	20.1246	19.7773	19.5334	20.0862	20.0531	20.2126	20.3232	16.1186	20.1983	19.8823	18.252	19.6416	18.7233	18.7602	19.8215	18.9273	18.7901	16.9843	20.029	20.3968	20.8513	19.8442	20.1107	18.4489	16.8292
21.6877	21.8423	21.3522	20.6042	20.4445	21.1317	20.6997	20.4358	21.3064	20.0893	21.352	21.314	22.0739	22.4188	21.3134	21.2645	23.4604	23.3831	21.704	21.7481	23.3162	23.0885	24.9211	24.7969	21.8084	21.4243	22.1008	22.1154	22.6396	22.0658	22.7433	22.6623	22.1073	22.5567	21.3368	21.1786	21.1986	20.5446	20.7465	19.9141	20.9272	20.9331	20.9867	20.8285	21.3506	21.4087	22.8519	22.9537	21.2007	21.0746
22.826	22.2176	22.0752	21.7169	21.4737	21.3749	21.6785	21.8831	22.6699	22.8591	22.6392	22.7581	23.3287	23.3593	22.5324	22.9124	22.9743	23.0712	23.0713	22.4261	22.1604	21.6139	21.5715	22.8624	21.1069	22.0086	21.8754	21.6758	21.347	20.0876	20.1314	20.8088	22.7532	22.0851	22.2227	22.741	21.9983	21.7161	21.4979	21.7296	23.2428	23.7488	22.9745	22.6076	23.1905	22.7794	21.8891	21.7892	22.0349	23.264
17.7673	16.3002	15.4887	18.7571	17.3721	16.8186	17.1954	17.1922	16.6218	17.8902	14.8185	16.8471	18.6106	18.5077	16.9994	17.0028	15.7069	16.0193	17.3379	17.5736	17.3682	17.6386	17.5228	17.3088	16.5999	17.5649	16.0581	16.8684	16.7045	16.6727	18.4077	14.6266	18.8116	16.0039	16.6256	16.4976	16.6765	17.483	16.713	17.1306	17.2308	16.9272	18.4218	18.3454	18.7583	19.0331	18.7808	18.6699	17.1121	17.6166
18.3409	18.767	21.1869	20.9008	20.1889	20.0226	20.3106	20.597	18.6723	19.2346	21.8755	21.5782	23.5022	23.2787	21.6805	22.2343	21.5769	21.5084	22.5754	22.9769	21.2612	21.3037	22.5401	23.3284	19.0585	20.1953	19.9806	19.712	20.0242	20.5751	20.5111	20.1489	20.5357	16.7881	19.7055	17.9855	19.1835	19.4184	20.9332	19.7098	18.0955	18.4595	20.1316	21.0739	21.2308	20.5971	22.7481	22.5271	20.6079	21.2724
20.8764	20.6756	18.8574	19.2557	19.0308	19.0099	19.2341	16.6726	18.2825	18.1439	17.6628	16.8923	18.3439	18.9523	19.6011	19.7855	19.289	19.4932	17.3261	18.31	17.6334	18.5016	17.872	17.9567	16.7088	15.3945	17.8044	17.5016	16.8409	16.6484	20.273	19.025	19.7794	19.6541	22.7089	21.0638	21.7452	21.5598	20.5417	20.9862	22.7999	22.6831	22.9203	22.934	17.4992	18.846	20.1386	19.3927	19.5633	18.8663
16.0758	16.7852	17.6525	17.7901	18.6289	18.4007	16.3041	15.8984	15.9557	15.9413	16.4391	16.0298	20.4079	20.3875	20.41	20.4113	20.0863	15.4125	20.6661	20.8155	20.3601	20.1818	17.5465	17.4768	20.6848	20.675	21.2899	21.2696	21.4136	21.3409	20.2449	20.678	20.8039	20.4381	17.8589	18.1469	17.6254	16.218	15.2049	18.0363	15.7393	16.2455	16.7852	14.932	17.7713	15.0504	17.2248	17.9913	16.6472	16.8064
16.7917	19.3616	17.2687	14.6942	18.1727	15.6428	16.6391	16.3528	16.6547	16.1401	14.8094	17.5536	19.748	20.0576	21.1448	21.2709	20.5665	20.721	19.1286	19.1725	19.5061	19.5149	17.0056	15.0822	21.6795	21.2571	19.2501	18.997	18.3828	17.4961	20.4457	20.119	18.2904	19.0125	18.5745	16.5842	17.0899	17.9671	17.818	16.8655	15.1506	16.7049	18.1403	17.0649	17.7296	17.7839	19.37	19.4461	18.202	19.5599
21.9058	21.6998	20.2481	20.4724	20.7833	20.8108	20.1582	20.522	20.9516	21.4713	21.5309	21.997	19.8302	20.1288	20.3167	20.0967	21.1107	21.0089	20.1287	20.3875	22.0407	21.8659	21.0252	20.5011	20.1903	20.2897	20.5154	20.9865	21.7107	21.6054	22.4828	22.5948	21.1231	21.4277	20.2516	18.8233	21.0454	22.0824	21.0278	19.794	19.1023	17.1909	20.5903	20.3208	16.1695	16.0455	20.3577	20.6068	22.3595	22.4721
17.9662	18.1955	17.4668	17.5248	17.7354	17.8305	20.2557	16.5069	16.4961	20.2045	22.2107	22.0161	20.3106	21.3067	19.9967	20.5325	22.0779	22.5753	20.7182	21.3661	22.5054	21.5595	22.2728	20.9277	17.7484	18.4841	20.5367	20.6542	19.3419	18.4295	20.2529	20.7349	18.8992	18.9472	17.5329	17.1089	20.3169	20.664	17.733	18.9938	15.1643	16.022	19.5306	18.5412	19.4225	16.7982	20.7677	20.8618	21.9577	21.7587
17.303	15.6084	18.5821	18.6551	16.6844	16.6878	15.5153	17.6595	18.0745	16.3167	21.2839	21.3628	23.2663	23.7898	23.0125	23.4578	21.0657	21.313	22.8154	23.2661	21.116	21.7495	22.3164	22.0794	17.7079	16.7814	18.4691	16.2925	16.9099	16.9853	17.4884	16.3746	19.0998	18.5941	17.9551	16.5826	16.1004	17.6075	16.4628	16.1473	16.7961	17.0684	17.4445	17.9457	20.6671	20.5897	20.0316	19.7301	20.4916	20.374
20.5419	20.6545	19.8023	19.527	20.3963	19.9767	18.6374	16.0166	20.1618	19.8476	19.1982	16.5943	19.7281	19.8206	19.7107	19.6118	19.913	19.9774	19.7453	19.0873	19.6228	19.4479	19.0072	20.0837	19.8407	19.4912	21.1447	20.438	20.7032	19.7177	20.3605	19.4496	19.4163	20.0286	20.8734	19.7083	19.6308	19.5019	20.179	19.9744	18.8606	19.1079	18.8373	18.0154	21.3905	21.2298	21.7794	21.6808	19.7303	20.1117
20.2455	20.4654	19.603	16.2997	18.466	17.7619	20.428	19.3447	20.3371	20.2698	15.8634	17.4919	18.9791	17.4591	20.2621	17.3845	17.7096	16.2074	19.0334	16.6114	19.8962	20.3018	19.9021	15.8887	17.7362	16.2328	19.8701	17.7823	15.628	18.1726	17.8408	17.5012	19.5963	18.53	15.547	16.0033	19.9582	20.0925	16.9359	20.4652	20.4828	20.3046	20.2067	16.6615	16.2792	20.6768	21.0141	21.1541	20.4949	20.0804
19.7833	19.9169	19.9941	20.2714	20.1421	16.9259	20.0847	20.2968	20.397	16.9595	18.3912	19.3177	19.6558	19.6612	19.5314	19.5565	19.6195	19.7252	19.906	20.2712	19.5871	19.6692	19.4143	19.4688	20.3195	19.7256	19.6593	17.6196	20.105	19.6277	19.8325	14.9372	18.766	17.6452	16.3796	16.3298	20.2047	15.5279	18.4147	18.185	19.852	19.7292	19.9488	20.0655	20.1774	20.1565	19.4956	19.4677	18.7671	18.9541
21.8708	21.4455	23.3495	22.925	22.9045	22.6192	23.6582	23.261	21.4608	21.5783	16.4569	15.8939	22.3807	21.7584	18.6197	20.8793	17.1487	17.0619	20.7766	20.5959	17.4463	19.8531	16.9025	16.3293	22.4694	21.948	22.0593	22.2525	22.4095	22.0724	22.0171	22.0773	22.0994	22.3289	23.9986	23.6279	24.1174	23.4805	22.7274	22.7181	23.6297	23.3391	22.0063	21.95	21.3788	20.3706	20.8302	16.8182	20.8323	22.0779
19.1573	19.7341	18.6006	19.0964	16.7563	18.329	18.8061	19.6855	17.5697	18.6951	21.6363	21.7772	22.714	23.2225	21.6784	21.8888	21.6074	22.1511	21.8675	21.6865	21.468	21.6258	22.9094	21.975	15.9777	15.266	16.0393	17.2663	18.8149	16.6229	20.0109	19.343	18.291	20.0718	16.6854	16.7639	15.3484	16.4159	17.7165	17.4177	17.2655	19.1207	19.5571	19.4763	20.6484	20.6824	20.7866	20.5831	18.0011	17.4037
16.1529	18.267	18.7446	18.7345	15.1969	16.0179	16.4859	17.8801	19.1111	19.6527	19.9774	19.8027	19.2336	19.1498	19.9574	20.3931	18.8076	19.3209	16.1334	18.78	19.3187	19.6194	20.7808	20.9947	20.309	20.0671	16.9109	17.9962	17.6683	18.8712	19.3287	18.9587	21.1889	20.7791	19.3197	17.7478	19.0037	18.8542	15.8811	16.8195	13.402	15.8499	19.68	16.2272	16.7517	17.0085	17.0959	18.3814	16.6359	16.0947
17.4006	18.8139	17.4854	17.99	17.5784	16.5694	15.9008	15.7263	16.4905	15.6663	17.9843	19.9498	16.668	17.9117	18.9242	19.0621	19.3175	17.852	17.8437	17.9478	19.1866	19.2598	20.152	19.9345	20.3309	17.682	19.9611	19.9035	19.1008	19.2467	20.4443	20.3634	19.6856	20.834	17.6465	14.9264	17.9716	17.1616	17.2195	15.85	19.2066	19.0805	15.1774	16.4667	19.5018	19.3918	19.9215	20.2254	18.1581	17.2967
19.1281	19.4017	19.0507	19.5672	20.1879	18.9388	19.7759	19.9209	19.8328	20.6408	19.0157	19.603	20.076	20.1363	20.2147	20.3233	20.027	19.4814	20.3623	20.7899	20.4544	20.6291	19.2795	19.27	22.4307	22.3183	21.7368	21.3657	22.1741	21.9949	21.3663	21.3173	22.2205	22.2985	17.1364	17.9466	18.6449	19.4419	16.4019	17.9166	16.6387	15.5856	14.7231	16.7744	20.6421	20.7527	20.5377	20.1345	19.9788	19.9913
18.2155	18.2837	18.1945	18.514	17.0112	18.0088	18.4232	18.6998	18.2131	18.2794	16.828	16.5069	15.9642	16.3554	16.6429	18.5362	17.9608	16.7352	17.8642	17.8214	17.5153	18.6242	15.6882	14.9567	19.5341	19.5797	18.1553	18.9137	18.9601	18.6995	18.4232	17.9467	18.2104	18.4251	17.7896	18.1492	17.4382	17.8721	18.4081	16.0718	18.1522	15.1188	15.8153	18.223	17.2173	17.3877	18.2476	15.4956	16.7858	17.6116
18.1862	16.7863	17.9088	17.9728	21.5038	20.4378	17.9656	18.1055	19.4672	19.843	18.3974	19.8156	20.7063	20.6029	19.5127	20.1686	19.9196	19.8663	19.5809	18.8648	20.2104	21.0211	22.9316	21.4004	20.3775	20.9649	21.6466	21.5646	21.57	21.8097	22.9378	22.7655	21.5993	22.0641	19.992	20.0785	19.4067	18.2824	17.2078	19.5694	14.8968	16.2962	18.5905	16.8679	18.9221	18.079	17.5792	18.5089	17.2274	18.5752
21.5303	21.1453	21.7048	21.6675	24.0598	23.9155	19.4501	20.4244	23.6238	23.497	24.3458	24.3469	25.3188	25.2041	24.33	24.2638	25.225	25.3566	24.4983	24.3638	25.556	25.6242	26.3947	26.2773	23.4687	23.7497	24.6461	24.3056	23.9022	24.138	25.1979	25.0958	24.732	24.907	23.2669	21.8003	21.0786	21.4775	21.3519	21.6844	20.6398	20.045	20.38	20.7104	23.4682	23.7746	23.276	22.7772	21.7395	21.1007
22.3851	22.158	18.8613	19.6372	20.9694	21.1823	20.2245	19.5603	21.3011	20.6537	17.3301	14.5922	18.7049	15.8452	21.126	21.1821	18.1479	17.7142	19.1798	20.0616	17.4924	16.3644	17.4413	17.2972	21.4081	21.3442	20.735	21.2656	21.168	21.3062	21.3001	21.4548	21.0643	21.3663	21.049	20.6789	20.9964	21.5325	19.7962	20.6316	20.8654	20.7374	19.3337	20.1802	17.0402	16.9099	20.1074	20.6053	21.2289	21.2326
18.9907	19.4251	20.4303	20.4108	19.8506	20.4104	20.7576	20.787	19.1902	19.0572	20.0366	20.2536	21.4569	21.6397	19.8408	20.2432	15.8844	17.3258	20.6854	20.6912	20.4573	20.5738	20.7198	20.8231	22.4135	22.3666	21.3065	21.6772	21.7747	22.2238	21.2979	21.4284	21.6604	22.2216	19.3959	19.2242	19.9897	19.8626	19.4149	19.9766	19.9976	19.827	20.3972	20.8561	20.3456	20.4192	20.6017	21.2228	20.1987	20.0383
15.3386	16.8914	19.0444	17.4335	20.4301	17.8728	16.8042	15.95	15.6445	18.7157	18.1355	18.0736	23.0975	22.8145	17.7673	18.5901	19.1486	19.485	21.1484	22.1744	22.3001	21.9361	16.9737	15.2351	23.2006	23.2932	22.7755	22.8715	24.053	24.1514	22.8881	22.52	22.4738	22.1237	17.2172	17.5636	16.7752	17.3095	17.3841	16.7396	17.0115	18.0203	15.9721	17.2299	19.0346	16.8214	20.2322	19.7061	20.1724	20.0193
24.0835	23.8814	24.7166	24.533	25.0199	24.9207	24.7727	24.4215	23.7553	23.7828	22.5367	22.8546	23.2343	23.4143	23.5867	23.5065	22.785	22.5391	23.6972	23.6234	23.0521	23.4046	21.7867	21.7395	22.8182	22.315	23.3058	21.6011	22.3314	23.5447	23.6716	22.922	22.3356	22.3393	24.7386	24.5564	25.1703	24.6334	24.8558	24.9075	24.7354	25.1125	24.7263	25.0907	22.4935	22.3433	22.7253	22.4814	23.6859	23.1611
21.0056	21.2364	21.5529	21.6784	20.6632	21.3174	17.2365	18.3045	21.3304	20.6112	23.8888	23.525	19.6745	19.3326	21.6912	22.0855	21.1102	21.8591	19.4745	19.931	20.2423	20.1625	21.7545	21.2065	21.4927	21.6945	21.2048	21.0445	21.2629	21.2461	23.0617	22.9219	22.3275	22.6414	21.6072	20.9348	21.1716	20.9004	20.8472	18.6654	19.7383	17.8271	19.7322	19.4072	16.9966	18.0395	17.0542	15.4802	17.3838	17.6267
20.1351	20.898	21.1034	21.1762	20.9979	21.0436	21.912	21.8648	20.3784	20.0076	18.4943	14.3903	19.1975	20.292	16.0439	19.0655	19.0403	17.2508	17.4638	19.0873	17.3643	21.4243	19.1721	18.7179	21.848	21.9899	20.8983	21.5058	21.7425	21.7247	21.739	20.9012	20.8893	20.7346	21.075	20.7647	21.3706	21.2765	19.9365	21.1697	23.1921	22.7824	22.97	22.2346	16.9697	17.8947	18.2605	18.7653	19.9858	21.2621
19.1571	19.0954	20.7664	20.8382	19.4235	19.2802	21.1555	21.8415	19.9745	20.1886	17.3916	15.6946	17.2282	17.1621	16.5056	15.4541	17.6032	17.6617	19.0241	19.227	18.5795	17.3997	17.3402	17.4379	19.817	19.4826	19.3692	19.5662	18.3638	19.1421	19.1245	19.9488	19.3519	19.0965	20.8294	20.5846	20.4836	20.7814	21.2177	21.2053	22.2311	21.6023	21.7841	22.4801	19.3664	18.5427	19.1262	19.0605	20.5317	20.662
17.9296	16.6009	16.4902	16.0126	17.8745	17.5873	14.3111	16.0831	14.7254	17.28	16.4907	18.6554	18.9115	18.922	19.3268	15.7431	18.8096	18.8346	19.5361	18.988	18.8045	16.2821	18.8895	19.1253	16.9602	18.6459	16.6284	18.9956	19.3654	17.6749	16.6225	14.6037	15.5791	18.6168	18.3903	17.0845	15.945	16.7443	18.0014	16.5944	17.7989	17.8619	18.0639	18.2685	16.5477	16.6642	19.0648	18.3853	15.621	17.3747
16.2991	16.3928	18.945	18.0876	18.4091	17.7767	15.1875	16.1923	17.1924	17.176	23.9081	24.1009	23.652	24.2197	24.0929	23.8716	23.5064	23.5773	25.0245	25.0725	24.9308	24.9591	25.0778	25.3178	17.0534	17.1211	18.7215	18.0633	18.1325	17.7992	21.71	21.5487	19.9461	21.0791	15.9985	16.687	16.5425	16.2595	17.0573	16.2441	15.738	15.2886	14.6337	17.4317	22.9843	23.3083	25.5165	25.2946	17.4388	16.4431
18.7463	18.3009	19.8298	19.7005	20.0499	18.3253	20.9149	21.1122	17.3177	18.3996	17.5672	16.6246	18.6227	18.5265	19.2963	19.5633	18.0513	17.1027	18.8982	17.9042	16.3347	17.4537	17.9011	17.3463	20.1356	19.972	18.9899	19.2082	19.2685	19.2855	20.1685	20.0422	17.9201	20.1392	21.0339	19.7411	20.8647	20.8108	18.4277	18.4505	21.489	22.4155	21.5116	22.0146	17.7573	19.3685	18.3361	18.4032	19.4995	20.0944
18.0537	16.8082	18.0906	18.3991	18.8553	18.317	17.4102	16.8572	15.2736	15.753	15.9323	18.1546	18.3863	18.3981	18.2527	18.2233	17.916	18.0087	17.8698	18.1629	18.1563	18.0184	17.5063	17.6149	17.1703	16.7498	17.4034	19.2453	13.8923	18.5619	18.4882	18.5733	16.6761	16.7913	18.0012	16.6359	17.264	16.5627	19.3656	18.0168	13.6266	16.9212	17.835	17.8821	17.7664	18.0953	18.1668	18.252	17.6567	17.6194
19.2845	19.0669	19.8307	19.7006	19.1658	19.4716	19.8808	19.7929	19.7709	20.258	19.8188	19.4137	19.0016	18.7677	19.1819	19.4134	19.2874	19.3308	19.4523	19.5125	18.5071	19.5622	15.6585	19.1369	19.0738	19.6719	18.6583	17.1483	19.1102	19.4878	18.5346	19.2952	19.0117	17.4009	19.1232	16.4074	19.4	19.3871	18.8062	19.0166	18.4521	18.1614	18.7561	18.4785	18.898	18.8692	18.7913	18.372	17.4694	18.1502
15.6908	16.1427	17.8336	17.7532	18.222	16.3939	16.3991	17.4719	16.2985	17.0357	18.2314	17.3298	18.7184	19.6355	19.1811	19.5911	18.7991	17.6341	18.8766	18.432	18.3378	15.7725	15.3801	17.0753	19.9356	19.8918	16.9623	16.6861	21.2965	20.6142	17.6014	19.3824	19.1722	19.3518	18.2264	16.2293	18.6028	16.134	17.4937	17.5071	18.906	17.9217	16.7923	18.5499	17.0772	19.7249	17.4467	16.6375	17.4361	17.5993
22.3837	22.3643	23.6312	23.6648	23.1889	23.9239	23.3605	23.7482	23.5945	23.9077	21.898	21.9708	22.872	22.972	22.0894	22.2549	22.6941	22.4168	22.9042	23.0769	22.6999	22.6401	23.2565	23.1414	23.3033	22.8209	22.7315	23.2115	23.4162	23.4414	22.9489	23.2064	22.5259	22.5779	21.9836	20.6044	23.4324	23.1724	21.8365	21.5143	22.1526	22.0461	22.2483	22.3356	22.7486	22.3066	22.6212	22.6378	22.2872	22.2608
23.0278	22.7489	23.6562	23.4701	22.2938	22.9433	23.1736	23.0069	22.8331	22.6568	20.87	17.6325	22.1696	22.091	21.311	21.4252	21.1078	21.0256	21.5543	21.4202	21.4138	22.2246	20.4854	20.3183	21.7446	22.3552	20.7972	20.5929	21.0179	21.8193	21.2278	22.0176	21.9561	20.7893	22.5611	22.6541	23.585	22.9224	21.5167	22.3919	23.2196	22.4023	22.7809	21.9426	22.6593	23.1369	21.6581	22.0002	21.3515	21.7836
23.2728	23.1523	23.5898	23.6444	23.6823	23.7982	23.1241	23.3251	23.694	24.4079	21.6189	21.6706	21.9181	21.9794	21.1748	20.9897	21.2193	20.9936	21.5629	21.6707	20.7489	20.5277	21.2556	21.185	22.6065	23.0893	23.9137	24.1359	23.3861	23.7346	23.9466	24.5336	24.1165	24.0642	23.4974	24.0093	23.6116	23.5735	24.7665	24.6573	20.5499	19.0876	24.015	21.1494	21.583	21.9369	21.6778	21.2901	19.6841	20.7507
23.9422	23.7895	24.0914	24.0204	24.1279	23.9406	24.6498	24.8769	23.0306	23.5293	16.5388	16.359	18.4256	18.8429	19.6853	19.6372	19.6747	19.4879	19.0083	19.6034	19.7547	19.6478	19.1926	19.4894	23.8479	24.1561	23.4758	23.9582	23.3215	23.444	24.0581	24.3187	23.6589	24.0075	25.7326	25.8048	24.5774	24.8562	24.8387	24.2954	25.8114	24.9581	24.9311	23.5694	21.4949	21.4426	20.77	20.3085	17.208	16.6474
19.0661	17.5718	19.0038	15.111	19.1934	16.3847	18.8015	16.9998	17.2486	18.1441	16.2766	16.1408	16.1738	14.5604	17.4884	16.5155	15.028	17.9924	17.6968	14.9865	17.4939	15.6492	17.2628	16.4423	19.3509	19.42	19.5999	19.6855	19.2001	15.714	20.3467	20.1307	19.3663	16.7949	16.3163	19.176	18.1076	15.9643	14.9418	17.2452	17.1132	16.7865	16.8547	17.2431	17.5829	17.4929	18.5641	15.6322	16.0346	16.8001
18.3096	16.9211	16.8711	18.9784	16.367	18.2305	16.8571	18.6988	14.9485	16.99	19.9944	20.1259	20.4774	20.4546	20.1791	19.9656	19.3874	19.4131	19.7515	19.6471	20.2445	20.2851	21.9914	22.1439	18.0989	19.302	18.0091	17.6359	18.726	19.9362	20.7503	20.3536	19.2401	18.9353	17.4121	15.8783	17.4496	16.6057	15.45	15.7562	16.2465	18.1615	17.9211	18.9369	16.4319	18.4052	18.0646	18.6831	19.1671	19.1831
15.1518	18.898	18.2218	18.4426	16.6644	17.1434	18.2003	16.9193	18.7325	14.927	18.794	18.4149	18.7127	18.603	17.9104	18.1431	18.9013	18.8554	18.1191	18.0461	18.0694	18.0592	16.4116	17.9391	18.0912	17.0619	15.9868	18.0324	18.4776	16.6357	17.6665	18.0633	17.1947	17.8201	18.8896	18.7219	17.0012	14.9916	18.7119	18.801	18.2595	17.8604	18.596	18.6358	17.8294	17.9045	17.7299	17.7012	18.9756	18.9438
20.4145	20.1427	20.8719	20.8206	19.5229	19.9596	20.2397	20.8355	20.16	20.4957	20.114	19.5549	20.7152	20.8597	19.7713	20.0368	19.5696	19.7693	20.3774	20.4483	19.1802	19.4526	20.143	19.7452	20.4525	20.0935	20.2398	20.3958	20.7955	20.9655	20.5246	21.1279	20.2682	19.9686	20.3957	19.8375	20.2482	19.6108	20.5759	20.7513	18.5518	19.2842	20.8302	21.2534	19.426	19.6381	21.0249	20.5427	15.1705	19.1042
20.0885	20.7065	21.1916	21.1878	20.9457	21.3071	21.7255	20.2082	20.7985	20.4651	22.9692	15.6793	21.4785	21.3576	20.8277	21.5958	20.9154	19.7631	20.7991	21.6748	20.5756	21.0967	22.1688	22.0864	19.2723	19.7673	20.803	20.659	21.1117	20.1734	20.5472	19.9018	21.6921	20.7324	19.4273	19.7577	20.5442	19.5085	19.741	15.549	19.0325	19.9886	21.081	18.2026	21.0864	20.3753	20.6241	19.6861	17.7829	20.169
20.3377	20.4309	20.0804	19.6548	19.6662	19.7543	20.4255	20.799	20.3379	21.3148	20.6887	20.6728	21.5901	21.3339	23.6557	23.5966	21.4002	21.8683	21.6032	22.2315	21.264	21.0591	20.8111	20.6216	19.1137	18.5864	18.6811	19.6872	18.8263	19.11	18.7984	17.5138	19.7271	19.0777	20.472	20.3608	19.6717	18.8293	20.585	20.5873	17.5769	15.8214	19.9106	20.5015	18.8076	17.9114	18.6488	19.197	17.7278	18.4037
20.3238	19.5769	20.641	20.4686	20.2259	19.994	20.4286	20.0446	20.2321	20.0727	20.3152	20.9621	20.746	20.7674	21.6004	21.8547	20.8681	20.6202	21.2795	21.0532	21.209	21.0742	20.0385	20.1783	20.3237	20.3529	19.4389	20.4275	20.5243	20.4644	20.7122	20.1477	19.4115	20.1619	20.2097	20.4727	19.5763	20.3177	19.0573	19.1046	19.7875	20.152	20.5876	20.5675	22.0973	21.8457	21.7251	21.4194	20.8334	20.8478
19.2896	20.1345	19.8455	19.9036	19.6095	18.4612	19.9413	19.1823	20.2258	19.7859	19.6547	19.5725	21.4969	20.3843	18.3161	19.4158	19.1846	20.3954	20.3815	20.3995	20.3746	20.1069	20.31	20.4888	22.0917	22.2069	21.5097	21.5495	21.4637	21.5445	21.4835	20.7986	21.2882	22.2204	18.7195	19.6902	18.3221	18.122	17.9501	16.47	18.7137	19.0399	20.7942	19.0143	21.7979	22.1969	20.3867	20.3187	19.4412	19.3782
22.5173	22.5413	22.8485	23.0741	21.729	22.9222	22.2895	22.3302	23.0731	22.6026	22.473	22.1701	23.0886	23.027	23.3266	23.2802	22.3304	22.3647	23.1344	22.9034	22.5024	22.4663	23.2281	23.368	21.5118	21.3192	21.9824	22.6462	22.2492	22.3525	22.7654	22.9436	21.8909	22.6109	22.1494	21.079	22.3628	22.6944	22.2332	22.1733	21.7743	21.349	21.8991	21.9184	22.5391	22.0187	21.6799	22.1695	20.1767	15.9956
22.8086	21.874	23.4347	23.3801	21.6954	20.5633	24.0014	23.2367	22.1594	19.9283	19.9604	19.9678	19.6031	20.0756	20.9588	20.3483	19.7452	20.6722	20.1561	20.3414	20.4399	20.1593	20.142	19.3285	22.8283	23.0709	22.4998	22.3367	22.8068	22.4288	23.0337	22.9185	22.7909	22.501	24.1712	24.228	23.7604	23.7337	23.9862	24.1279	23.7684	23.8393	22.6268	22.7565	21.113	21.1897	20.8205	20.6298	21.6177	21.8285
25.4585	25.4153	25.9977	25.9353	26.7414	26.9484	26.7407	27.049	25.2057	25.2556	21.5523	21.6672	23.1825	23.4225	22.4767	22.5152	22.9018	22.9765	23.449	23.5064	22.9965	22.9135	21.5374	22.0061	25.7569	25.6802	25.402	25.4635	25.4386	25.404	24.9514	25.0847	25.0209	25.037	24.8336	25.1273	25.9383	26.3687	26.1859	26.2094	25.998	26.2061	25.7063	25.6186	22.2461	22.0369	22.3721	22.3684	24.979	24.9827
16.3032	16.3111	16.4183	16.6341	18.6416	18.4358	15.7206	17.7638	16.588	17.1574	23.0581	22.8731	21.3898	22.1501	23.0928	22.7536	20.6217	20.6075	19.3187	19.1879	22.7527	23.3224	24.2167	24.6	16.4423	21.0561	19.0121	19.849	17.5269	16.6555	23.3907	23.0818	20.9253	20.637	16.6767	17.1057	16.2768	17.0637	16.4448	17.7303	16.1491	16.4014	19.9852	20.0657	22.4144	21.7188	24.6424	24.8558	22.0246	21.8077
14.4371	19.4455	18.759	16.8499	20.068	20.6376	17.8491	16.7666	19.2379	19.9827	16.7246	20.594	20.8749	20.8662	20.5232	20.6811	21.0867	21.069	19.1534	19.3485	21.012	20.8018	23.1398	22.3819	16.0833	19.4681	20.7371	20.348	17.8651	16.1558	20.0873	20.353	19.8218	20.4354	16.3685	19.469	16.1449	15.6867	16.5863	16.3838	15.4261	15.0549	19.1613	14.3209	19.1619	20.1162	18.9809	16.5339	16.7213	17.0666
16.5584	16.3475	17.1434	18.0217	17.1326	17.1781	17.7012	18.1401	16.8029	16.8872	17.5837	14.8861	16.949	16.2529	16.9687	16.7111	16.7594	16.8508	17.7109	15.4556	18.3439	15.3514	16.5245	16.0937	18.6718	18.4888	18.5052	18.591	18.0485	18.8274	18.0301	18.1212	18.3471	17.505	17.3803	18.3782	17.2117	16.5228	18.198	16.3039	16.8863	16.5195	16.4512	14.442	17.1336	17.2533	16.2394	16.6625	17.9318	14.7316
17.4905	19.6078	20.1783	19.9822	19.4252	18.9689	19.5145	18.613	19.3115	19.3908	19.8254	18.9919	20.1226	20.2209	20.8083	20.6141	19.4631	18.1745	20.3724	19.7089	20.341	20.1411	17.0975	20.6202	19.5638	19.3175	17.4712	19.5724	19.874	18.8229	19.4313	19.3984	20.0334	19.1018	17.7675	19.4891	17.4478	19.8393	18.2375	17.5835	19.3701	18.2814	19.3933	19.6581	19.7471	17.0384	20.76	20.9687	20.1388	20.0722
25.7007	25.4986	25.5612	25.5147	25.3088	25.0114	26.2702	25.6733	24.9284	24.9117	23.6162	23.6817	24.7484	24.4967	24.6147	24.7073	23.5628	23.6776	24.3871	24.7003	23.7994	23.8861	23.4871	23.7067	24.4958	24.5325	24.8494	24.2163	24.6514	24.8311	25.4883	25.3731	24.6937	24.2421	26.678	26.6067	25.6951	26.3615	25.7807	26.3696	27.4126	26.846	26.7407	26.2939	23.8355	23.8562	23.7992	24.2016	24.8868	24.4722
16.984	19.6529	19.4554	19.4734	17.1479	17.2143	19.3688	19.4276	19.7369	19.4627	19.2382	19.3942	19.824	19.5062	19.4496	19.4366	19.2545	19.4019	19.2392	19.5257	19.453	19.3607	18.9811	19.3804	19	19.1113	16.1919	17.2716	16.4581	19.2885	18.3142	18.4064	17.4214	18.0517	17.5407	16.833	16.5945	19.1843	17.7143	15.8423	19.1988	15.7289	16.5212	19.2849	18.7434	17.6159	19.1639	19.0454	16.8935	15.8187
17.354	18.5806	17.8607	17.0776	17.2448	16.0562	15.8709	17.383	16.2975	17.9531	19.4781	19.5708	19.8816	19.9211	19.5832	19.7848	20.0675	19.8531	20.1345	18.0471	20.0659	20.0625	19.5829	17.3629	18.6994	16.9639	17.7717	17.4815	16.8984	17.1526	19.0393	19.6321	18	18.3006	18.2502	17.5674	15.5755	16.8667	16.3943	17.8297	16.7645	17.1054	16.2838	19.8097	16.3681	20.4573	20.0939	19.9448	19.4149	19.7663
17.7697	15.1421	17.8677	17.507	16.1471	16.8277	17.4746	19.3046	16.6145	18.1786	15.0769	17.9569	18.7206	17.9966	18.6012	17.674	18.789	19.4472	18.4249	17.8784	18.2053	18.0433	17.2402	16.4114	18.7933	16.6628	17.8367	17.5922	18.3381	18.6864	16.0555	15.9402	17.7601	16.5472	17.2067	16.5386	17.8653	16.3847	17.4307	16.4612	14.982	16.7342	15.7853	16.0703	21.2572	21.1648	21.4918	22.3808	19.8847	20.0344
21.8626	21.2559	23.1489	23.2942	21.9473	21.7361	22.9109	23.1997	22.0619	21.9099	23.7778	23.3392	24.1517	23.6042	23.3072	23.3924	23.4278	23.6138	23.2838	23.9536	23.6014	23.454	22.3339	23.1682	23.9014	23.8324	22.4443	23.1311	23.8387	23.8632	23.6784	23.9517	24.2174	24.3515	23.0784	22.5374	23.3226	23.5635	21.7221	22.1655	22.168	22.1049	23.6055	23.5482	22.6266	22.8222	22.887	22.9946	21.3846	21.8048
17.9693	16.9783	17.9133	16.8063	16.3971	18.6824	17.9218	18.0043	18.0204	17.1385	19.1183	17.1936	15.1863	19.3609	19.0713	18.9989	18.8628	18.8493	19.0341	19.2486	18.7401	18.9123	15.4204	15.6186	18.6779	16.4944	16.0447	18.2035	16.6002	16.2148	16.1319	16.8233	16.9268	16.8855	14.1506	16.7043	17.8331	16.1728	16.8148	18.2658	14.9814	16.427	16.8034	16.6584	20.2599	20.2417	19.9369	20.0246	17.8901	18.991
16.0404	18.408	18.8715	18.9387	18.5227	18.7864	18.4345	18.1021	20.1734	17.374	20.9774	20.9356	21.883	21.7798	20.8473	21.0056	21.0599	20.6427	21.2931	21.5572	21.0102	21.2413	21.3327	21.4526	17.744	16.9931	20.3195	19.2828	19.4795	18.5459	19.3662	19.2435	16.729	17.8677	20.2714	18.3741	21.175	20.221	20.1062	19.8483	18.349	16.9173	20.8069	21.2177	20.1999	20.2984	22.3926	22.5159	20.9013	21.0084
18.435	15.5908	19.9845	19.938	17.5735	18.1337	20.0755	18.291	15.8311	15.7367	17.7832	18.8673	19.4811	19.4881	19.9301	20.1238	19.4361	19.4384	19.821	19.8411	19.8495	19.7584	19.4306	19.5103	19.6708	18.1842	20.1014	18.1405	20.2782	20.2556	18.8549	20.0102	20.2012	19.1947	19.1891	18.3626	19.1601	19.4314	19.4955	18.0231	16.5715	17.9302	19.3034	19.1946	20.9559	20.967	21.8252	21.5489	19.6376	19.5612
21.0219	20.7566	21.5833	21.7093	21.1866	19.4011	21.5922	21.748	22.4019	21.6421	20.8099	20.7937	22.167	22.414	20.9763	20.8025	20.9349	20.9363	21.6038	21.8291	21.2736	21.1165	20.6653	20.1346	19.8706	20.7055	21.3678	20.7288	21.6815	21.7447	21.8965	20.9591	21.0138	21.6782	21.0158	16.7305	21.2108	21.1131	20.8455	21.0873	20.7647	19.613	21.7618	21.1847	23.1095	22.7465	21.8212	21.875	21.0112	21.1031
19.5822	19.8763	15.7721	17.2012	19.5077	19.5248	15.6229	19.5908	19.4154	19.6595	19.135	19.8402	18.6415	19.0545	20.285	20.3163	19.9493	20.3107	17.6429	17.522	19.4116	19.363	18.572	19.0384	17.3276	16.1681	18.8024	16.464	19.2568	16.6841	16.2015	17.9965	19.4708	17.9878	15.26	17.4664	18.2803	18.6516	19.1852	17.4378	15.8232	18.457	17.0522	18.2927	20.6336	20.6058	19.1838	19.2553	16.6716	16.7009
15.4694	17.5198	18.3612	17.1926	18.7037	16.6987	17.5384	16.9079	15.7512	16.224	16.708	16.0682	21.3095	21.2987	21.8691	21.6965	21.1931	21.1968	21.154	20.5213	20.9827	21.4802	16.0192	22.0759	21.2307	21.2065	21.2444	21.4904	21.7859	21.687	21.5507	21.5522	21.5405	21.5495	17.6556	14.8808	16.9063	18.5136	17.2255	16.7977	14.5783	16.8978	17.9495	17.552	18.8289	18.0149	14.87	15.2871	18.0531	15.2526
20.0754	17.1557	17.7388	18.2204	16.642	14.8016	19.2512	19.2917	19.4049	16.3575	21.0624	21.375	22.673	23.0609	23.1488	22.6932	21.0246	20.787	23.4317	23.6069	22.1688	21.8955	20.9406	20.1848	23.2282	22.9319	21.2264	21.2376	22.9218	23.514	22.6933	23.2125	22.6735	22.2652	15.7584	16.3305	17.1233	20.4385	17.6926	17.4836	22.786	23.228	19.5256	20.363	22.3232	22.6705	21.5679	21.1659	22.2302	22.1797
20.2963	20.3492	21.4628	21.7367	20.8273	20.9397	20.1856	20.573	20.5291	20.7521	21.1567	21.246	21.1628	21.8536	21.4028	21.564	21.4081	21.5578	21.5312	21.6123	21.4098	21.4177	21.8538	21.5568	21.0672	21.0067	16.9727	20.9345	20.8655	21.5123	21.4379	21.3857	20.7392	20.459	20.5907	20.2671	21.7413	21.5406	20.8454	21.0443	19.1133	19.0812	20.3171	20.6801	20.771	20.5043	21.1522	21.7382	21.5572	21.4312
20.8829	21.117	22.1191	22.0007	21.0094	17.2117	21.638	19.7376	19.7267	23.7627	15.9598	16.6938	18.3142	17.5214	17.3594	17.7518	17.3711	17.0792	18.7016	17.6228	16.8682	17.3496	16.0438	14.2372	19.4819	19.8823	17.7139	18.4063	19.6722	18.6264	21.0575	18.0623	18.1256	15.779	17.9909	15.3997	21.1257	19.7033	16.8141	17.7788	19.0755	16.7283	19.1035	14.8266	17.6003	17.2032	17.1093	17.3033	17.1942	17.1037
19.1787	18.9022	15.6766	18.849	18.2737	16.7008	18.188	17.2753	19.4079	19.187	20.6847	20.6641	21.5812	21.5906	19.2855	20.4247	21.4376	21.2398	21.1183	20.9057	18.5114	16.7362	20.191	20.0485	23.2152	23.5169	21.4964	21.2725	22.16	21.8454	21.058	20.3458	21.4317	20.8378	20.2072	18.7854	18.5111	19.7505	18.7532	17.0037	20.461	20.5765	18.9824	19.521	21.84	22.092	22.0691	22.1878	21.0413	21.1068
17.1175	19.84	18.8657	19.4755	16.1975	18.7642	18.9966	16.4469	18.7331	15.8162	16.6193	18.6295	19.0008	19.0039	20.1719	20.0046	19.2081	19.0515	19.7509	19.0291	19.4127	18.9	17.8438	18.2488	18.4773	18.2576	18.4544	16.3685	16.2683	17.5003	18.7087	18.0921	16.0421	18.7652	17.1394	17.4233	19.3659	17.5257	18.6213	14.2993	15.4326	17.4285	16.6616	19.1237	17.6397	18.2014	19.4535	19.4378	19.2216	17.7302
19.9844	19.7649	19.498	20.0405	18.9755	19.4631	16.7603	19.2623	18.4758	20.1852	21.3272	21.1494	22.061	22.3299	20.3741	20.7012	21.2396	21.2495	21.5479	22.1646	20.4086	21.0054	21.961	21.6354	16.2902	19.3247	19.0824	19.5457	20.0327	19.4363	18.1474	17.6047	17.7907	18.4941	16.2113	16.0991	19.0105	19.2784	15.1569	19.6184	18.5541	18.2633	21.5893	21.2959	22.8799	22.906	23.2938	22.5465	21.018	20.7656
22.9036	22.4402	23.2454	23.3106	23.8437	23.7048	23.2477	22.9427	23.4279	23.4902	21.7343	21.8973	21.4212	21.4195	22.2177	22.2119	21.6718	21.6759	21.4321	21.3513	21.788	21.8368	21.1233	21.0644	24.0107	23.8565	23.4422	23.7689	23.6034	23.6316	23.4501	23.5423	23.9588	24.2641	22.9605	22.8595	23.188	22.9072	22.7259	22.3847	20.2692	20.5509	21.4421	21.5137	22.2409	22.6696	21.9371	21.9389	20.904	20.6303
20.2259	20.2817	21.5639	21.3112	20.862	21.2911	21.0812	20.4931	21.1584	21.0992	21.9351	22.1972	22.1686	22.4318	23.1137	23.0069	22.6213	22.1892	23.1779	23.0583	22.2411	22.1812	21.902	22.0935	21.1934	21.5931	21.4047	20.06	21.7298	21.902	20.3408	21.0953	20.4879	21.6862	20.9403	19.0804	20.5782	20.9046	20.0567	19.9693	20.1441	19.717	20.4736	20.6006	22.1158	22.1839	22.6687	22.9521	20.7541	21.5676
16.7452	17.0474	18.5848	17.8227	18.8532	14.4048	16.6356	16.5586	15.3848	16.9135	18.37	18.5205	19.2751	17.4789	18.9498	19.1096	18.5671	18.663	19.1976	19.1002	18.9821	16.0471	16.2984	18.2129	18.2391	17.8754	16.5221	16.8419	15.8085	17.241	16.5576	18.4117	18.3569	17.2167	17.2776	16.8022	18.5553	15.1549	17.9487	16.488	19.1645	16.3878	15.6865	16.9003	19.3211	19.4498	18.6699	18.8157	18.0249	17.9437
20.403	19.763	20.2749	20.8889	20.0433	20.3902	20.0469	20.6681	21.1505	19.7526	20.357	20.251	20.4293	20.4411	20.2118	20.4243	20.2484	20.3864	20.5794	20.6145	20.6614	20.4685	20.5952	19.9382	19.9466	16.4098	15.5124	17.2319	20.4027	20.1557	17.9532	18.8294	18.8927	16.306	19.7237	19.8132	19.7592	17.4565	16.3288	18.1655	20.2288	19.8671	19.6968	20.246	21.0208	20.7094	20.3877	20.3252	20.2897	19.7772
19.9887	19.5573	19.1636	19.7301	20.5934	19.9038	19.2614	16.3307	19.3138	19.9141	19.9769	19.8694	19.4272	19.5241	19.5758	19.6137	19.7068	19.7421	19.606	19.7385	19.6478	19.6376	18.8545	19.1903	19.6994	18.1455	19.3366	17.5342	18.832	16.457	19.7116	19.139	17.7525	18.6114	17.6894	15.0404	19.7301	15.8735	16.8527	16.895	19.4412	19.3904	19.0914	19.589	18.6416	18.8657	19.1785	19.1565	18.7882	18.7693
20.5471	15.3703	18.3982	17.2294	17.2316	19.1796	18.7676	18.7946	19.3528	18.5211	13.9494	16.2503	18.2003	18.3161	17.6475	17.1446	17.3235	15.374	17.8512	18.0622	18.7832	18.6464	19.4148	18.9919	16.4862	19.9689	18.9605	18.8677	17.9664	19.567	15.9689	16.4846	16.5349	17.4266	16.2545	17.8736	18.3477	17.3992	15.7633	16.1184	19.7454	19.6464	19.2846	19.4399	20.0096	20.0418	19.1999	19.3539	15.6805	16.9384
17.154	16.7317	17.4893	17.5594	16.4731	18.2268	18.3113	17.1899	17.2487	17.1902	15.7675	17.6342	19.04	16.9329	18.5183	18.6193	15.8563	17.0346	17.4895	17.6816	17.6843	17.7033	17.775	18.2552	19.3449	18.6942	18.6652	18.9336	19.1372	20.5684	17.3578	18.7174	18.6397	19.0733	18.3791	16.3644	16.9871	16.7412	16.9791	16.451	16.7435	17.585	18.3257	18.3055	19.0468	19.198	19.6751	19.6864	18.5385	17.9803
17.0359	18.0964	18.2736	18.6252	18.2145	18.7736	17.8117	18.3785	18.2893	17.9008	19.143	19.8209	19.4599	19.4787	19.4935	18.6257	18.995	18.2268	19.7437	18.8915	18.5325	14.9949	19.2387	19.3535	21.9738	21.7243	20.352	20.6338	20.3264	20.6268	22.8236	20.5826	20.5532	19.885	18.363	19.2898	16.1187	18.2269	18.2581	17.9141	15.3827	19.3662	20.5222	20.9158	21.0431	21.299	20.8099	21.0367	18.9314	18.0739
19.8039	19.4989	15.7692	16.6554	19.0059	18.516	19.8877	16.6083	15.2263	18.2476	19.7122	19.6815	20.7875	20.7631	19.9506	19.9176	20.3032	20.0714	21.3553	20.6678	20.0215	20.0126	20.2329	20.353	17.1138	17.2958	17.2532	18.1459	19.7199	17.0965	16.9532	16.2622	19.0078	18.6069	16.9095	17.451	14.5679	15.4282	16.4097	17.0098	18.1121	19.1609	15.885	18.7555	19.9991	19.9731	20.1841	19.918	16.3028	19.0138
20.8038	21.1426	21.6597	21.0788	20.1619	20.1326	20.8757	21.6753	21.2544	21.0444	22.5655	22.0119	21.024	21.2663	23.5341	23.5244	21.2486	21.7385	22.0038	22.3366	22.4663	21.78	21.419	21.942	22.1897	21.4304	19.9182	19.6436	20.7067	20.7796	21.2085	20.8288	21.0673	22.3134	20.5813	20.6909	20.5389	20.3312	19.6465	19.7201	21.2219	21.408	21.6624	21.8633	21.7511	21.8362	18.6617	20.2054	19.7198	19.7302
22.1214	22.2425	22.8968	23.1069	21.0703	22.6599	23.1927	23.3324	21.6504	21.9072	22.0956	22.2118	22.6186	22.7021	21.8717	22.2022	21.9186	22.1442	22.303	22.0989	21.8692	22.3478	22.6841	22.996	24.1777	24.1552	22.979	22.3866	23.42	23.2282	23.4034	23.3939	23.4279	23.5812	22.1176	21.8801	23.1963	23.2259	22.2148	22.5856	21.6814	21.7565	22.619	22.4323	23.4089	23.683	23.4709	23.6192	22.6362	22.6548
15.7855	17.1305	19.6756	19.5443	18.1929	14.9131	15.4999	16.4115	20.0454	19.8932	15.0195	16.3489	20.2303	20.2685	19.8774	20.2276	19.6908	19.8028	19.7359	19.4531	19.3153	19.1653	19.4075	19.6294	16.9378	17.5628	17.2722	17.071	16.9955	18.1899	16.3114	17.2274	17.0323	17.9665	18.1891	17.4953	17.8781	17.2598	16.5537	17.839	15.9194	17.2421	15.6637	16.5437	16.8715	19.6862	19.6599	19.6569	18.403	19.0927
15.6345	15.6526	18.2722	17.6658	16.9836	16.6687	18.6963	18.5985	18.3484	17.4583	17.5443	16.436	21.6831	21.8814	18.5278	17.5134	19.9227	19.5274	22.0204	21.4216	20.9386	21.071	14.7831	17.8095	25.1966	25.4422	23.9888	24.1218	24.9109	25.0203	24.2003	24.5798	25.7287	25.8173	16.9968	17.6917	15.5583	18.2077	15.9029	16.0543	20.2093	18.4022	20.9508	21.0906	16.3197	16.9156	19.8808	20.155	23.3776	23.2387
16.4522	19.6313	16.437	17.6583	17.0018	15.9927	17.8432	16.3447	17.7362	17.3645	21.1074	21.1885	21.0643	21.4921	19.399	20.7073	20.5146	21.2456	22.1192	21.2467	22.5735	22.7469	21.0389	20.1406	22.8417	22.4078	22.1445	21.3223	22.5762	22.0201	21.9511	21.3847	22.2723	21.9902	16.4468	17.0937	17.7372	20.3408	17.4112	17.8847	15.9744	18.5332	18.5364	18.4955	19.7036	18.1904	16.2332	14.8905	16.9908	17.044
20.0952	20.0414	20.679	20.8221	20.5337	16.354	19.969	20.3926	21.3613	20.7643	19.1318	19.685	20.8406	20.8762	20.7027	21.0098	19.5598	19.0459	20.3333	20.1734	20.6951	20.5338	20.1942	19.7526	20.914	20.417	20.0155	20.0872	21.3568	21.2666	19.1266	20.2919	20.041	20.8636	19.6721	16.1486	19.7037	19.0985	19.8692	19.5328	20.1034	20.2621	21.1306	21.2257	20.1342	16.212	21.8109	21.8254	20.5438	21.0844
21.1633	21.2393	21.5904	21.7844	22.045	22.3498	21.8507	22.1641	21.3425	21.707	21.0495	21.0648	21.5566	21.4538	21.4417	21.4655	20.8168	21.2085	21.7986	22.0485	21.3644	21.5993	21.793	22.0548	22.175	21.3768	21.4828	21.4926	22.0559	21.8775	21.7087	21.5794	21.471	21.798	20.8398	20.5354	21.3794	21.2926	20.8285	21.0789	21.2049	21.4421	21.4671	21.7193	21.7978	21.2512	21.625	21.2673	21.1639	21.6371
20.3458	20.6721	20.8372	20.7362	21.2685	20.9629	21.4193	21.0502	20.0826	19.6558	20.4271	20.8653	20.0381	20.5753	20.9335	20.6892	20.9229	20.9384	20.4577	20.5199	19.5953	19.6115	20.0378	20.6962	20.5947	20.5787	21.3039	21.3933	21.1451	21.1154	21.0336	20.9646	19.4806	20.3231	20.4926	20.9928	21.3426	20.9149	21.3562	21.6712	19.5973	19.7336	19.6786	19.6458	18.2037	16.5231	19.694	18.7917	20.6264	20.5691
22.1264	22.1717	22.7078	22.7277	23.1634	23.7961	22.7782	23.4795	22.5004	23.2184	21.5487	21.3487	22.4395	22.673	22.6789	22.636	21.4841	21.5062	22.7038	22.5767	21.9589	21.6612	21.9795	21.7389	21.2934	21.6906	21.3636	21.1807	22.2468	21.2585	21.921	21.9143	21.8847	21.5977	22.9191	22.3862	22.7845	23.638	23.3962	23.4113	24.1753	23.7674	23.771	23.5424	18.9488	16.9726	20.6457	20.6441	21.9196	21.2988
22.6007	23.0063	22.4642	22.2366	21.8161	21.8207	22.4734	22.738	21.4542	21.8218	22.8594	22.4292	22.7312	22.842	23.1566	23.1464	22.2354	22.353	23.0981	22.9769	20.916	21.4345	22.2915	21.8609	22.6128	22.8956	22.3274	22.8968	22.6841	22.4848	22.578	22.3007	22.1495	21.4264	23.5643	23.4979	23.6427	24.0177	23.4409	24.1768	24.678	24.6755	24.3084	24.86	22.665	23.4335	22.4204	22.999	23.5434	24.0842
19.7038	20.6308	20.5336	21.0014	20.9371	20.7872	21.5589	20.8644	20.4511	21.8285	19.9317	20.0417	19.2086	20.0911	19.5913	19.7512	19.7785	19.6714	21.1663	21.5211	19.7957	20.0746	19.8462	19.7349	20.6712	21.1215	20.3935	20.6016	19.5695	19.7509	19.9094	20.8422	20.5515	20.3028	22.4966	22.5743	21.6039	21.4182	21.336	21.4031	22.731	23.2758	22.2134	21.1083	21.3644	21.393	20.8114	20.3373	21.9537	22.0968
16.5454	17.8492	19.4332	19.45	19.5473	17.8025	19.6322	18.8211	20.3575	20.5502	16.652	18.6708	19.2434	19.4519	19.4157	19.4221	18.6982	18.7159	18.538	19.3774	18.7414	18.7338	16.8629	17.2028	19.4384	19.1563	18.6373	17.3632	19.1775	18.5509	19.5299	20.4573	17.674	16.0928	19.5973	18.4972	15.9186	19.9004	15.186	17.7779	16.5184	16.0906	19.1624	19.4279	17.2513	18.9347	19.3359	19.2594	17.1502	15.8179
22.7714	22.5546	22.856	22.9453	21.7489	22.3339	23.2521	23.4187	21.8068	22.4854	20.1165	19.6794	21.2804	20.7677	21.7549	21.7537	20.9437	21.0967	21.4436	21.8541	20.6088	20.5946	20.4314	20.5041	24.6596	24.4497	24.5682	24.8594	24.5856	24.4646	24.4824	24.503	24.5363	24.861	23.4381	23.3317	24.3711	24.1455	23.655	23.5584	23.6154	23.9958	23.3719	23.6055	20.6996	20.4544	20.5225	21.165	21.9177	21.4588
17.7265	17.6861	17.2462	17.4206	17.6843	17.5503	17.4926	17.2434	17.8024	15.8229	16.9073	19.37	19.9506	20.1373	20.4423	19.9862	19.6118	19.8877	19.8804	19.6349	20.835	19.5278	19.6101	19.6569	17.5798	17.18	17.1588	16.6005	18.1126	18.1274	19.2466	18.0939	19.2287	18.6644	17.5045	19.1111	16.8205	16.4183	15.8009	15.0907	16.6804	16.6159	18.8066	17.8625	19.2419	17.3181	20.5826	20.9271	19.0819	19.5971
21.2628	21.0957	22.304	22.4104	22.126	22.1416	21.9385	22.5769	21.1888	21.4043	20.802	20.545	20.7973	21.383	20.002	19.4788	20.4434	20.9946	20.8926	20.7707	20.1396	20.2609	20.8938	20.8075	22.3176	21.9461	22.7538	22.8242	22.1626	22.3577	22.1667	21.9721	22.3926	21.8768	20.2493	20.2346	20.7985	21.1081	20.9419	20.1368	18.9612	19.17	20.1493	20.6265	20.1085	19.6182	19.8911	20.2589	19.3601	18.2404
23.4182	23.4793	24.2086	23.8207	24.2978	23.6815	23.7397	22.8078	24.6179	24.4266	22.8956	23.1082	22.6819	23.0647	23.6406	23.4057	22.737	22.6304	22.7655	23.1401	22.57	22.7815	22.5679	22.4962	23.9945	24.0217	23.7792	23.5393	23.9379	24.2329	24.0072	24.0087	23.7407	23.8067	23.3403	23.2691	23.0686	23.2223	23.2028	23.2259	21.3791	21.854	22.7325	22.9184	22.4059	22.5384	22.4863	23.0514	19.8469	20.4445
20.6787	20.6168	20.1691	20.7026	19.9029	17.2146	20.0276	20.5047	20.3845	19.4442	21.2145	21.0402	21.4197	21.6661	21.0195	21.2827	21.7049	21.4623	21.3431	21.8	21.3527	21.1914	21.8315	21.7556	19.8866	20.0196	19.6027	19.8518	20.0238	19.8918	20.4967	19.9801	19.6476	18.1859	20.1396	18.7531	20.5054	20.4681	19.988	19.5086	19.7768	19.8759	20.9879	21.2919	19.7612	20.1351	21.8632	21.2206	20.7601	20.7965
21.8316	22.0039	20.7731	21.1898	21.3358	21.6161	21.5491	22.3131	20.0374	20.6354	16.4519	15.797	17.743	16.7241	16.807	19.5833	16.8429	18.1895	17.8257	16.9804	17.3258	18.2344	18.4007	17.8611	19.6227	19.4798	19.1513	19.7966	19.4876	16.6035	19.2281	19.374	18.1696	19.5125	21.8977	21.9947	21.2642	21.5633	21.9294	20.5655	22.9139	21.6653	21.581	21.8852	17.8961	18.1101	18.2955	16.9103	20.0389	18.7015
19.859	19.8171	21.0598	20.9262	16.243	18.7543	20.4157	21.3817	20.5634	19.6312	20.1488	20.1352	20.136	20.1908	20.0167	19.862	20.0721	20.1711	20.5421	21.3012	20.1458	19.9748	19.8884	19.6987	16.7761	17.6588	17.3248	16.4335	18.8573	18.8784	16.3593	17.5171	20.2252	18.9336	17.9987	17.7895	19.7219	19.2544	17.4556	17.2902	20.2282	19.5339	15.5811	19.5562	17.3898	16.565	17.7924	17.0606	16.7445	16.6504
20.1	20.2276	16.3845	18.2542	18.6202	16.1097	20.1415	19.7801	20.4424	20.546	16.3048	16.8776	16.8325	18.1065	19.0924	16.5062	17.746	18.2777	15.814	15.653	16.0624	17.0776	16.6111	19.2653	19.5112	19.1176	18.1231	15.7196	19.1988	17.4087	18.6885	19.4373	16.9507	15.7911	17.247	15.9051	20.6652	19.8539	19.2721	16.5025	20.1311	20.5734	20.5876	20.9803	19.9223	20.4403	17.9419	20.2066	19.1202	18.6749
16.4062	16.685	17.5229	16.9956	15.9571	17.0401	17.6107	17.0906	16.1421	14.759	17.3201	16.8801	19.0552	18.8682	19.8514	16.8212	18.6245	18.7115	17.3395	18.7071	19.8229	19.7916	17.1545	14.2866	19.6027	19.3114	19.8992	19.3977	19.7491	19.4885	19.88	19.2989	19.6877	19.5409	17.5554	14.967	17.9762	18.3978	16.7006	14.7489	15.0175	16.4818	16.9927	16.0519	16.2964	19.0246	17.2239	18.016	19.2494	16.0825
18.2135	16.6777	17.9695	16.2167	16.3533	15.7425	18.7607	17.0938	17.4735	17.6739	15.9348	19.233	20.2568	20.5304	17.1372	16.3569	17.3035	17.2835	19.4191	19.3119	19.663	20.1363	20.5139	19.1477	19.6405	19.0037	17.4401	16.2977	20.1368	20.0132	18.2088	19.9003	19.6627	18.6664	19.2768	18.2998	20.0842	19.4662	15.4772	16.2318	17.85	16.0508	15.5466	18.5677	16.8208	18.3327	19.1827	19.0713	19.4639	19.3784
18.5956	18.8061	16.7572	19.1057	15.8352	14.9999	17.7417	18.3127	18.7793	17.9276	19.8567	19.7969	19.6591	19.6141	20.7686	20.7792	19.5788	19.5548	19.9898	20.491	20.4116	20.3721	20.2173	20.1382	17.9233	15.4899	17.8387	17.3945	14.9396	17.1252	17.0859	17.7096	16.1336	19.2852	19.4744	19.9816	17.6122	16.9903	18.6961	19.9679	18.9843	15.6387	19.3546	20.0186	21.7304	21.8826	20.2528	20.3229	19.6515	19.7819
19.6124	15.8152	19.9214	20.1219	16.0861	19.7687	19.424	19.9533	19.4344	18.7847	20.9187	18.4416	19.9249	20.4644	16.7557	17.0982	20.1493	16.306	20.7099	19.9587	21.3328	20.9778	19.5118	19.7119	21.6949	21.5998	21.8842	22.3976	21.645	21.179	22.0221	21.473	20.691	20.7219	19.0377	17.1172	21.0455	20.6131	19.6815	19.5686	22.0656	22.0695	20.508	20.2676	20.8784	21.0668	16.3233	16.6105	20.348	21.0568
23.0296	22.9685	23.2932	23.6445	23.7324	23.6372	24.5338	24.2963	23.0397	22.7615	19.6869	18.8055	21.3807	21.4216	21.4151	21.5651	20.9103	20.661	21.3281	21.569	21.3814	21.3685	20.7215	20.8086	23.8319	23.773	23.3508	23.4534	23.6327	23.2283	23.472	23.582	23.1788	23.6084	24.0878	23.8704	24.1007	24.0162	23.986	24.136	24.6416	24.2127	24.739	24.5038	22.0302	21.9715	21.3813	21.3732	22.5685	22.6859
18.0546	16.122	17.399	18.371	14.9211	18.3752	16.6893	16.7594	18.0471	18.0082	20.5108	20.0497	19.9717	21.0066	21.882	21.7355	19.507	18.704	21.1839	20.7552	20.473	20.2082	20.2375	21.0562	17.0993	18.4789	17.119	17.8612	15.253	17.2579	17.9914	18.5175	20.3505	18.6349	17.0644	16.3871	14.2914	17.129	16.8881	17.0542	16.8226	16.9903	18.0287	16.0907	19.3386	19.4676	18.73	18.8769	17.4675	17.289
20.2797	20.1342	19.4943	19.7813	20.354	20.5135	19.4904	19.398	19.0629	19.8873	18.9627	19.3583	20.2617	20.1493	19.4663	19.2982	19.4537	19.4049	19.7692	19.9267	19.2345	19.3233	19.8152	19.5072	16.797	17.6169	19.4049	19.4626	17.2734	16.6427	19.144	19.4246	15.6524	19.2205	19.0717	15.9351	19.8276	19.6365	17.2584	16.3333	18.671	18.9083	19.1613	19.4783	18.0821	17.6525	19.207	18.874	18.6686	18.9141
16.5045	17.5292	15.4971	18.6133	17.0268	17.2718	16.8628	16.2476	14.667	16.7265	19.3477	19.4215	19.736	19.6797	18.7302	18.7321	19.3468	19.616	19.8093	19.7296	18.7369	18.8556	16.958	18.2195	16.4344	18.6135	17.9974	17.4396	17.0715	17.7842	16.3452	16.7684	16.4892	20.0426	15.9205	16.543	14.7893	17.7097	18.452	16.089	15.1374	17.756	16.3046	18.4975	19.0091	18.8324	17.8977	19.3576	18.7054	18.7934
17.2313	15.3688	18.7234	18.3824	18.283	18.8258	18.1131	18.35	19.455	18.7193	18.1553	16.8799	18.4472	18.4772	18.6035	19.0381	16.4863	16.4919	18.8963	15.9506	17.5064	18.7016	18.4387	18.2565	18.0428	17.6111	18.5519	15.5737	19.0739	19.1421	17.8767	18.5782	16.2839	16.5107	18.0809	16.4427	18.2861	18.488	18.5541	17.2414	19.0116	17.8669	16.8677	17.8666	18.3857	16.3945	17.7683	16.8177	17.3232	16.4518
23.6728	23.7171	23.8761	23.801	22.804	23.04	24.3204	24.4884	22.4426	22.586	20.0884	19.8697	19.1334	19.7107	20.4807	20.6109	21.1154	21.1243	21.0498	21.0188	19.937	20.478	20.324	19.8862	23.308	23.3944	23.0509	22.3717	22.7454	23.0862	23.2528	23.4334	22.3902	21.1415	25.0964	24.9843	24.1358	24.7754	23.8219	24.2528	24.9489	25.0029	23.7563	23.6577	22.3362	22.5702	21.7928	21.3468	20.2983	20.8781
21.636	21.7449	22.1216	21.7597	19.9656	21.8804	22.4354	23.1697	21.7988	21.4983	19.2614	16.9537	20.9531	20.9131	20.6019	20.874	20.0943	19.8114	22.2289	21.7638	20.0035	19.4973	18.2283	18.562	22.5349	21.8062	21.6697	21.5097	22.0395	21.1764	22.0333	22.1986	21.1669	19.8877	22.7881	22.6383	23.2708	22.8162	21.9922	22.1652	24.0939	24.3024	23.6969	23.8736	21.5547	21.6643	22.148	21.8541	23.4059	23.7889
16.9174	16.7764	18.5582	18.6631	19.7092	18.4086	17.6817	18.7491	18.895	18.5625	18.3754	19.0911	20.7526	21.0102	19.7759	19.7115	19.082	19.2078	19.7497	19.6857	20.2475	19.9149	19.9456	19.6841	19.3922	18.3397	16.8632	17.8654	19.3609	18.4293	16.3253	17.7031	19.6859	14.5779	19.7691	17.7352	17.0306	18.4126	18.1306	18.418	18.0571	17.7536	18.7031	19.2664	19.4355	18.4521	19.7799	20.2779	19.5231	19.697
17.5463	17.6707	15.5418	16.0391	16.1913	16.1102	16.5706	16.607	15.8576	17.6265	19.5853	19.0975	19.349	19.4314	18.8347	19.2306	19.0199	18.6811	16.6016	18.6447	18.7037	18.6544	18.6697	18.8971	16.0522	17.9941	18.4059	16.4057	17.2255	16.6406	17.0515	19.3779	16.5774	18.7993	15.3062	16.89	16.4655	19.2093	16.9551	17.6533	15.744	17.3708	18.442	18.991	19.2002	18.6843	16.0203	19.187	17.0982	17.3227
21.341	21.711	22.444	22.6804	21.7357	21.5601	22.4817	22.4601	21.1104	20.545	22.2882	22.2816	22.2028	22.3345	22.1789	22.6513	22.6505	22.7492	22.789	22.5293	22.0769	22.1057	21.6833	22.5691	22.6521	22.3666	20.9813	22.1441	22.7105	22.7212	20.6928	23.0717	22.6847	22.2613	20.8809	19.2444	22.4182	21.8864	20.8641	20.2496	20.6058	20.5357	20.3195	21.0733	22.2691	22.4577	22.3568	22.7048	21.9584	22.2743
17.7779	17.3525	18.1777	17.9192	16.8124	15.4492	16.0844	16.7155	16.8605	17.7778	19.0637	16.738	19.5308	19.8837	19.5476	19.4749	19.3687	19.4588	19.1689	19.3114	19.1648	18.9318	18.9876	19.2975	17.6675	16.6566	19.258	18.2748	18.6187	15.7671	17.227	15.2359	17.5903	17.9818	16.7789	17.021	16.7924	15.2549	16.0467	16.8374	15.8471	17.6277	18.3547	16.2115	17.2409	17.597	18.3646	18.6672	18.2738	18.1619
19.9706	19.7524	20.6275	20.626	20.5394	16.4786	20.0839	20.7458	20.1945	19.7272	20.8632	21.044	20.4484	20.56	20.9712	21.394	21.1096	20.5792	20.8421	20.7788	21.0152	20.813	20.9	20.5484	19.4701	20.4671	19.7477	20.5996	17.9616	17.9189	20.0028	20.3244	20.4811	20.2497	17.1287	17.2814	21.5921	21.2192	15.8814	16.7718	21.2579	21.234	20.573	21.2883	22.7728	22.7667	21.1408	21.1555	20.4483	20.3827
23.4989	23.3729	22.9847	23.0393	23.5001	23.3457	23.0258	23.3056	22.9996	23.2492	23.426	23.9176	24.086	24.0216	23.8914	23.9258	23.4931	23.8762	23.6089	24.1052	23.6815	23.7728	23.5309	23.9528	22.6295	22.9161	23.717	23.5091	22.8347	23.0097	22.5639	23.0758	22.475	23.011	23.0883	22.5073	23.5244	23.5955	24.2749	23.9923	23.8483	23.5784	23.4358	23.4322	24.1488	23.9018	23.4134	22.8182	23.4928	24.001
14.6663	17.4822	15.5504	16.5823	18.3784	17.6466	17.1055	15.3125	17.3069	16.5331	21.6107	21.565	20.1289	20.4079	22.2399	22.0502	20.1423	20.3109	21.08	21.007	20.5068	20.3471	16.8324	19.6952	16.9826	17.0297	17.3431	17.8023	18.6868	16.492	18.0744	17.0027	15.9645	17.7437	18.3544	16.3699	15.4046	15.9149	17.3069	19.0021	16.2503	17.7659	17.7669	19.2013	16.8665	18.1105	16.7854	18.971	16.5426	17.9005
18.4455	15.7654	16.7322	16.136	17.5959	16.4719	17.6672	16.7326	16.5508	18.0731	14.0437	16.6675	19.1863	19.5548	19.4524	19.5767	18.8862	18.9717	19.1018	19.0705	18.6884	18.7283	18.7139	18.65	19.3887	19.6019	15.5858	17.6471	18.9449	19.4867	15.951	16.7053	17.0159	17.9071	16.9286	14.3733	18.744	17.1376	16.4469	17.9747	16.0778	16.8435	19.4363	19.131	16.846	16.5292	18.7429	19.141	18.5074	18.5348
23.5868	23.4209	23.4522	23.1245	22.822	22.4098	24.4106	23.5469	23.6727	23.6891	16.8602	17.7815	20.8757	21.0215	19.7488	18.1925	20.9114	21.2036	21.4163	21.4952	20.5845	20.232	18.406	17.2784	22.2386	21.8046	21.2622	21.9559	22.2721	22.1376	22.4705	22.1959	21.3712	21.8013	24.7325	24.5703	24.4312	24.6993	24.2922	23.8289	24.582	24.585	24.4952	25.2634	17.6911	18.3072	18.5446	17.8047	19.8794	21.0211
18.4948	18.9308	18.5809	18.8178	17.4797	18.6781	18.2704	18.6119	18.6258	16.3757	18.1127	17.571	18.2029	18.2014	18.7901	18.4327	18.5536	18.0276	17.549	18.124	18.4914	18.1487	17.3277	17.4865	18.7727	19.6726	18.856	15.6234	19.7134	18.2445	15.4638	19.1771	16.4183	19.3114	15.617	15.7192	18.6996	18.6505	15.9929	18.0681	16.6357	17.5244	17.9546	17.4941	18.6321	18.0576	18.8472	19.3276	18.0333	16.3777
16.8578	16.0223	17.4554	16.0122	18.9594	16.444	16.013	17.2312	16.5453	15.0462	21.7661	21.7271	21.5696	21.6729	20.8456	20.8942	21.7859	21.7641	22.0861	22.53	21.8442	21.8524	21.2811	21.4993	23.7742	23.7919	23.4136	23.0815	23.7111	23.7017	23.2169	23.232	23.0197	23.0428	17.7901	16.8466	15.8584	17.2541	18.9874	17.2664	15.9998	15.447	16.6115	17.0076	20.7165	20.6497	21.904	21.892	21.6462	21.3482
19.3894	19.5666	18.3158	16.3064	16.5085	18.3983	18.1323	19.1025	16.5731	20.6916	19.4961	19.0136	20.4048	20.9221	19.9355	20.9929	20.3672	19.9396	20.8328	21.202	19.6926	19.8328	15.4346	16.6628	19.8665	19.8991	20.0107	20.2954	20.6507	19.6684	20.0924	19.745	20.1464	19.4136	20.7092	19.9278	20.6149	20.3639	20.2439	20.7977	19.0654	18.9667	20.0554	20.2699	15.9956	18.6255	17.7636	17.3735	19.0876	16.8047
17.461	16.2907	19.5805	19.0249	17.9604	16.7085	19.4092	19.6997	18.4326	19.2864	18.4384	18.0684	18.1572	18.9802	18.3915	18.8345	18.9062	17.0421	19.5752	20.0575	18.6553	19.1278	19.6396	18.864	20.4506	20.2313	20.3252	20.4853	19.7879	19.5619	20.8275	20.413	19.8996	19.9094	17.9935	17.8914	18.0414	16.2013	17.8017	17.916	19.5613	18.8449	18.7028	19.4994	17.0792	16.6826	19.875	19.0667	18.0983	18.7538
16.9286	16.4047	20.097	19.796	19.9157	19.4266	19.3535	19.659	19.2062	18.7589	16.2215	17.309	19.1044	18.1759	19.3657	19.4522	18.3348	18.4937	19.5218	19.7005	15.1651	18.7909	18.9076	18.4696	15.215	19.2648	18.6722	17.4203	18.4205	19.376	19.2189	16.3857	19.4104	19.3035	19.2557	16.8974	16.4928	19.7353	19.2063	19.4265	18.3062	18.9405	19.4515	19.5192	17.7382	18.9051	18.9372	19.3908	18.8395	19.3186
17.7263	17.2215	17.8595	16.8526	16.1966	15.7712	17.9763	16.0078	16.5799	18.0727	18.937	18.9704	20.419	20.2982	18.3591	18.3785	19.5986	19.6351	19.6034	19.8283	19.3485	19.1809	19.3868	19.1297	16.0865	16.9277	16.7906	15.9483	18.7833	16.2079	16.9654	18.0396	16.6761	17.4463	17.2305	17.5783	17.4076	16.5718	18.0993	18.059	19.0764	17.6487	16.1165	15.4558	15.2158	18.5571	18.8812	17.7744	18.2446	17.2802
20.9278	21.2778	20.2087	19.8898	19.9006	19.7492	20.6338	20.3694	19.7535	20.5988	20.1421	20.2571	21.476	20.9888	20.0518	19.7139	20.8087	20.6642	20.6387	20.5891	20.1596	20.3228	19.9912	20.0437	20.3861	20.2547	20.5306	17.0868	20.4057	19.7558	20.4655	20.2086	19.5521	19.9398	19.8226	19.3399	18.816	16.9725	18.6349	18.4722	18.9632	18.9667	19.3463	19.5803	20.4855	20.6791	22.7845	22.1947	20.0423	19.8586
22.7675	22.714	22.7572	22.5969	22.5371	23.4356	22.6911	22.998	22.814	22.6547	21.7582	20.7123	22.4885	22.2924	22.7915	22.6279	21.7305	22.0854	22.7501	22.4301	21.9648	21.9633	21.8957	21.5222	21.9874	22.3571	21.7817	21.9072	22.8767	22.371	22.0819	21.9146	21.9999	21.9945	23.573	23.4471	23.0032	23.2782	23.5106	22.6856	23.9889	23.855	23.6618	23.6061	23.1761	22.9642	22.6853	22.8228	22.593	23.3076
19.4426	18.8335	20.1812	19.5506	19.3076	18.6578	19.7096	19.2693	18.7417	18.6434	18.4971	18.7437	19.2854	19.5521	19.4673	19.472	18.1877	16.608	19.0562	20.0596	18.6936	18.6365	17.9309	18.7231	19.2798	18.6893	17.4868	18.308	19.331	19.4055	18.4933	18.7144	18.8808	18.182	20.1834	16.9298	19.7003	19.8102	18.5661	18.1189	20.5669	20.4535	20.0926	20.3936	19.3345	18.0122	18.5985	19.0046	21.1528	20.763
22.0505	21.3064	21.8868	21.7671	22.6626	22.0358	19.4452	19.0431	21.1062	20.9006	17.18	17.4457	17.6584	17.8512	17.2277	18.9721	16.9949	17.9562	16.2481	16.6719	19.833	20.0982	19.4167	19.0379	21.7908	21.8096	20.5138	21.0192	22.2513	22.5756	22.3208	21.9589	21.4302	21.5891	20.1073	19.2978	20.7036	20.4683	19.3012	19.7157	18.2764	18.7806	21.2803	20.3995	23.0727	23.0283	19.5267	18.6742	20.2841	20.9142
16.2012	16.3685	18.2148	19.4364	16.5571	18.2881	17.0838	16.9522	16.1894	13.7392	15.7732	18.0565	17.526	15.9102	18.345	16.9583	18.2864	19.224	17.4832	16.5896	17.0883	17.2449	16.1216	15.788	20.7941	20.5209	20.8485	20.8121	20.6517	21.6559	20.3364	20.0838	20.2903	20.4398	18.9038	16.1614	17.7335	16.5577	18.8542	18.8546	15.1719	15.8383	20.405	20.3236	18.7289	16.8691	17.6733	16.5679	16.8234	14.6414
19.4004	19.5725	19.161	18.9542	17.4248	19.1844	18.7004	19.4033	18.4475	19.6115	19.0768	19.4737	18.7248	19.2248	18.7081	18.7833	17.7948	16.4574	19.2362	19.1866	19.0401	19.1476	14.7466	16.8884	18.3051	16.3806	17.0268	18.0798	18.0972	17.1889	17.8377	18.2006	18.3278	16.2191	18.7778	16.4735	18.4499	18.4373	15.2411	16.3351	20.2641	20.0297	19.0812	19.1085	20.1962	20.2481	19.2144	19.5172	19.4799	19.4432
26.4904	26.4909	26.2871	26.2607	26.0755	26.2098	26.2841	26.1293	26.6897	26.4354	25.3419	25.0279	25.1335	25.4019	24.7146	24.9895	25.7327	25.7778	24.754	25.2438	25.5421	25.4629	25.9294	25.9284	25.5336	25.5817	25.4702	24.8476	25.9545	25.8867	25.6882	25.8735	25.857	25.8243	25.8898	25.5847	25.3834	25.3377	24.8282	24.3135	24.4847	24.6267	24.4989	24.3171	25.171	25.2399	24.6608	24.845	24.457	24.5826
18.1876	17.6826	20.1948	20.5677	19.1421	18.693	20.7067	21.1487	20.0394	20.065	17.3885	17.5778	19.4948	19.6171	19.9521	20.0209	18.9014	19.3697	18.0652	17.2229	22.2447	21.1307	24.7339	24.5576	22.0358	22.4978	21.4997	21.7745	22.3784	21.8341	22.3794	21.8872	22.2317	22.2897	18.1718	17.5663	19.1006	17.886	18.3196	17.9989	17.4515	16.2775	18.0273	17.4345	20.0447	20.6285	20.9724	21.1609	20.2078	20.1514
20.3102	20.7819	20.251	20.4568	20.1489	20.9882	20.1435	20.659	16.6922	20.3115	19.7586	19.6718	19.4544	19.7501	19.7425	20.2195	19.5637	19.8367	19.892	19.867	19.6734	19.2367	18.9968	19.2425	20.0688	19.882	20.8645	20.912	19.7503	19.0619	19.6998	20.2357	20.226	20.7588	20.4433	20.7505	15.497	17.9418	16.7601	17.3904	19.3725	19.3779	19.9333	20.0978	20.7559	20.9947	20.8139	20.5951	19.1584	19.2098
16.6396	18.0493	16.5212	15.7575	20.786	20.6732	17.3931	16.2359	19.2103	18.6943	18.244	16.1232	23.7884	23.3182	22.6011	21.9321	21.0439	20.8925	20.1534	19.9699	23.3906	23.627	25.5194	25.4551	20.2005	20.236	21.4394	20.2202	17.7033	18.0262	23.4619	23.0201	21.0505	21.3041	17.0094	18.0003	17.1287	15.7541	17.7748	17.6041	15.0258	16.0674	17.4143	16.6012	17.0567	17.0795	17.6334	16.9715	15.2522	16.0248
15.5449	16.3845	19.026	18.9725	15.3188	17.1326	19.9237	19.4201	17.4292	15.0318	18.4146	18.532	19.1519	19.2412	19.1078	19.3223	17.1313	18.5612	18.8605	18.7996	18.4306	18.6789	17.5248	16.7631	15.7801	18.5144	18.8575	16.1203	18.8716	18.627	17.407	18.3565	18.3703	16.5257	17.9258	16.8944	16.8821	18.1854	16.8871	16.5006	16.3635	18.3723	16.2013	16.4723	15.6897	17.473	18.2105	18.1661	18.6989	18.5572
19.6483	15.9577	18.8117	18.8399	19.1508	17.2095	19.9624	19.4005	19.1971	18.9979	16.0446	19.5644	18.4506	16.6915	18.6047	18.0498	16.2536	16.4462	19.4889	20.6865	19.266	18.6231	17.3039	18.691	20.9606	18.8034	20.0646	19.8324	19.8673	20.1799	19.4912	19.4828	19.5889	19.553	15.3923	17.4066	17.6146	20.1093	19.139	19.2926	21.7806	21.7331	21.0717	21.3547	17.211	15.0432	16.4907	18.8972	20.786	20.5836
16.5636	18.2667	17.0405	17.1123	18.7545	19.3064	14.8113	15.1113	18.6387	17.6923	19.0223	16.4862	19.3812	19.161	15.6344	16.0929	18.6097	18.9818	17.011	15.5901	20.3896	20.0285	21.7024	22.3448	20.898	20.648	20.491	20.6805	21.6882	21.4262	20.5009	20.0293	20.8617	20.4196	17.5299	19.0449	17.3803	18.7257	16.683	17.346	18.0249	17.3332	14.2398	16.6636	18.6221	17.9643	16.6408	18.3828	16.7775	16.7152
22.0328	21.6035	22.0781	21.8977	21.3774	20.3425	22.9334	22.1221	21.2133	20.7114	19.8027	19.1778	18.6875	20.2614	20.3993	20.9751	19.9767	18.6722	21.1676	20.773	19.9539	20.626	20.1575	19.5394	21.6424	21.4004	21.3136	20.2973	21.4057	21.277	21.5534	21.9827	20.7345	20.9667	23.2293	22.6859	22.9784	22.2901	22.5467	22.5743	24.2326	24.1939	23.6156	22.3071	19.361	19.0073	20.9257	20.4948	22.4916	22.0954
22.5896	22.2951	23.2651	23.5938	21.8193	21.6496	23.1637	23.4837	22.8139	22.4876	19.546	18.2252	16.5816	20.1693	18.4657	19.2826	16.6964	19.5245	20.6369	20.0299	17.0998	19.3307	18.6779	15.9114	21.1284	21.2886	16.8013	19.4368	20.9519	21.2954	20.7188	16.9448	20.5628	19.8347	21.2191	20.3523	22.1975	22.2072	20.968	20.4452	21.8475	21.7204	22.3628	22.3909	17.5576	18.0176	16.8914	17.1436	18.8552	16.6622
16.6571	19.9176	19.7209	19.7159	19.6475	19.506	19.8716	19.8871	19.0285	19.6339	18.5488	19.208	19.8082	19.5116	20.3644	20.4423	19.2088	18.7684	19.2035	19.6431	18.7161	18.7541	16.8022	16.2454	19.4131	19.2593	19.508	17.2935	18.905	19.0472	20.2248	19.4559	18.9572	19.1049	19.2718	17.1038	19.5852	19.6648	16.5367	18.8914	15.6006	15.6323	19.4796	19.048	20.1857	17.8703	20.0136	18.2297	18.7114	18.8716
20.963	21.5403	21.2234	21.0839	21.3535	20.9077	21.1565	21.2463	20.4779	20.236	15.2966	15.9963	19.8946	20.5775	20.1629	20.1567	18.7235	18.4497	19.9893	19.9844	18.5279	19.0495	16.724	17.9359	20.4275	19.663	19.592	19.0669	20.7596	19.6908	20.6305	19.5625	18.9776	17.6105	23.2209	23.2314	21.8943	22.2904	22.3036	22.3733	22.2869	22.3957	22.3876	22.958	18.7089	18.7621	19.9798	19.1917	19.5602	20.0478
19.0788	19.5002	20.5101	20.7302	20.5954	20.3185	20.1718	20.8761	21.6568	21.3375	19.0387	19.3843	19.8234	20.1839	19.8822	20.1365	19.9177	19.7731	19.8975	19.9583	20.7797	20.9661	20.1745	20.1396	19.9276	19.9091	19.1042	18.6347	20.2351	18.6876	19.7447	19.4975	20.8511	19.5572	19.1579	15.6676	20.0591	16.2656	18.8029	16.5922	19.2899	20.0262	20.0577	19.5816	21.6915	21.6268	20.7558	20.4965	20.5825	21.1658
17.187	16.5451	17.3953	16.7189	17.7619	18.777	17.8025	15.4096	17.6189	16.0901	20.2018	20.1182	17.0847	18.6735	19.4423	20.2096	19.1543	19.2793	18.6919	18.755	19.6679	19.3853	20.3861	20.4166	18.6998	18.3948	15.9472	17.5927	18.8613	17.1162	18.8907	18.3797	18.2827	17.6391	15.1906	15.8141	15.8318	17.0102	18.0941	16.7351	19.0568	17.1802	19.1761	18.1688	15.2436	17.3621	16.3553	18.2892	19.1985	19.6364
22.7976	22.3749	22.5319	22.3648	22.5446	22.5727	23.5799	23.7974	21.7782	22.3484	17.762	19.0564	19.526	19.9869	19.2209	18.5516	19.1027	18.606	19.1331	19.2709	19.2301	18.648	18.2728	16.6724	22.2672	22.0709	20.8818	21.1848	21.2884	21.1876	22.1553	21.7528	21.9222	20.9398	23.0639	22.6743	22.4029	22.5543	23.1849	23.1394	23.9169	23.0922	23.6064	24.6198	18.9274	19.8878	19.7267	19.6931	19.8222	20.8002
15.5275	16.5758	18.0606	17.7783	17.4602	16.4939	15.8113	17.7869	16.9553	15.7406	19.3335	15.8809	19.0708	18.8577	18.9896	18.7373	15.9327	18.9194	19.3523	19.4869	19.4402	19.2658	18.2624	18.0242	16.4099	17.5252	15.8828	17.8383	17.5472	17.3713	17.7575	17.6574	17.829	17.1466	16.1541	16.4214	19.7258	18.169	17.1744	15.5945	15.7526	16.8584	16.8886	17.8147	18.1151	17.1179	17.947	16.6954	17.8754	16.2004
17.6623	18.9211	18.7841	19.6511	18.6023	18.0359	16.5958	16.5889	18.9344	19.1551	21.1356	21.3091	21.9753	22.5938	22.7028	22.4775	21.8918	21.8587	21.3919	22.2829	22.9286	22.8337	23.837	23.4663	20.5598	19.2567	18.9037	16.9686	21.1624	20.1645	19.7368	20.0215	20.661	19.7624	19.1542	16.9677	19.7862	15.2652	15.8013	18.1117	17.6714	18.3473	19.4751	19.5455	20.882	20.9429	22.4979	22.2385	20.4398	20.2851
19.7074	18.9399	20.2669	21.1505	20.1492	19.3708	19.9372	20.4613	19.987	20.6787	20.3129	20.2695	21.8322	22.1885	20.5542	20.8802	20.2344	17.4448	21.7992	21.7879	20.4625	20.375	21.087	20.8035	18.7229	20.5621	19.5153	19.5915	20.9097	20.4707	21.3592	20.618	20.1869	20.1769	14.762	19.2846	21.0813	21.0356	19.3803	19.2575	19.4606	19.0419	22.0992	22.0137	22.527	23.216	21.4859	21.5563	20.5069	20.5432
21.7201	21.583	21.3893	21.8249	22.2868	21.8247	21.8312	21.3233	21.6854	21.439	21.5561	18.1982	21.1446	21.0628	20.4855	19.4069	19.8089	20.4384	20.6737	20.7526	20.3032	20.9631	18.1512	18.8849	21.8909	22.2877	21.8789	21.2517	21.9225	21.9595	22.1944	21.8258	21.8039	22.2253	22.6204	21.8547	21.9175	22.3762	21.7961	21.938	22.9569	23.0555	22.164	22.5467	16.7843	17.7756	20.0817	19.2152	21.5388	21.7169
24.4364	24.3229	25.0425	25.0419	24.1272	24.219	24.5356	24.9159	24.6636	24.4368	20.7174	20.7895	21.461	21.8161	20.8266	20.9285	20.1749	20.5553	21.7505	21.7389	21.4094	21.6074	20.7235	20.7324	23.7163	23.7274	22.8693	22.879	23.3397	23.4594	22.8095	22.3165	23.4279	22.5811	23.5723	23.2823	23.9265	24.0328	23.271	23.4069	23.6892	23.9	23.9999	24.1154	20.66	20.9528	22.0945	22.3041	21.661	21.5414
24.0784	24.0112	24.6436	24.5841	25.4303	25.4745	25.0548	25.1654	24.4385	24.5353	22.7411	22.7686	23.1602	23.1065	23.5065	23.5518	22.692	22.7934	23.9839	23.8321	23.0477	23.0337	21.992	21.9923	23.8549	24.2494	23.7777	23.6399	24.21	23.9868	23.6033	23.578	23.5425	23.6297	25.9523	25.8911	25.3299	25.3782	25.4116	25.3576	25.3987	25.6169	25.4575	25.5198	22.8205	23.2203	22.666	22.7204	23.5477	23.695
19.3813	19.4299	22.0986	22.1335	18.6802	18.8862	21.5213	21.5427	20.0184	19.7381	21.5692	21.5551	22.446	21.691	20.5053	20.7073	22.3202	21.851	21.7747	21.5398	21.2402	21.1961	22.4567	23.1571	22.1438	22.7406	22.6946	22.3045	23.5453	23.6601	23.054	23.1738	22.9285	23.498	20.5778	20.1393	21.1903	21.0499	19.315	20.8798	20.657	20.8842	21.4417	20.5537	21.0192	21.2112	21.2452	21.266	23.5696	23.5154
22.284	22.296	23.0144	23.2298	21.3169	21.1489	22.9341	22.9729	21.6249	22.1006	22.166	22.2055	22.7028	22.7973	22.4004	22.5222	22.9883	23.041	22.0993	22.1827	21.5657	21.3893	21.8382	21.8677	20.8458	21.0792	19.9281	20.253	19.054	17.3824	21.0071	21.1871	20.5746	20.3334	19.5524	19.8107	22.2744	22.4126	20.3981	20.4219	21.3225	21.5091	21.7158	22.0812	21.1165	20.5895	22.1046	21.8471	22.4996	22.9211
19.6437	19.353	21.15	21.357	20.266	21.3476	21.1108	21.0833	21.2177	20.9101	20.3147	18.965	20.5893	20.7677	21.0025	21.3157	20.5299	21.1854	21.6864	22.1728	20.7832	20.308	20.9206	20.7011	20.4937	20.2463	19.9342	20.0903	21.311	20.6402	20.1484	19.6647	18.9649	19.7895	20.0953	19.3013	20.6988	20.7131	17.3032	16.8165	20.5086	19.7977	20.6467	20.4905	20.9613	21.0632	20.6869	20.538	19.2275	19.9887
16.5135	19.0338	17.9219	17.2145	18.4859	16.5653	16.4153	14.6642	16.9238	18.7965	19.7139	19.653	20.8569	21.1549	21.5822	21.4264	19.9458	19.8552	21.1674	20.9904	21.6983	21.7425	21.3417	21.6525	16.0639	17.3808	17.622	18.0705	17.6684	18.269	17.9127	14.116	16.8563	17.7682	16.12	15.8805	15.4988	17.0276	19.5164	17.6406	16.0754	15.6728	18.8773	16.8208	19.876	20.0324	20.0292	20.4453	17.1959	18.1149
17.7094	17.7771	18.5936	16.6302	17.428	16.4516	17.1778	18.5789	15.7757	16.842	20.0217	19.9806	20.2074	20.1321	20.4175	20.0603	19.9495	19.6397	20.5543	20.7112	19.6394	19.7741	19.2081	18.7052	16.5334	14.5276	17.6774	17.9998	17.2082	17.1377	16.7306	15.949	17.7582	18.2198	16.749	17.4564	18.3344	16.9951	16.2672	16.1884	17.2154	15.4139	18.3206	13.8983	19.6925	20.0704	16.2023	17.1283	16.4597	16.1904
17.2055	18.8143	15.6477	17.2032	15.2589	17.4095	18.1167	16.8582	18.5767	17.4657	18.9795	19.4232	19.6474	19.7586	20.5304	20.624	19.5258	19.562	19.8031	19.7003	19.2519	19.4656	19.7794	19.6219	16.4113	17.8005	16.1969	17.4799	18.7489	18.7257	16.6804	17.9158	17.1436	15.7807	15.6655	18.2027	17.2686	15.6108	17.3086	18.6846	17.0818	16.6586	16.927	17.718	20.0226	20.1628	20.8743	20.7401	19.3346	19.3458
22.2894	22.2029	23.384	23.4454	22.7628	22.27	24.0557	23.5873	22.6401	22.9407	21.0479	21.2082	21.7141	21.1284	21.6582	21.5882	21.0904	20.9931	21.07	21.6466	21.5742	21.6877	21.1039	21.158	23.709	24.0609	23.0868	22.9923	23.6212	23.7151	23.6257	23.6563	22.6257	23.449	22.8673	19.9146	23.0801	23.4812	22.5478	22.7307	23.1446	22.7887	22.4362	21.9489	18.9125	20.8469	20.7062	20.8112	21.4993	21.3841
24.5824	24.6021	24.555	24.6888	24.5083	24.3454	25.0654	25.0405	24.7636	24.895	23.19	22.9544	23.532	23.4377	24.0618	24.0984	22.9904	23.0001	23.7371	23.7148	23.6641	23.6159	22.8338	22.6718	24.2178	24.008	23.7611	23.7049	24.044	23.8163	23.8749	23.7921	23.8918	23.7325	25.4812	25.4292	24.8748	25.1246	24.6647	24.9731	26.5485	26.5357	25.8409	25.8981	23.8499	24.3005	23.971	23.941	24.9749	24.8458
24.0672	24.1829	25.1173	25.0929	23.0761	23.7252	25.4235	25.455	23.388	23.0571	22.2542	20.8689	23.6287	23.8546	23.0332	23.082	23.2647	23.1507	23.8106	23.562	23.0226	23.0116	22.1833	21.6633	24.3002	24.2519	24.0408	23.8814	23.9807	23.9415	23.8705	23.8379	23.3547	23.4047	26.2258	26.1145	25.615	25.4125	25.4941	25.7087	25.6985	25.6748	25.9921	25.7403	18.6751	20.4749	23.1523	23.171	24.2849	24.5185
16.0624	18.8817	17.9422	17.0122	16.1452	17.4746	17.2501	15.6937	17.1842	18.1838	19.2617	18.9078	19.5045	19.3246	18.9792	19.0798	18.9402	19.1888	19.6054	19.715	19.2649	19.3472	18.8088	18.9538	16.4952	17.4293	17.3584	15.9559	17.8623	17.8243	15.904	17.3132	16.4253	15.7743	17.0969	16.407	17.5351	18.0618	15.887	18.8582	16.9956	17.0182	18.8496	19.1004	17.2484	15.8212	19.3859	19.4831	18.8525	18.6848
18.5741	19.0303	18.1867	16.2826	19.0734	19.0617	18.1989	16.799	18.5695	18.5849	18.2088	15.8165	19.4113	19.0596	16.3132	18.8475	15.9699	17.6306	18.5908	17.9185	18.1213	17.1514	16.3178	16.5051	16.5876	17.077	17.6555	16.3735	18.5628	18.0021	17.6775	17.6018	18.8859	18.078	14.602	18.4866	19.3555	19.3948	17.5993	17.1274	18.2801	18.4273	18.6385	19.4325	18.8887	19.0692	18.6409	18.6603	16.9326	18.8937
16.1689	15.6788	16.1955	16.2525	16.2215	16.6217	16.823	15.4396	18.5089	17.3674	18.0525	17.9457	17.8474	17.7076	16.1259	17.6652	17.6586	17.6911	17.6041	17.8882	17.5637	17.4291	17.0985	17.6692	16.592	17.2898	17.7061	17.572	16.719	15.0494	17.5596	17.0547	17.499	16.6034	17.9947	16.1531	16.3422	16.1196	19.3009	18.2474	16.5903	15.758	14.7114	16.0671	17.3922	17.7393	17.5908	18.0872	16.9992	17.1643
22.1889	21.9791	21.1531	21.3185	20.9638	21.1328	21.7457	21.7516	21.6272	21.629	17.8686	18.2028	20.2732	20.1441	20.6661	20.6805	20.3251	20.4764	20.7596	20.6055	20.0585	19.8432	17.4374	19.2045	20.839	20.6569	20.318	20.1234	20.3535	20.4949	19.7155	19.7551	20.7981	20.7419	21.8449	22.2818	21.4699	20.9393	21.1332	14.6213	24.291	24.0299	23.6492	23.4812	20.5141	21.0539	17.2585	17.3759	21.3588	21.3947
16.686	16.1394	16.7854	18.1987	16.5864	17.2913	19.0699	17.0477	18.3021	18.3878	20.6296	20.4977	21.0566	21.7406	23.6291	22.9489	18.9074	19.5557	20.9065	21.1027	20.291	20.8832	18.2023	19.228	17.1776	17.4218	18.2063	16.7286	17.7456	17.9863	19.8838	19.2271	17.9364	17.4377	17.4208	15.8395	15.8427	16.2617	17.2561	16.8907	16.2439	16.0176	17.7576	16.6675	20.9902	21.5934	21.9226	21.3293	19.1089	20.2321
22.1131	21.8752	22.7203	22.6057	20.6167	18.5	22.228	22.4959	21.3355	20.6379	15.6733	17.6613	21.668	22.3789	21.5838	20.9687	20.3812	21.0026	21.8207	21.6887	19.8979	20.294	18.1561	18.1901	22.1159	21.5198	21.5683	21.2231	22.369	22.17	21.9473	21.902	21.9835	22.0605	23.0102	22.0022	23.2287	23.1756	22.8723	22.8911	24.0095	23.8887	23.7784	23.8455	21.438	21.8285	21.6249	21.7197	23.6626	23.7068
22.8919	22.6731	23.2578	23.2807	23.5892	23.3956	23.5915	23.5354	23.3401	22.6489	22.8284	22.5253	23.4765	23.7688	22.7679	22.8645	22.9348	23.1601	24.0097	24.0585	22.332	22.197	21.9039	21.4597	25.1279	25.3226	25.3003	25.092	25.0119	25.038	24.6131	24.8725	24.8369	24.9505	24.6735	24.3546	24.3303	24.1119	23.9684	24.1582	24.1848	24.2733	23.296	23.2389	20.468	20.1977	21.9715	22.0901	23.8852	23.7689
16.5992	17.6141	18.0545	17.9747	18.5543	19.6849	17.8442	17.1757	20.7028	21.7064	18.1538	16.3413	18.8693	18.0543	17.5927	16.3306	18.2201	17.7554	17.6461	16.6766	17.7792	16.5849	17.2132	16.8968	16.7524	17.1943	16.5822	17.7884	17.5054	17.7989	15.2273	16.2257	16.8	17.8308	17.1804	14.9149	14.0668	18.703	18.369	16.1896	16.1687	16.1913	15.8944	16.4903	20.6762	19.8813	16.2305	16.5672	15.6435	17.1107
16.9743	16.7332	19.0881	19.114	19.7981	15.155	19.1153	18.4036	17.4821	19.8046	15.7545	17.2621	18.2773	17.9595	18.1547	18.0631	18.1734	18.1595	18.8692	18.255	18.097	18.5605	18.0591	15.479	19.2815	18.855	19.239	17.6217	18.2149	18.3421	18.6778	18.5726	19.7205	16.303	15.4979	17.3186	15.6429	19.0633	19.325	17.7211	17.5345	18.1185	18.1555	18.7573	19.9221	20.4327	19.218	19.0509	18.0072	17.9701
18.3619	16.1233	16.9973	18.7699	16.2774	17.5118	15.9727	17.4581	16.6003	16.6485	18.9639	18.9487	18.2452	18.239	15.4649	16.6166	19.225	19.3749	18.6388	18.7279	18.062	18.0681	18.747	18.7615	18.0754	16.2095	16.8275	17.4663	17.5554	17.2701	16.9993	16.3872	17.8532	19.4047	16.4222	15.5468	15.9234	17.7661	18.0789	17.9601	14.6974	18.3337	16.161	16.1184	18.506	16.9757	18.4129	17.2779	17.8525	17.1686
21.143	21.3491	19.8212	19.8428	20.7859	20.5936	20.7341	21.3167	15.4338	16.9909	18.911	17.7231	16.8253	17.4568	16.3682	16.3058	17.2241	16.8882	16.6616	19.0345	19.0558	19.0486	19.4669	17.7729	20.8094	21.2283	20.1296	20.3561	20.2736	19.9271	19.8194	19.6227	20.4694	16.9991	20.8471	20.7378	21.2074	21.2898	14.7184	20.5406	22.244	22.3782	21.2677	21.9417	17.9169	16.2562	17.3096	16.9743	19.2279	20.0303
19.4132	19.1196	19.6113	19.8241	19.1211	18.8949	19.2843	17.7537	19.0728	19.4102	16.3458	16.6196	19.1474	16.4115	18.5568	19.0153	14.6645	15.0321	16.6407	15.5818	18.8778	15.9616	15.0838	16.9134	16.6898	17.8413	17.8332	16.6756	17.9945	17.7369	18.5293	16.1229	17.2648	16.7762	19.8508	19.9411	19.3435	18.999	19.8825	19.756	19.5252	20.6625	21.9005	21.6984	17.436	19.3529	17.8177	16.9095	19.0888	20.3758
16.3473	17.208	19.1257	19.5404	18.4589	18.0631	17.9471	18.38	18.6382	19.9013	15.9091	17.5308	19.1863	19.2283	19.654	19.1645	15.553	18.1206	18.3639	18.4137	18.9306	18.8544	19.7585	19.8814	15.7558	15.3068	16.1319	17.5547	16.1005	17.6122	17.0071	15.8553	19.1183	17.0897	16.8077	18.4506	17.3071	16.5673	16.0585	17.3006	15.3619	14.9802	18.2367	18.2274	19.2301	18.31	20.5396	20.7974	16.3496	16.7038
15.7776	16.8095	16.621	17.5668	16.488	19.5756	18.6103	17.9297	17.0488	17.7419	17.241	14.2832	17.2147	17.2629	16.4195	16.7751	17.9331	17.6754	17.4296	17.3209	17.9381	18.2351	17.9065	17.4986	15.4754	18.398	18.9985	17.2642	17.3324	17.0433	17.4759	16.0701	17.8386	16.3402	18.2407	17.8855	17.6504	17.3806	16.5029	14.8215	15.2388	16.7546	17.8037	16.8965	16.41	16.3945	16.5723	17.7181	16.3092	17.7149
18.3198	15.6691	18.5036	18.6361	16.7338	18.4794	18.416	18.5746	19.4121	18.4693	14.4901	18.6478	18.8925	19.2222	19.2376	18.8337	18.9002	18.8309	19.2248	19.2188	19.0265	19.149	18.757	18.6757	16.2559	18.0545	17.9432	17.9441	17.5821	18.7993	18.2977	18.0113	16.0027	18.6096	18.7103	15.8844	18.7661	18.64	17.2921	18.7615	17.513	14.835	17.4873	17.635	19.1839	19.1286	19.2508	19.3459	18.3566	18.5823
18.7074	17.8195	20.0066	19.3979	18.4994	19.4761	19.7446	19.7965	17.9064	19.3892	15.3101	18.9596	17.3916	17.831	18.2608	18.1737	16.0477	15.9052	17.2847	16.7596	17.4508	16.6607	16.8766	16.9734	17.7262	15.2223	19.0119	19.1265	18.15	16.9907	16.0519	16.1725	18.0345	18.4709	19.1369	19.0044	20.1722	21.1349	20.7594	19.5021	20.1625	19.1657	20.1589	20.2252	18.4167	17.7938	18.7824	18.0817	19.7314	19.3265
23.681	23.1861	21.7832	21.4265	22.0146	22.0033	22.3068	21.9724	22.231	21.8623	21.7644	20.2968	22.1295	22.417	22.796	22.674	20.7288	22.5404	22.7763	22.908	22.4535	22.2605	21.1895	21.5018	21.1669	21.8519	21.4363	21.1141	21.3869	22.0812	21.9765	21.6821	20.8145	21.2144	23.4065	22.8397	22.2735	23.8529	22.791	23.454	24.7878	24.6859	24.3891	25.0239	22.6539	22.5506	22.4973	22.5077	22.9618	23.3261
20.1822	20.5406	20.0371	20.8146	19.1819	20.2087	21.149	20.6232	17.9357	19.6058	18.5123	17.0939	18.6067	19.9991	18.1193	19.407	19.5727	19.2728	18.1743	18.6935	18.1595	17.4974	16.2419	16.6469	22.5253	22.0245	22.208	21.7648	21.8894	22.7428	21.895	22.1257	21.5599	21.0952	21.8294	21.7068	22.5038	22.4245	22.0815	22.2847	24.4059	24.849	21.5811	21.8513	18.8751	16.6864	17.8095	18.9132	20.4649	21.0795
18.2423	18.2244	20.305	20.1615	17.695	19.3854	19.4315	19.9277	18.9466	19.7672	19.2563	19.1364	20.4331	21.3531	19.59	19.8683	19.5631	19.5757	20.5459	21.0216	19.5251	19.31	19.8277	20.4799	18.6974	19.3706	18.5685	18.2157	18.741	18.7814	17.5324	17.6899	18.1033	18.6623	15.306	18.6854	19.2152	19.7319	18.4774	19.083	18.0086	17.6928	18.7258	18.529	20.6391	20.9423	21.7979	21.8134	20.0896	20.154
17.3822	15.2882	19.5018	16.9309	19.1133	16.5541	16.6333	16.5411	16.037	17.0178	19.3086	19.5606	21.278	21.1874	19.7049	19.9658	20.0653	20.2053	20.0575	19.5738	19.2516	19.4288	19.5355	19.8423	18.6958	17.9496	17.5472	17.2694	18.5358	17.5092	16.696	15.5059	16.7439	16.7725	17.7869	15.6557	18.4206	18.4877	17.0502	17.881	14.9166	15.4345	17.9156	17.932	21.242	21.0032	22.0217	22.2539	19.4985	19.7788
14.8335	16.6592	16.5056	17.4737	15.509	17.8017	16.1484	16.5531	15.2725	18.1451	17.9706	18.4205	18.0507	17.9982	17.237	18.226	17.419	17.7582	17.733	17.9178	17.6806	17.577	16.2616	17.0236	16.4858	16.611	18.5195	17.2688	16.6932	15.973	18.72	19.47	17.8015	17.4819	18.6865	17.6552	18.3461	16.9213	15.9384	13.9097	15.9986	15.0146	16.1161	16.6036	17.8671	17.0387	17.9864	18.0683	17.3252	16.8116
19.59	20.1738	20.2734	20.0179	19.6867	20.1385	19.9549	20.1552	20.4991	21.0562	20.7002	20.9259	22.0314	22.2607	22.4494	22.4468	22.1462	22.0263	22.0593	21.2718	22.2381	21.7897	22.1168	22.6499	18.9036	19.7813	18.674	19.8356	19.8507	19.358	19.9196	18.6909	18.8833	18.2012	18.5419	20.5536	20.4423	20.3436	18.2627	19.3459	19.7692	19.6008	19.7679	19.3067	20.4862	20.9159	22.3438	22.3242	20.3028	20.6672
20.2059	20.7746	21.1859	21.1648	20.5686	20.4058	20.2215	20.6783	16.5223	19.9261	19.5082	15.9483	20.7448	20.5825	19.9231	20.237	20.3492	20.0929	20.2696	19.8729	20.4289	20.3804	20.5557	20.5045	20.2334	20.3344	20.1728	20.0379	20.487	20.144	20.2183	20.5232	20.2269	19.9159	20.3298	20.1193	20.0375	20.0053	19.9189	20.0989	19.2909	19.5792	20.3051	19.0341	20.9201	20.7702	20.5362	20.3218	20.0931	20.1757
21.1687	21.0666	21.5981	21.4516	20.609	21.111	20.8931	20.9043	21.2101	20.6395	21.4213	21.6088	21.9685	22.4417	21.7265	21.582	21.6336	21.9199	22.1153	22.1132	21.9136	21.9338	21.6227	22.4185	21.4629	20.9521	20.8121	19.9631	20.8688	21.3766	22.1892	21.1132	21.2128	21.0936	15.9036	19.7652	20.6301	20.6251	19.5274	19.0644	21.2664	21.5856	21.4044	21.7107	21.955	22.3849	21.5333	22.0719	21.7494	21.6701
17.4253	18.1509	16.886	18.1518	18.8618	18.5096	18.6702	19.0506	16.0909	17.9808	16.7768	17.0509	15.366	17.5984	17.3295	16.7261	17.7537	16.3756	18.2567	16.1838	16.9304	17.3089	17.5072	17.3756	18.0892	17.8487	16.8079	17.0278	18.1057	16.3331	18.2058	14.9271	19.6585	17.7887	17.8935	16.2043	17.6302	18.5316	14.8712	15.9466	15.4952	16.6744	17.76	16.1324	18.4692	18.9807	19.5745	19.741	18.1027	17.9496
19.7687	19.9474	20.8771	20.6142	15.9797	20.7033	21.3324	21.4377	16.379	15.3205	17.2044	17.1332	16.1625	16.5237	20.4624	20.2167	15.8018	15.2033	19.623	15.4172	20.2915	16.6855	18.1565	18.765	21.0703	20.6924	20.9174	16.741	20.4965	20.4344	20.187	21.231	20.149	20.139	21.2779	21.3033	20.4183	20.4204	21.5901	21.3507	20.6661	21.0395	20.061	20.9008	16.2752	18.0785	17.8014	18.0319	16.4304	16.6115
21.7831	21.4996	22.6796	22.4098	20.0336	20.7249	23.9687	23.0675	20.7049	18.8721	20.1893	20.0955	21.1185	21.1746	21.2279	20.3041	19.0912	20.407	20.9106	20.2682	20.4025	20.261	19.2858	18.4759	20.893	20.6107	20.7342	20.7104	21.0278	21.0309	22.9091	21.953	21.1392	20.7764	23.9608	23.3594	23.0005	23.2099	22.4025	22.3336	23.6886	24.5496	24.4757	24.7323	17.2375	19.6171	18.4559	18.5157	18.6761	21.151
16.5094	17.1152	16.1327	16.2572	17.3328	17.3628	15.8936	16.2939	17.0421	16.5346	16.6714	17.3304	19.1446	19.2116	18.5	16.1152	18.6392	18.5998	18.7396	18.6372	18.6726	18.5878	19.6212	19.3904	17.6645	17.3116	17.1704	17.4029	16.6633	16.8499	16.6642	15.4811	17.1496	16.9519	17.6469	15.9217	16.7021	17.3775	16.6504	17.0007	15.3704	15.3314	16.1618	16.3355	15.7342	17.9015	18.2672	14.4253	15.8868	16.5391
19.0806	19.4808	19.8226	20.2074	18.5227	18.9796	19.7834	18.6909	17.0196	16.6026	14.54	17.0942	18.6645	18.8742	14.7718	15.8349	18.1393	17.543	17.9273	18.0139	17.9794	18.8044	18.6125	18.6775	19.1887	15.6618	18.4119	15.7796	20.0819	20.0962	17.0117	17.3363	18.1008	18.9505	16.6163	16.5007	17.9572	15.9043	17.0128	16.8521	15.8295	17.8281	19.1627	17.0263	20.6482	20.3911	19.8584	19.9	19.7403	20.1905
20.6695	20.5552	21.4976	21.2432	20.0223	20.3086	20.439	21.351	21.9551	21.8491	19.3959	20.7766	20.9864	21.0739	21.6197	21.9154	21.8394	21.3346	22.4234	22.3793	20.7673	19.9701	21.0399	21.2128	21.2822	20.6385	20.425	20.9254	21.1541	21.1113	21.3059	20.8556	20.9142	20.926	20.7095	15.4913	19.5754	20.3887	20.2899	18.3229	20.5531	20.7091	20.5865	20.7856	20.5526	21.1602	21.3743	21.1184	20.947	20.6288
25.2917	25.2955	25.6849	25.6027	24.4882	24.4757	26.3945	26.1229	24.73	24.5788	21.088	21.1023	22.7352	23.4618	23.5674	23.4214	22.5831	22.6162	22.5403	22.3574	23.6422	23.5737	22.2264	22.6005	24.09	24.1473	24.0678	24.3011	24.0236	23.8818	25.0611	24.6474	24.3163	24.2618	25.7737	25.5201	25.8193	25.7614	24.9109	24.9532	26.4852	26.5177	26.7044	26.2575	21.3427	20.7313	20.8693	21.5224	22.7684	22.9649
19.3165	19.4228	20.8644	20.7926	19.8803	19.6069	21.3898	20.307	20.7266	20.9347	20.5278	19.0335	22.0594	21.8964	21.4378	21.2203	22.025	21.7478	22.3155	22.5937	21.7467	22.0094	22.0475	22.1999	22.8028	22.6618	22.1882	22.2732	22.496	22.6108	23.168	22.379	21.5592	21.8772	20.784	19.6719	19.9746	20.2107	17.7584	17.7507	21.9891	21.6251	21.2057	22.2124	21.0675	21.083	20.6179	19.6931	21.9079	22.0193
21.288	21.0489	16.7338	20.0095	21.3903	21.0922	17.2743	20.0457	21.4927	21.1305	19.8937	20.0245	20.6466	20.7031	21.093	21.177	20.3994	20.318	20.7197	20.9195	20.2892	20.3668	19.8187	19.7698	19.9662	20.2455	16.6006	15.6101	19.7781	20.2282	20.3683	20.4858	20.2145	20.2931	16.965	20.4361	19.5413	20.3356	20.0858	17.671	20.3755	20.9621	19.9413	20.1696	20.9616	20.6449	21.1917	20.8075	19.7504	19.6085
24.1532	23.8597	24.4612	24.3167	23.3914	23.3882	24.8018	24.508	24.0508	23.7366	20.829	21.3393	22.2141	22.3929	22.2092	22.3352	22.1922	22.0796	22.5841	22.5283	21.7534	21.6796	22.2282	21.7979	23.5671	23.7179	23.548	23.7245	23.8359	23.9376	23.9993	23.6638	22.9876	23.0843	24.9095	24.9443	25.1264	25.0748	25.2663	25.1999	25.0845	24.9109	24.6009	24.5423	22.8896	22.6853	23.0808	22.8887	23.7095	23.6498
15.4607	17.4641	20.8561	21.0991	19.401	19.8811	21.2522	20.5636	18.9525	18.767	21.614	21.5775	21.4763	21.5972	20.9189	20.8509	22.0208	22.0008	22.6151	22.1881	21.2837	21.4156	20.9797	20.9394	23.3218	23.208	21.9484	22.1022	22.8683	23.0259	22.5578	22.2378	23.2164	22.7238	19.1757	18.1792	19.9974	19.5233	19.7324	19.7096	20.5937	19.4309	21.9285	22.7708	21.5779	21.3189	19.8958	19.9383	20.5791	20.6865
19.3657	17.841	17.9351	18.1258	18.691	19.7153	18.3002	18.4502	19.3622	21.0532	18.097	18.0287	18.8356	18.8068	18.8202	18.7768	18.83	18.7489	18.9865	18.7888	18.3057	18.253	18.4757	17.9872	17.1176	19.5075	19.1044	19.0909	17.9265	18.2154	16.9361	18.3381	17.9224	18.3638	18.8882	17.679	17.4207	18.9122	19.4292	19.2483	16.8107	13.8743	19.815	19.4172	17.0505	17.5633	18.5563	18.1609	20.2573	16.9364
16.0258	17.1799	15.795	17.0812	15.6652	15.4425	17.5183	17.3376	15.6298	17.9723	18.6211	17.9759	19.011	19.1544	18.206	16.5059	18.5117	16.8022	19.6357	17.7258	18.7548	18.5694	19.6494	18.6221	16.5404	16.1847	16.3899	17.5457	17.0377	18.803	16.9768	16.7706	16.7977	17.8854	16.8721	18.6841	16.8417	17.1595	16.8984	15.922	19.5914	19.3275	20.4459	19.9995	16.7749	16.8059	15.4727	18.4587	15.6086	16.8576
16.3855	17.7015	18.2234	17.2639	16.6717	17.4191	17.2413	18.8221	15.2867	16.4123	19.6616	19.6686	20.1042	20.0998	19.9086	19.6757	19.7048	19.6143	20.01	19.7977	20.2613	20.2922	19.6647	19.3376	18.0664	16.4741	16.3473	16.1386	18.7223	17.219	17.7921	16.7121	18.3493	17.2684	17.2922	16.5786	17.247	16.4205	15.0302	18.3118	19.7467	19.9275	17.7625	19.6567	18.2043	18.115	19.8196	19.7835	18.6714	16.78
17.0769	18.1802	18.6196	18.5764	17.8213	18.1738	17.3985	19.2779	19.3653	18.3865	19.4088	19.9916	19.9169	19.7222	19.0917	19.6482	20.1169	19.5601	19.8378	19.46	20.202	19.5725	19.3211	19.3526	18.8401	16.8329	17.5696	18.0213	17.3265	16.75	17.404	18.286	16.9444	16.6818	19.2735	17.9735	17.5805	18.4498	16.9709	15.6777	16.0519	16.6872	15.8915	19.6937	19.9218	18.3785	19.6623	19.8516	19.2198	18.6234
23.0688	23.2904	22.8709	22.8928	22.7838	22.964	23.7387	23.8317	22.7228	22.4742	20.6833	20.8838	22.6438	22.348	22.5075	22.3924	23.1057	22.8118	22.9948	23.0603	21.9823	22.185	21.7013	21.7493	22.6132	22.6821	23.0252	23.2129	23.1356	22.8939	23.2994	23.3449	22.0989	22.5257	23.7825	23.6448	23.748	24.0769	23.7586	23.8913	23.8715	23.7161	23.5236	23.5676	22.8287	22.8575	23.0941	22.8949	23.753	23.7697
20.9039	20.85	20.7175	21.1195	20.2709	20.1032	20.2865	19.8061	21.7096	21.2787	19.9204	18.5707	20.982	21.0903	20.9028	20.5387	19.8813	19.8431	19.9859	20.097	20.4138	20.3176	19.6151	18.7298	17.3413	18.7421	18.1903	20.0197	20.4049	19.9212	20.5273	20.1313	15.2598	17.5485	19.7249	18.708	16.7351	16.7535	20.323	17.0683	17.9847	16.1656	20.8153	20.8334	21.5906	22.0332	21.6602	22.0264	19.5692	20.3732
17.1371	16.1977	18.3117	18.3523	17.6278	17.5954	17.3942	18.3762	17.4319	16.952	19.5994	19.5938	19.3426	19.9402	20.307	20.6375	17.2716	19.0475	20.4599	19.7661	19.9703	19.185	19.7297	19.3645	17.551	15.8646	17.7705	18.9336	21.9215	21.6999	21.9364	22.4164	18.5345	17.6449	15.4874	17.314	16.5677	16.6793	16.1143	17.4653	17.4291	18.7036	18.8219	17.3304	16.0602	16.6569	20.168	19.5023	17.3116	16.6989
18.7799	16.7731	15.1204	17.9528	16.9415	17.3549	17.0557	16.2488	16.5642	15.8548	20.453	18.3057	20.363	21.5043	20.9271	21.1895	20.0115	20.5669	22.0882	21.6082	22.0432	21.9337	18.6944	20.3439	21.7195	22.6465	21.1884	21.7487	21.9831	22.0897	20.6171	21.3084	22.1898	20.254	15.8652	18.2054	16.5166	17.1056	16.6409	16.8891	18.146	15.5982	16.1376	16.8058	18.2352	16.6635	19.0689	18.3267	17.5585	16.5144
17.1646	16.2668	15.9526	18.0949	15.6812	16.1129	16.6828	16.4891	18.1751	17.6613	19.2498	19.2012	19.6388	19.8146	19.1463	18.0517	18.5598	18.6343	20.108	20.1476	19.096	19.041	19.4298	18.773	20.4217	20.007	19.2201	18.541	19.8119	17.1338	19.9133	18.9478	18.8576	18.9856	17.1404	16.8928	17.0611	17.8192	17.8352	16.3622	16.6224	16.3883	16.0033	17.8213	18.9469	17.6328	17.3536	17.6719	15.3962	18.2683
20.8276	20.9126	22.4102	22.2906	21.7903	22.2101	23.3677	22.9795	21.9845	21.9507	18.7978	17.6457	17.6634	19.7569	19.5385	20.4016	16.778	18.416	16.8264	19.4018	19.1883	15.9537	16.0098	19.1298	19.3724	18.9206	16.8527	18.566	19.7733	18.1783	19.4667	18.6616	17.9757	17.759	22.5015	21.4762	23.71	23.9164	20.9707	21.995	24.8442	24.7923	23.9802	23.6249	18.1009	19.4759	19.3108	19.8535	21.3262	22.1801
22.4255	22.1908	21.0276	21.2914	20.3553	21.9056	20.0877	20.3962	21.6296	20.8616	22.2187	21.9493	22.8453	22.877	22.3804	22.3723	22.2185	22.3721	22.1233	22.4789	22.6285	22.5532	22.8826	23.0911	22.0963	21.1877	21.528	21.4131	21.6156	21.499	21.5623	21.005	21.431	20.8257	20.7371	19.207	21.5619	21.5547	21.1258	20.8243	21.8434	21.5804	22.0819	22.3385	22.474	22.1343	23.2306	22.9665	21.595	21.8586
15.6929	17.0884	16.8342	14.8022	17.4332	16.2952	17.612	16.6793	15.5995	14.7199	17.083	18.1673	18.4429	18.2748	16.6331	17.4674	17.7794	17.5756	17.9354	17.8231	17.2613	17.2096	18.5318	18.0822	16.4066	17.2565	16.1187	17.4988	17.1343	16.8323	15.9229	18.2665	17.9994	15.0255	16.2327	15.468	16.7272	17.5145	17.0452	16.9369	18.5263	17.25	17.4709	17.3457	16.8208	16.4594	18.9115	19.1834	17.8152	17.8382
21.1432	20.5228	22.2232	21.4204	19.7327	19.6568	21.3151	21.03	17.3982	19.4867	17.061	16.3808	19.1031	19.2547	18.7912	18.182	18.7859	18.6464	18.7839	19.0743	17.5069	17.5959	17.6824	15.782	18.9572	20.2534	17.4687	18.1115	20.1805	20.492	19.4858	19.4391	17.3781	15.8164	21.861	21.7389	21.5094	21.5362	20.5322	21.5954	21.1396	21.1314	22.3972	22.6187	17.9165	16.4	18.8564	18.0172	20.3194	20.1144
16.5354	16.7722	16.0976	17.3866	14.8849	16.7858	14.4378	14.1715	18.6719	18.9524	17.9352	14.8729	22.1291	22.16	21.8306	21.3017	19.2218	18.2864	22.4895	23.1866	19.9769	18.966	18.2829	17.2941	26.9721	26.9556	25.7585	25.5505	26.2462	26.4626	25.3985	25.639	25.2794	26.4927	14.4764	15.5628	16.2434	17.625	18.0353	15.9477	17.0818	16.7698	15.5981	16.4378	19.4993	20.0439	21.1396	20.994	24.142	24.1643
18.3605	16.403	17.4707	17.6475	14.4596	17.1353	17.9138	19.147	18.5793	18.0976	19.0952	16.4507	18.9819	19.0781	19.3577	19.4055	14.5882	15.6937	18.6175	18.7362	19.3261	19.2192	19.2722	19.2017	16.6949	17.6006	18.2464	16.9194	19.0305	18.3951	16.4266	16.359	18.1965	17.5177	14.2042	17.3344	17.3674	15.0124	15.5208	14.665	16.0347	16.3526	16.4137	17.0239	19.5176	19.4838	19.031	19.1016	18.0025	18.1993
15.9643	15.9376	20.2226	17.1338	17.6777	16.2217	15.9511	16.8663	15.6689	17.2996	20.6956	21.0403	20.6136	20.8904	20.1279	20.1173	19.8124	20.0483	20.5182	20.4403	20.5679	20.5135	21.3065	21.1804	16.4652	17.7305	19.0994	16.4828	17.0592	16.1875	18.5589	18.2671	18.3848	17.8705	18.0434	16.8672	18.6743	16.5448	16.7258	16.6477	14.5493	18.0755	18.0934	18.6709	18.1873	18.0808	19.9022	19.9882	13.0484	18.7504
17.5463	18.3791	16.4001	17.0529	15.7785	17.9754	18.1464	17.3648	15.7699	16.3226	19.1178	16.335	19.7442	18.9682	18.955	19.0237	18.9068	19.0206	20.6193	20.2566	19.4408	19.2279	18.6749	19.518	17.4365	17.1756	18.4987	18.2656	17.6852	18.0766	18.4745	18.1011	17.4396	17.3797	17.4826	16.1649	19.3369	17.9302	16.6978	17.1965	17.7061	18.4156	16.5128	19.2116	18.5887	19.0677	19.364	19.5602	18.0599	18.1836
18.4827	18.3377	18.1862	18.2959	17.4285	17.6714	17.9775	17.8674	18.0919	18.0457	16.9589	14.7558	17.4779	18.2378	16.0779	17.1664	17.0254	17.4243	17.2294	18.5271	15.8626	15.515	18.0191	16.2768	16.8123	18.4958	19.101	16.5028	17.0617	17.6566	17.7022	16.3303	16.572	16.6586	18.173	17.9683	18.5299	18.2496	17.8164	17.7664	17.8992	18.3334	18.1893	18.4869	18.8789	18.6933	18.6079	19.1243	18.0752	18.0593
20.7012	20.2975	21.4591	21.1399	20.3579	19.8353	21.0432	21.0709	21.1711	20.5696	21.1047	20.9758	21.286	21.5425	22.0128	22.051	21.7722	21.3214	22.3004	22.3092	21.7089	21.4348	21.726	21.8312	20.368	20.7641	20.4744	20.5751	21.0552	21.2375	20.5005	20.4146	20.0868	20.6743	20.2506	20.2966	20.5989	20.2105	20.161	19.7286	21.0548	20.9012	20.8962	20.9266	21.5583	21.4881	21.1942	20.8747	21.0334	20.9876
20.2044	20.4586	20.8115	21.2791	19.9985	20.4512	20.8795	20.907	21.4116	22.3142	21.2731	21.1512	21.1759	21.5033	22.1313	21.5716	21.3909	21.3836	22.2094	22.1186	21.5841	21.257	21.3623	21.3107	20.4859	20.5381	18.9355	21.1039	21.0548	21.0469	21.2115	20.2368	20.8713	19.9468	19.8435	19.1209	20.7835	20.3008	18.9057	19.0757	20.8173	20.2891	20.8837	20.7956	21.1738	20.7328	21.7482	21.8504	20.7141	20.7585
21.0629	21.2115	19.7648	20.5104	17.5795	19.2937	19.1109	19.9393	20.1118	20.0659	17.0458	18.5986	19.2807	19.7616	18.6157	19.5566	19.8702	19.9904	18.1676	16.5914	19.8373	19.8012	20.039	19.6951	20.6215	19.4163	20.083	18.8915	17.2264	19.3077	17.9019	18.7253	18.6483	19.1292	19.7101	18.1489	18.5659	18.5702	19.8962	18.5396	20.4454	21.023	19.2198	19.9584	21.4468	21.0148	22.2488	22.4143	20.6286	20.9535
20.1001	20.0511	20.0151	20.1984	18.9729	19.1293	19.7625	20.2346	19.8857	19.5406	19.8462	15.7915	19.674	19.6416	19.7138	19.8929	19.7846	19.7597	19.2572	19.6868	19.2998	19.3643	14.145	19.5883	20.1486	20.8671	19.9628	19.9067	20.019	19.8296	19.3763	19.7404	15.7341	20.0246	14.9248	17.1063	19.6487	19.8784	20.3525	16.7018	20.3605	20.2259	20.6575	20.5781	20.2712	18.9449	19.763	20.1721	19.5314	19.3601
22.0185	22.1803	21.9561	21.6611	21.3225	21.5081	21.9996	21.7525	22.1951	22.5831	17.6126	17.7104	19.4779	19.9446	19.9349	20.2545	20.1818	19.9865	20.4608	20.775	20.346	20.3718	19.6355	20.1971	20.0534	19.8883	18.7705	19.5514	19.8041	20.0289	19.5629	19.681	20.1478	19.7185	20.4641	20.6294	20.252	20.8549	19.2693	16.626	20.8762	20.8992	20.6904	20.2478	21.7461	21.3808	21.1268	21.4805	19.9715	20.2209
20.4385	20.2118	19.9911	20.308	20.42	19.7322	20.6768	20.5557	20.6885	19.7432	16.4376	17.5344	16.0371	17.4829	17.2651	15.8848	16.2293	16.2505	16.9283	18.1803	16.0153	16.9003	15.0417	15.4744	18.3443	18.6161	18.5311	16.6427	15.3509	18.1186	19.5491	19.0133	17.3853	16.7146	21.214	19.9342	21.3715	21.9592	20.5341	17.6245	20.2839	21.7679	20.6708	20.519	16.7822	15.8513	16.0841	18.7687	19.2239	18.8287
16.6771	14.6687	17.2262	18.4668	17.9117	14.6717	17.1173	19.874	17.2889	16.5804	17.2343	17.5458	16.2197	19.3999	19.4683	18.9087	15.9341	16.3084	19.7935	18.6941	19.6041	19.7948	16.605	19.3756	19.8866	19.9987	18.0259	19.39	20.1444	19.9326	19.6554	19.9406	18.6166	19.4377	16.8912	17.3637	17.1396	16.9584	17.3254	16.3805	15.0959	16.9254	17.7485	16.7082	19.1334	17.3357	17.7874	19.7412	19.5573	18.5619
20.0614	20.0671	20.3587	19.936	19.8226	19.7342	19.4654	19.6537	20.1667	20.8263	16.5184	18.1201	15.8801	18.4829	19.8677	19.7676	19.6068	19.2265	18.8104	16.3367	15.9909	19.319	17.028	19.5495	20.9716	21.0827	16.7204	19.8787	20.5294	20.6457	19.9798	20.4031	20.1376	18.345	20.0922	19.6104	19.7707	19.9548	19.8077	19.9312	17.8347	17.0193	15.5683	15.0892	19.5008	19.0868	20.6651	20.2941	17.5276	19.8501
18.8172	16.6474	18.5969	18.1269	17.9108	18.423	16.588	19.6803	17.1346	17.6793	17.4882	19.0838	17.3471	18.0822	18.6926	18.5386	19.3359	19.274	19.989	20.0776	19.1258	19.0748	18.3756	17.0346	21.0553	20.9417	19.7945	20.0249	20.6038	20.6638	20.1754	20.0175	19.648	20.122	17.7846	18.9814	18.5919	17.2266	19.0417	18.4065	17.5328	19.5181	18.6478	17.1169	19.6915	20.0098	20.5912	20.3333	20.9168	20.0255
16.7236	18.3408	21.1716	21.2137	18.785	19.5624	21.4991	21.8522	20.3953	20.2829	17.6569	16.0193	19.0091	15.3996	17.1887	16.0628	16.6203	16.4162	16.7836	19.543	16.5199	17.4449	15.2493	18.4258	21.0102	20.7351	20.5577	20.4009	20.9082	20.8217	20.5138	20.7445	21.2994	20.3269	21.2492	21.1474	20.8831	21.6453	20.339	20.5234	20.2125	20.1774	21.2943	20.7382	18.8213	16.7508	17.6902	15.6772	19.3445	19.315
18.0951	18.1986	18.7888	18.8398	17.593	17.7907	18.4151	18.7347	17.929	16.4274	18.2933	15.6798	15.9513	17.8899	16.4865	18.4143	16.4297	16.7677	16.414	18.9381	18.3183	16.3177	16.8041	16.7749	17.8208	17.5736	17.8415	15.401	17.5321	17.6735	17.4114	17.3893	16.5921	17.0071	14.5639	16.8184	18.0725	18.0693	16.828	15.5615	17.8808	15.4738	17.6587	16.5943	18.6504	17.5875	17.9132	17.721	17.5947	17.6654
19.2224	18.45	18.8635	19.003	17.7623	18.8401	19.8646	20.0088	16.0484	17.8291	16.4716	14.7948	17.3551	17.9568	16.6585	17.2971	17.1979	17.6848	16.7704	16.6508	15.5962	17.0591	18.6863	17.7016	19.7992	19.4427	19.8524	19.2715	19.9893	19.7561	18.3239	18.1667	19.2332	19.7527	20.5727	19.9652	19.3416	19.1591	18.8476	20.5458	18.5452	17.9509	18.6402	19.1948	15.8756	16.6827	18.0019	18.2365	19.7956	18.2971
19.9399	18.6743	19.4287	15.8491	19.364	19.615	16.2853	14.9588	18.6382	16.2339	24.2992	23.6477	19.155	19.2105	23.5708	23.9498	20.2523	20.3491	19.8345	18.5915	20.8964	22.7594	23.7727	24.295	20.8688	21.2566	19.2244	16.8198	18.0398	17.86	19.3012	18.8027	18.8905	19.0051	18.9795	18.4002	16.0157	18.6009	16.9081	18.7518	16.311	16.352	18.7417	17.8539	17.4297	16.8241	15.5814	15.5054	17.2526	17.771
15.3857	17.312	17.4419	17.5793	18.753	18.9833	17.1955	17.4453	17.5852	16.5652	19.764	19.3173	18.1464	16.6603	21.6597	21.4573	18.1811	18.2321	16.73	16.831	19.9948	19.528	21.1641	20.8913	18.6387	18.4213	19.314	19.4302	17.7488	16.7563	17.8283	17.2079	19.1573	17.8582	15.831	16.6907	16.471	17.4969	16.633	15.6759	17.7331	14.5904	16.4836	17.933	17.6967	18.1366	16.66	17.6707	15.4072	16.3134
21.059	20.9262	22.0179	21.9656	21.4563	20.5181	21.3156	21.041	21.4037	21.0777	20.3047	19.7753	21.0079	20.5808	19.5177	19.0195	19.8374	19.0941	19.6636	20.8438	19.2332	18.9615	19.716	19.2898	21.2855	21.6869	22.3302	21.4401	21.6326	21.6173	22.4624	22.9326	22.2918	22.6062	21.0446	20.8157	21.2786	21.005	21.2235	22.16	17.2559	18.4574	22.0075	17.2409	19.381	20.3419	19.8464	19.3034	18.742	15.6825
16.9917	15.8884	19.6074	16.7916	19.176	17.082	18.8824	15.8903	19.2213	19.9097	18.8783	15.475	19.9362	19.9269	20.1167	20.2118	18.5787	19.7077	19.9614	19.8796	20.0035	20.0547	20.0842	20.4865	20.3316	19.89	15.7094	19.8961	20.2013	18.0551	20.4714	16.8903	20.5002	17.7533	15.4333	17.0306	17.431	19.2063	17.0009	19.4654	20.1043	20.2481	20.2474	20.5256	21.7547	21.692	20.6677	20.6288	20.2201	20.1944
15.7147	16.533	16.5464	16.6017	15.1071	17.5342	17.0755	16.2456	16.0152	14.9817	19.6843	19.4073	20.2169	20.274	20.7372	20.6471	20.2134	20.2992	20.2208	20.4022	20.3221	20.3415	20.7084	20.3828	17.6317	15.8818	17.8773	17.4476	19.3776	18.5972	17.9367	17.1609	15.9671	18.3831	15.6716	16.7963	17.4545	17.6985	17.6241	17.4079	17.8773	16.9109	16.9588	18.2641	19.9532	20.3369	19.7358	19.198	17.0547	19.4197
20.5437	20.7385	19.8521	19.8333	16.0858	19.484	19.6834	19.8313	19.1767	20.273	19.372	19.4635	20.6422	20.3823	19.8538	20.2354	19.4265	19.4263	19.8964	19.7378	19.6355	19.4436	19.4663	19.5669	20.804	17.7447	16.6604	20.0536	21.1391	21.0836	20.8495	20.6968	21.2034	20.0747	20.2716	20.1576	20.5468	20.712	20.2092	19.7505	16.1018	16.619	17.7847	18.4735	21.4663	21.4493	20.8855	20.661	19.2176	19.4278
18.8205	18.8968	19.3552	19.4125	15.8397	14.9912	19.7785	18.2871	17.0093	18.3789	21.3271	20.519	20.5443	20.548	21.189	21.1413	20.2074	20.0324	21.4148	21.6457	20.8669	21.1226	19.722	19.3154	22.0768	22.4097	21.8236	22.2353	22.4528	22.5201	21.2739	22.199	22.0748	22.105	18.5962	20.0755	17.1971	20.5089	20.8995	17.4177	16.9312	17.6613	18.7639	18.6851	17.7395	17.8449	15.6554	16.5935	19.843	20.0613
16.5836	16.5955	18.6952	19.212	16.7291	16.533	18.6662	18.195	18.5331	19.1637	17.2663	16.1878	19.3228	19.7369	19.0402	19.444	15.2188	18.5478	19.1464	19.1282	18.9659	18.9415	19.2393	18.7791	18.9074	18.9147	17.9446	17.1827	18.8387	16.7803	17.0721	16.2316	17.1253	15.5405	15.5611	16.778	17.9867	16.3927	16.9914	15.7578	17.8689	18.808	17.5859	14.5201	19.0352	19.7637	18.1999	17.2373	18.6761	16.6407
18.5569	16.9188	17.266	16.5853	17.2831	15.2378	17.1303	16.1961	17.6176	16.3167	16.4358	19.4332	20.015	19.7582	20.2075	20.1776	19.1963	19.2946	19.4546	19.7165	19.9749	19.969	20.2733	20.2636	19.3382	19.3495	16.6229	16.5734	19.2425	16.4385	18.8082	17.0833	19.4393	17.8888	17.9421	15.566	16.4288	15.9804	16.4483	16.5659	18.4249	18.3979	17.5885	17.506	19.5889	19.5261	18.9432	19.292	18.6974	18.6196
17.6976	17.4663	16.8711	17.6938	18.1159	17.662	17.2877	17.0885	16.6488	17.6256	19.205	18.7694	19.2589	19.073	19.9018	20.3311	18.7558	18.8424	19.8019	19.5993	18.8248	17.3123	19.5617	16.8551	17.5475	16.5104	16.2396	19.2188	17.5952	17.5112	19.5375	17.9029	17.0674	19.1952	17.0339	17.5228	16.733	17.751	18.0501	18.1107	18.2084	16.1073	17.2758	16.0484	20.5692	20.2836	20.4465	20.8203	19.4865	20.464
21.4809	21.2283	20.2278	20.4335	17.1859	19.1006	20.8094	20.9977	20.156	20.1397	18.6256	18.7487	17.1781	19.4358	19.4465	19.2875	19.7428	17.8614	20.3405	19.8337	19.5761	18.9899	18.853	18.6109	21.618	21.6841	19.8588	19.6629	20.4733	21.2623	20.7717	19.7838	20.1879	20.5869	19.2396	19.0839	20.3035	20.2653	19.5731	19.759	20.6378	20.3482	20.5377	21.7655	16.6261	19.9095	19.4302	19.7683	20.2405	18.9942
17.4516	16.8151	19.0015	17.978	16.744	16.7069	16.8272	17.1193	15.4659	16.3578	23.4067	23.1874	22.2942	22.8917	23.6797	24.124	23.7318	23.6478	23.6061	23.6713	23.7047	23.5799	22.1351	22.3349	18.1741	16.7219	15.6254	17.9454	17.7677	16.1715	17.16	17.2584	16.8898	17.7065	17.2245	19.8149	18.1287	16.7888	17.2135	17.4648	18.1382	17.1129	19.139	17.0012	21.0107	20.0429	21.9264	22.5666	18.8078	19.1826
22.1156	21.8316	23.7907	23.3656	21.7278	21.8269	23.5867	23.1402	22.9124	22.8824	18.9694	19.0475	20.272	20.802	21.0571	20.6425	19.109	19.2561	20.4347	19.8928	19.4943	19.4579	19.5655	15.2707	23.8451	23.711	23.4033	22.9932	23.6495	23.8786	23.454	23.4997	23.5346	23.2453	23.0846	23.0565	23.4391	23.3141	23.1087	23.3769	22.8341	23.0044	23.6463	22.8385	17.4459	18.177	16.438	17.2256	21.7081	21.6525
18.9351	18.743	19.1158	18.4346	16.3655	18.4016	19.0366	19.0307	18.5247	17.4874	16.1303	15.4414	19.2167	19.2602	19.7351	19.3653	19.041	18.9993	19.3055	19.2524	19.2656	19.2368	19.1226	18.7599	18.3062	17.7265	16.2812	18.8426	18.911	18.1274	16.9296	18.0703	16.4642	18.8342	17.7277	18.6513	15.2133	16.1641	15.9639	16.7146	17.6096	17.3573	18.7233	19.0453	19.5322	17.916	19.6355	19.8676	18.9955	19.0819
17.0934	17.2416	18.7069	17.6915	18.7713	18.6991	17.2221	17.2885	19.5399	18.1768	18.1076	16.9377	16.0166	15.9065	17.7501	17.3804	17.4618	16.4791	17.5094	16.8945	16.9613	17.1737	17.0074	16.9879	19.8614	19.3711	16.8197	19.2504	19.8773	19.6974	19.065	16.5684	17.0991	17.6214	16.181	16.6187	15.5771	17.1566	15.7923	15.6429	16.4751	17.121	17.2562	16.1515	24.1238	23.2175	22.4348	23.3545	20.0756	20.9165
15.9972	19.1695	18.9349	19.6015	17.4619	20.1938	19.352	19.4219	19.8772	15.0009	19.0852	19.2567	19.3313	19.4492	20.3276	19.9498	19.2308	19.1269	19.671	19.5914	17.2762	19.6602	18.7155	18.8749	16.6283	18.339	18.8474	17.8548	16.9167	16.038	17.1753	16.626	17.0664	15.734	18.3383	17.19	18.4897	19.5327	17.2026	16.5228	19.0012	18.7423	19.1415	19.4144	20.6807	19.6421	20.2603	20.8128	19.1219	19.205
20.3564	20.3779	19.5444	19.7387	19.924	20.0205	19.2247	19.6007	19.9543	19.4922	17.5687	17.2947	19.4108	16.2685	19.2668	19.4588	19.6374	19.8434	19.706	19.2798	19.4795	19.2397	16.9467	19.2775	18.9266	19.4079	16.769	19.9284	19.7132	15.8458	16.4001	16.9337	17.9769	17.6798	18.0275	17.288	19.6343	19.4478	19.7289	16.7938	19.0223	19.5228	19.2508	19.7052	19.9317	19.914	19.6697	19.6645	19.6064	19.194
22.9943	22.9868	23.4869	23.4099	22.3826	22.9087	23.1969	23.3284	23.7204	23.8052	22.9418	22.8149	22.7117	22.8524	23.1412	22.7978	22.8179	22.894	22.9686	22.9932	22.8484	22.7421	22.7874	23.0277	22.9298	22.7467	22.6709	22.7817	22.9776	22.8902	22.6325	22.8072	22.6658	22.4591	22.8066	22.2798	23.3113	23.1939	22.1754	22.292	22.409	22.524	22.7197	22.9306	23.1105	23.0555	23.1308	22.9976	22.2177	22.3521
23.3503	22.9939	24.2609	23.9345	21.7091	22.3575	24.8272	24.5304	21.7675	21.6978	20.3893	20.7739	23.2654	23.0163	22.5038	22.4731	21.8839	22.1128	22.4593	22.4277	22.1116	22.1958	21.2882	21.0325	23.1136	22.4402	22.3935	22.1839	23.1104	23.1034	22.9916	23.1776	21.9712	22.1038	24.4248	24.7469	24.7046	24.2191	24.6089	24.1205	24.1777	24.4867	25.3004	24.9421	20.8673	20.4167	20.8143	21.7841	22.3606	22.2399
19.8301	20.2503	21.1234	20.8355	20.2495	19.6215	20.0039	20.2212	19.3654	18.5624	22.4909	22.3533	23.4414	23.8183	19.7478	19.6469	24.1139	23.7584	23.212	22.9545	22.0074	22.2349	23.8441	23.8113	20.9129	20.6236	20.703	19.4036	20.9552	20.7796	21.7912	21.4053	21.582	20.6495	21.4592	20.9487	20.3527	20.3779	21	19.9552	21.5659	18.1925	20.1441	20.7907	17.3316	17.8135	17.736	17.5571	15.1378	15.4532
16.4711	17.0674	18.9098	18.8248	17.416	18.4292	16.8256	16.3559	15.2398	16.6708	17.9915	18.771	18.4968	18.5619	17.4695	17.2642	19.7049	19.963	18.4476	18.8585	17.8359	17.9468	18.3327	18.0273	16.7795	16.696	16.8824	16.5357	16.0421	16.4077	17.0807	17.0141	18.0115	17.0507	17.218	19.9002	17.1525	18.1216	17.7024	16.7041	16.5107	15.1309	17.7327	17.3213	16.2331	16.6966	17.9014	16.3242	17.0511	15.7671
16.1178	18.9978	19.2137	19.5681	17.257	17.6459	18.4063	19.7398	18.9967	18.8995	18.3696	17.9441	19.0866	19.0804	18.9322	18.425	18.5409	18.2536	19.0847	19.3893	19.1494	19.2537	19.3462	19.2428	19.3179	16.6536	18.0399	18.1628	18.7485	19.1668	18.5404	19.0065	15.9103	16.2783	17.1523	16.5829	19.133	19.4404	18.1106	16.8206	18.5712	18.5214	18.543	18.8776	20.3657	20.4536	19.8318	19.7501	18.8792	18.835
20.0821	20.6106	20.1382	20.3433	17.0673	17.5503	19.4005	13.8745	19.585	17.343	16.671	16.7545	19.7391	19.6974	19.0556	17.1826	19.1518	17.2415	19.363	19.2862	18.9385	18.7988	19.298	18.765	16.6041	17.2137	17.5042	18.6048	15.5686	16.7792	17.4688	15.5348	16.6639	18.1888	17.2643	19.9737	16.9119	19.7581	17.6317	17.2395	12.5291	15.0703	19.1521	19.9219	20.664	20.0585	19.9484	20.1978	19.168	18.9418
18.7453	18.4438	24.1325	23.7988	20.5013	21.1686	23.1541	23.6922	21.9513	22.1807	16.0308	15.8889	20.0497	19.6332	18.9611	16.626	17.2255	17.2984	19.9388	19.8979	16.0916	16.7808	16.8223	17.071	20.2409	19.0618	17.7097	19.1696	19.0868	18.7417	21.7454	21.8839	19.2986	18.5058	23.0788	22.0041	21.9214	21.3941	22.5183	21.8171	21.3843	21.6986	22.5886	23.0382	16.3984	17.2978	17.0335	19.7407	20.9004	21.1387
16.8262	16.4506	17.9894	17.959	16.6211	16.7622	17.0511	17.7983	18.0591	19.0066	17.8379	18.0907	18.7402	18.9597	18.7423	18.4668	18.7761	18.4679	18.6842	18.3653	18.5396	14.6851	15.4623	16.0268	17.0604	15.5733	19.9112	17.2021	18.4938	18.7534	18.0427	17.978	18.9876	16.1212	17.5772	17.0071	19.6259	16.3183	16.6901	18.027	16.8372	18.4525	17.1174	16.321	15.4612	17.4577	19.1946	19.0365	18.6692	18.6008
21.1611	20.7395	22.173	21.601	20.5352	20.6375	22.9569	22.6408	20.432	20.7647	17.4125	16.9219	21.6109	21.5971	19.3679	16.1516	20.9621	20.0315	20.2997	16.0471	21.5226	21.516	15.5715	16.5552	21.2104	21.1614	21.182	20.7876	21.535	21.5518	18.4256	19.7529	20.6504	20.8131	21.9907	22.4553	22.1679	22.0258	22.9182	22.8855	22.5182	22.4802	22.4686	22.0733	19.2057	17.3771	17.8395	16.2879	20.4684	20.3148
17.7361	15.2102	18.5043	18.8822	15.8036	15.7233	20.5078	20.1265	16.9252	17.9227	17.1713	17.0952	18.5143	18.0666	17.9911	17.8428	16.5494	17.3215	18.0833	17.7006	17.9206	18.0856	15.7108	16.7594	18.3106	16.3723	16.3645	18.3522	17.3437	16.7965	18.5029	15.9259	15.7561	17.0267	20.4301	19.0978	16.673	18.586	19.7062	18.9544	21.5821	21.8526	20.5471	20.3743	15.7171	17.4975	16.5988	15.3251	15.2242	17.1684
18.4586	15.3823	18.4322	17.9735	18.7229	16.2382	16.0988	15.2609	16.2875	16.4438	19.7878	19.6653	20.3871	20.5795	20.1177	20.0869	19.7051	19.7555	20.9776	20.5712	19.9967	19.9882	19.4719	19.5074	15.764	14.2868	15.1407	16.282	20.3761	20.4589	17.8733	17.0751	20.5263	20.6315	18.069	16.9958	16.9339	17.6397	16.6019	16.9364	14.763	16.6437	18.2759	18.5643	21.5689	21.5699	19.7587	19.6413	19.3732	19.158
19.1158	19.2075	15.6726	17.4136	18.6975	18.2061	18.615	18.0246	19.631	19.0294	16.143	17.6329	17.5155	16.4136	15.7857	17.5179	18.1767	16.2744	16.8025	15.8912	16.5566	17.9512	17.6005	15.5152	16.4237	18.5056	17.3819	18.5587	16.7216	17.6734	17.928	18.2923	16.4795	16.9331	17.193	16.5838	17.5812	16.5092	18.6627	19.4817	14.3269	18.0435	17.5986	17.2366	16.2224	18.6527	16.5879	18.7136	18.0844	14.8533
18.7877	16.0963	17.108	17.0465	19.7945	19.6723	15.1371	16.6203	19.5253	16.7082	18.993	19.415	19.5108	19.527	17.5191	19.7123	19.3958	17.0378	19.3756	19.1562	16.6478	17.3789	19.0487	19.1087	16.9484	17.7692	16.8055	16.7453	17.7331	17.5129	16.3592	15.9172	18.0282	19.5874	17.9592	15.9297	18.5841	17.6921	18.396	17.9611	18.9503	18.6423	18.988	18.8905	19.2449	17.5172	20.0967	20.0164	20.4316	20.4135
24.4651	24.5441	24.6323	25.0083	24.579	24.4756	24.9649	25.0684	25.6797	25.5431	24.9678	25.0535	24.9581	24.8302	24.7216	24.6064	25.0046	24.944	24.6307	25.0696	24.8329	24.9007	24.6815	24.9004	24.8421	24.7855	24.8758	25.0633	24.5873	24.6248	23.6836	23.3002	25.3987	25.0641	24.3153	24.4587	22.9344	23.2624	23.9974	23.2953	24.8218	24.7294	24.7601	24.8172	25.2879	25.2083	24.507	24.8901	24.3657	24.555
17.6593	17.7015	15.086	16.8685	16.0733	17.5439	18.1887	18.0664	16.6166	18.0732	17.541	17.6967	18.1347	16.9618	17.3507	18.2932	17.7865	17.7859	17.9142	18.0738	17.6736	17.8833	16.3257	15.071	18.0354	18.2218	17.0629	17.1452	17.83	16.6651	18.2346	17.8054	16.6929	17.492	17.1939	17.806	16.7138	17.953	15.9623	17.2841	16.99	15.9535	17.6694	16.5833	18.8426	18.946	18.9661	19.0093	17.7124	17.5676
23.3117	23.3155	23.0928	23.2551	23.8232	22.6197	22.7672	22.0683	23.7081	23.7355	22.4337	22.3501	23.5571	22.9157	22.4344	22.5203	22.5898	22.5654	22.2658	22.419	22.4359	23.0169	23.8062	24.0395	22.891	23.1671	22.9189	22.8151	23.0222	22.5841	22.7623	22.9596	23.6631	23.8484	22.5779	22.597	22.4945	22.9311	21.8198	21.6443	21.8578	22.159	21.8927	22.0885	22.9793	22.7583	22.271	22.7288	21.8471	22.0354
20.4186	20.7226	21.6882	21.6344	20.916	20.8202	21.1877	20.9219	20.8103	20.611	21.1745	21.0676	21.5765	21.7475	21.613	21.723	21.1279	21.151	21.5087	21.7339	21.3822	21.2975	21.0836	20.6961	20.0483	20.1909	19.7877	19.9668	20.8285	20.9789	21.3945	19.5761	20.307	20.7833	20.6754	19.6373	20.6833	20.5406	18.5028	16.7559	20.2914	20.3689	20.9566	21.34	21.388	21.5003	22.0993	21.7985	20.899	21.1335
19.6809	19.5621	20.4312	20.4949	20.6549	20.3778	20.4976	19.4567	20.5167	20.4541	20.4751	20.3158	20.5975	20.5322	20.0765	20.1751	20.4009	20.3727	20.8047	20.8481	20.7754	20.5803	20.4344	20.2005	20.0645	20.1689	19.8487	17.1902	19.0862	20.1588	20.2249	20.5756	20.3077	20.0649	16.7029	16.6205	19.5975	19.8662	17.7723	19.3142	20.8384	20.3772	20.241	20.208	20.3514	20.3277	20.3609	20.5029	19.6877	19.6947
22.0194	21.7278	20.7218	19.4157	20.9092	17.1268	20.6445	20.4183	17.9408	18.5906	21.0856	22.1205	21.3509	21.4012	21.2694	21.2695	21.9614	21.1776	19.8786	20.6302	21.8294	20.8892	21.3247	21.1032	20.9625	21.2203	15.2121	15.9607	20.7981	19.5218	20.5884	20.7541	18.8699	18.4983	15.8995	17.3438	17.0531	19.8449	17.3512	20.0725	15.8645	18.2928	17.0407	15.7851	20.7125	21.5604	21.4865	21.8169	15.2221	21.6069
20.4058	20.9828	21.4007	21.1365	21.1379	20.9931	21.237	21.6954	21.8854	21.4974	20.4829	20.6509	20.4464	20.5952	20.7735	20.6309	20.4947	20.5593	21.0581	20.665	20.3063	20.4134	20.0489	20.4161	21.4455	21.429	21.1339	15.8066	20.8652	21.3596	21.2933	21.309	21.2398	21.2515	21.4483	20.6137	20.7816	20.7439	14.985	20.3679	21.4459	21.312	20.3176	20.2857	20.7403	20.8752	21.0437	20.5856	20.3376	20.4422
20.286	17.3361	20.3104	20.5041	21.5887	20.3948	20.4198	20.3266	20.7857	19.6112	20.7096	20.9114	21.5355	21.4877	21.2376	21.4973	20.9659	21.0043	21.2609	21.4093	19.9922	21.2685	21.9532	21.7696	20.3919	20.0242	20.6503	20.6817	20.898	20.5764	21.4558	22.0105	22.3387	22.6634	20.7227	17.1337	19.4038	20.6019	17.1303	16.4246	18.1107	19.3971	19.6657	20.0846	19.8233	21.0795	20.4731	21.2158	17.4308	17.072
18.3219	18.2285	16.8048	16.0251	18.855	18.9533	18.0566	18.8797	17.2129	17.0859	17.9089	17.8966	18.2599	18.1635	18.3957	18.2228	17.9941	17.7342	18.2524	18.2967	17.8757	17.7554	18.0226	17.5026	17.0179	17.7632	19.273	17.4952	18.0691	17.4591	16.947	17.2701	15.7967	18.7199	18.5862	18.8384	18.0113	17.8325	18.7899	18.1334	16.2335	16.5336	15.7329	16.6099	18.0224	18.0194	17.0637	15.825	16.3408	17.4811
21.4041	21.5007	21.5908	21.0364	19.5312	19.3434	20.6687	20.69	21.4174	20.2399	16.8116	19.1045	19.4124	19.6209	20.2668	20.0584	19.0341	19.1332	19.5518	19.7267	15.4352	17.0559	19.3291	18.938	19.034	19.3325	19.5535	19.3524	18.6373	18.5257	20.4825	14.6767	18.5624	18.8448	17.0908	18.9413	19.3582	19.9538	19.4286	19.4498	19.7094	19.6787	19.9713	20.1981	20.6143	20.7722	20.0489	20.151	18.8963	19.0721
19.5732	19.4888	20.5582	20.575	19.6978	19.7396	18.5087	15.7987	19.3711	20.2091	19.309	17.4712	19.6532	19.0979	19.7005	19.7255	19.1193	18.9851	19.2571	19.2691	19.6014	19.105	18.8056	18.9141	19.8461	19.7194	16.8425	17.3494	19.7469	19.711	17.5872	18.5924	16.9946	17.0921	19.5334	19.3516	16.4984	17.883	15.5423	15.7135	21.0708	19.6589	19.7573	18.8553	20.315	20.6587	20.1132	19.8031	19.7188	19.7296
16.8336	18.1876	19.2742	19.3774	15.2358	19.2695	19.0087	17.2822	17.4335	19.4349	16.3195	16.2817	16.364	16.583	19.0892	19.0473	18.5043	16.4666	19.2236	19.0468	18.9201	19.1079	18.3338	18.641	18.4868	16.6919	17.974	17.1802	16.173	16.8701	17.7193	15.1873	16.1944	17.5347	16.3131	18.951	18.6575	17.259	17.2729	16.7024	14.795	18.34	18.6946	17.9331	18.9453	18.9212	19.112	19.2293	18.9256	18.7673
18.8289	15.2188	18.9112	17.2269	16.3096	18.2577	15.9941	16.8261	17.8232	17.0546	17.2935	18.4695	19.7605	19.6965	20.1101	18.9578	16.0456	16.6911	18.9421	19.1835	19.3513	19.3949	19.1429	19.741	19.7182	18.921	16.4142	17.8074	19.406	17.442	19.5581	19.3461	16.2228	18.2025	15.8584	18.4666	16.7199	15.4497	18.8902	14.8666	16.1321	15.8978	18.4314	18.8755	18.4823	18.0715	19.368	19.7797	17.5455	16.9493
21.9562	22.1843	20.8749	21.5277	21.6501	22.1425	20.9147	20.1078	22.1784	20.9076	16.163	19.8505	20.5458	20.3474	21.0239	20.9899	20.2488	20.3301	20.7915	20.5221	20.3498	20.3375	19.973	19.8148	16.9198	18.9772	17.1738	18.665	20.0802	17.7511	16.5623	18.492	16.8532	20.3353	17.6134	20.2104	20.2081	16.6933	19.4444	19.8169	20.2254	20.3247	19.6488	20.3556	20.1039	20.0884	21.4593	21.498	20.3049	20.6359
21.0706	20.291	22.0007	22.1444	20.2504	20.9894	21.4685	21.059	21.6838	21.3908	21.4373	21.1935	21.7282	22.1113	22.3393	22.1676	22.0229	21.7371	21.9146	22.0985	21.6422	21.8095	22.7161	22.5818	21.2173	21.2322	18.6185	20.4433	21.2279	21.1191	21.0689	21.4955	21.0527	20.7619	21.179	19.518	20.2659	21.3279	19.6638	18.8994	21.3631	21.3254	21.1937	21.0279	22.3899	22.8749	22.3129	22.0789	21.6367	21.9064
20.3143	20.8467	21.1672	21.2686	20.1451	20.4884	20.7223	21.3331	20.793	20.9164	20.9545	20.955	21.278	21.5198	21.61	22.004	21.2728	21.2575	21.4238	21.5607	21.6065	21.8922	21.7413	21.6674	20.6068	20.6294	19.2417	20.8048	20.8677	21.3575	20.9863	21.395	21.3256	21.1814	19.9739	20.1598	21.0875	21.1608	19.7436	20.5059	20.5379	20.8396	20.2826	20.6102	21.5221	21.7635	21.6183	21.7703	21.5795	21.9306
20.5307	20.5721	19.8227	19.5617	19.7024	17.557	19.5816	19.2871	19.4252	16.3134	17.217	15.6656	19.6822	19.6908	19.8867	19.6701	19.63	19.7124	19.198	19.5293	19.1893	19.1119	20.4075	19.7894	19.8283	19.6674	17.0985	18.4043	20.3233	17.5609	19.7513	16.7031	19.3943	20.3157	15.3279	19.5173	20.0956	19.9486	16.184	20.1776	19.344	19.614	19.4673	19.9215	20.4262	20.4713	20.6802	19.8959	19.62	19.8531
20.6511	20.4348	20.8189	21.0042	18.7572	20.434	20.5219	21.1228	21.1642	21.4911	20.6325	20.0965	20.844	20.3538	20.636	20.5278	20.955	20.8734	20.086	19.9289	20.599	20.5299	20.5831	20.3979	20.1159	19.8934	19.9462	20.5606	20.5693	20.2385	20.4795	19.6354	20.1438	20.6301	19.9464	19.4452	20.3371	20.0948	20.1948	20.2111	20.5807	20.3006	20.931	21.1075	20.4203	20.7452	20.603	20.6676	20.2878	20.279
20.2516	20.0654	20.4007	20.4728	19.9866	19.795	20.0459	21.4741	21.3294	21.748	18.6687	18.684	18.9802	17.9399	19.4401	15.435	17.5543	18.3678	18.5489	18.7157	19.3063	19.2182	19.5913	19.7333	21.6345	22.074	20.2677	20.3576	21.1401	21.5062	20.4898	21.0584	20.0381	19.718	21.401	20.2895	21.1391	21.0234	20.6297	16.4009	18.3105	18.403	18.1425	17.6912	19.9219	19.9096	20.4611	16.6682	18.9586	19.6139
19.5582	19.6235	19.4238	19.3526	18.2165	18.8389	19.4765	20.3535	20.3715	20.4353	16.9188	17.3874	17.312	17.8543	20.3468	19.7794	19.1664	19.4337	19.326	19.3175	19.0064	19.7479	17.0156	19.5376	18.7258	19.0405	17.2794	17.1674	19.1772	19.3334	19.5671	17.2292	20.2629	20.3364	19.1682	19.1507	19.0276	19.1724	16.9	18.2681	20.7476	20.4764	20.032	16.8451	20.0249	20.0469	16.3071	16.3423	19.4504	19.292
21.1775	20.8543	21.6235	21.5921	20.8841	21.3948	21.1515	21.4619	21.3192	20.9513	16.8281	16.8488	20.887	21.0699	21.0292	21.1906	21.0783	20.2659	20.9513	21.0018	20.6446	19.6492	21.4733	21.3797	20.1873	20.4031	20.6145	20.3699	20.6605	20.5757	20.5439	20.0718	21.0446	21.2968	20.0926	20.1992	19.8554	20.2497	20.3661	19.5178	20.7702	20.9195	21.0086	20.7551	21.1757	21.1385	21.5996	21.6506	21.1923	21.3578
22.4302	22.4881	22.9008	22.9347	22.4624	22.0317	22.7604	22.7116	22.0303	22.8576	17.0092	16.9755	20.5376	20.6674	21.015	21.9195	20.6193	21.7022	20.8607	20.9282	20.0676	21.9994	21.0044	18.3655	22.5168	22.6712	21.8009	22.1123	22.8052	23.1251	22.5445	22.7782	22.2871	22.6519	23.0981	22.3733	23.2368	22.9835	22.1866	22.4184	22.8298	22.7498	22.4814	22.0669	17.5736	16.3984	17.1484	19.2978	21.2011	21.2096
17.7224	15.2686	17.5105	17.4037	17.8256	16.135	17.7792	18.6556	17.3318	17.8976	17.9509	18.5105	18.2049	17.8137	18.14	17.8153	16.8672	18.5459	17.3794	18.7386	18.3798	18.1737	15.1216	17.9979	21.8465	22.1517	20.7118	20.4014	25.0318	23.9726	21.0342	21.1894	21.1026	21.3862	15.3468	16.1547	18.292	17.1288	17.3145	16.0958	14.4323	16.3485	18.1475	13.8668	20.989	20.4128	19.0863	18.9965	16.3238	17.9091
17.216	17.976	21.8494	21.0071	19.223	17.2204	21.5045	20.8351	17.1467	18.2324	20.6943	20.8324	19.7052	19.9724	21.6545	21.6328	20.3983	20.2143	20.6838	20.2144	19.7802	19.8917	19.6651	19.3134	16.7049	21.069	16.4516	16.66	21.2834	21.3447	15.6188	17.1171	18.0542	17.6158	19.9199	16.7071	21.2431	20.8967	19.6093	15.6778	17.9054	16.7433	19.4726	17.3615	17.9589	19.8396	19.2655	19.334	16.5194	16.948
20.5637	20.6813	21.3425	21.1526	19.0081	19.172	20.288	19.786	20.5967	18.3942	22.0357	21.9646	23.2733	23.2967	22.573	23.0951	22.5259	22.0713	22.5376	22.603	22.0754	21.6799	22.1806	22.7651	19.8168	18.5115	20.5331	20.0713	20.5623	19.8654	21.0893	21.2005	21.3551	20.1853	20.094	20.5378	20.075	20.5207	20.4521	19.3093	20.6674	18.8974	21.8414	21.674	22.1016	22.0401	22.8189	22.6497	22.1475	22.1277
20.5138	19.2971	21.4983	21.3479	17.3756	19.5819	19.632	18.0272	21.4974	20.5971	21.1729	20.9773	20.582	22.097	22.3147	22.1875	21.9095	21.0205	21.8388	21.8187	21.8439	21.8267	22.0222	21.4522	22.1667	22.1464	20.1996	20.4989	21.5972	21.1711	22.1967	21.8806	21.2153	20.8834	20.4864	19.3948	21.7317	20.7888	20.2477	19.9334	17.9126	17.9342	18.2381	18.9641	22.2987	21.4872	22.2368	22.3332	21.0812	21.885
19.028	19.0043	19.1997	19.0537	18.0301	18.2586	19.3451	19.4243	19.0354	17.9761	19.4717	17.4018	19.6953	19.6143	19.8468	20.1196	16.7207	19.0531	19.2998	18.4284	19.3702	19.2018	19.1409	19.4095	17.7811	16.4824	16.5317	18.4822	18.2592	15.2489	17.8708	17.116	18.6999	16.6557	19.1723	16.2725	19.014	19.2007	16.8968	17.0779	19.1684	18.6169	20.0955	19.3575	17.409	16.4858	19.0524	20.4321	17.0645	19.4309
17.493	18.8368	19.8838	19.5987	18.7227	19.6002	19.2739	19.0077	19.0936	18.9163	19.0483	19.2477	19.8387	19.7313	20.2145	19.839	19.5663	19.7253	18.81	19.9163	19.5647	20.0579	20.344	19.8881	18.9059	18.4825	17.5681	19.1728	19.632	19.3927	19.4961	19.5572	18.6299	17.8721	15.0788	17.863	19.3872	19.4318	16.7147	17.3	19.3502	19.1944	18.9572	19.2189	21.0375	20.7397	21.4778	21.3041	19.9158	19.9178
17.8156	17.2724	18.2276	16.6541	17.3248	15.5654	16.0226	17.8516	16.9978	15.8451	15.3382	17.4503	18.5213	18.5144	18.3055	18.2304	17.7531	17.6909	17.8839	18.4133	17.9454	18.1611	18.3934	18.2477	18.6134	20.2533	15.8882	19.2185	18.9434	19.487	16.4887	16.7382	18.2166	16.4224	17.7339	16.0447	16.0469	16.2782	16.6019	17.8316	17.1454	17.103	16.6819	13.6837	16.1294	18.1476	18.4047	18.4229	16.9718	17.8845
18.5892	19.9272	17.9703	18.8118	17.5747	17.8875	19.3489	17.528	17.2647	17.6688	19.0631	16.3742	20.0871	20.0926	17.3038	20.1306	18.6483	17.2217	17.3483	15.2825	16.039	19.4949	19.8667	17.7537	17.8815	17.1826	18.2121	18.3756	17.8368	16.8179	16.2533	17.9271	17.2955	18.1808	18.9999	16.7365	17.0262	19.5111	15.6919	17.2834	17.9941	17.9496	19.6207	16.5324	21.2521	21.2687	21.6638	21.3785	14.8253	17.5397
22.9665	22.6957	22.9867	23.1415	22.9306	22.5367	23.0571	22.7622	23.1296	23.2995	23.5814	23.6593	22.6067	22.935	23.0927	23.4085	23.0593	23.2555	23.5777	23.2089	22.6275	23.3283	23.2912	22.4979	22.2451	21.9636	22.0228	21.8926	21.7122	22.1401	22.5784	23.0725	22.7974	22.8168	21.6435	21.9698	22.9879	22.8059	22.3498	22.1665	21.8275	21.8641	22.7791	23.4322	23.0467	23.5505	23.2949	24.3248	22.5811	23.0509
15.8669	18.3748	18.2665	17.2924	16.2435	17.4284	17.8323	18.0376	18.0013	16.798	18.9885	18.9245	19.8368	19.9085	19.1059	19.2084	18.679	18.8963	19.227	19.6552	18.9267	19.0285	19.3873	19.4602	18.7216	18.4684	17.7016	17.1166	16.1237	16.342	17.2005	15.839	16.3431	17.6979	16.6983	15.3399	17.7396	15.8823	15.6702	18.3331	17.2621	16.9198	16.5424	16.1327	19.3299	19.2906	20.2497	20.3452	19.193	19.1577
15.0214	17.7588	18.131	18.1046	17.0139	17.9928	15.4958	19.4892	17.7628	17.473	19.0711	19.058	18.56	17.8887	18.3039	19.0111	18.9982	18.4423	18.9903	17.783	18.6422	17.3792	16.2033	18.4045	18.9527	16.151	17.3898	18.602	18.9555	17.4607	16.5697	15.481	15.5035	18.3299	19.1992	17.7844	19.1406	17.7377	19.8367	17.4738	15.8271	15.7723	19.8084	20.5985	19.0659	19.6106	20.2492	19.3635	16.988	16.388
18.9287	18.9031	20.1623	19.4411	18.4495	18.5	20.483	20.0676	19.713	19.5267	19.6559	19.9173	19.8356	19.9916	20.8451	20.603	19.8384	20.3891	20.6944	20.2398	20.2625	20.2971	19.7953	19.4088	19.6687	19.6078	18.4668	17.4766	19.2876	19.5491	18.4324	19.6213	15.4908	16.8745	19.9256	19.4599	19.2058	18.8751	18.4869	18.8161	20.022	20.0414	20.7973	20.2115	20.8118	20.2629	20.5108	20.5715	19.9725	19.8665
24.4565	24.601	24.022	23.7457	23.359	23.197	23.7403	23.8077	24.0925	24.0275	23.9222	23.9361	23.4848	23.7651	23.453	23.6108	23.4073	23.5171	22.8166	23.7777	23.1239	22.7048	22.8305	23.8227	24.2528	24.6417	23.775	23.5377	24.0987	24.015	24.8683	25.1548	24.3992	23.6832	23.9297	23.5485	23.9493	23.661	23.3504	22.9176	22.1927	22.7907	24.8637	23.898	23.4517	23.3973	23.9138	23.6145	19.4378	21.8843
21.1768	21.5766	21.8134	21.9532	20.7056	21.5104	21.2388	22.0624	21.4387	21.4662	20.5883	20.5033	20.9408	20.9418	20.8394	20.8244	20.4134	20.4152	20.7142	20.8554	20.4064	20.707	20.0534	20.6022	18.8219	20.4955	19.8086	20.6591	21.1358	20.1386	19.597	20	19.8713	19.923	20.8595	20.4085	21.1226	21.328	16.595	20.5944	20.9793	21.2761	21.2015	21.2909	21.4188	21.7008	21.1232	21.2047	20.9384	20.8182
21.1014	20.7425	20.9644	20.9806	20.7371	20.1922	20.5547	20.5648	20.4925	20.4036	20.7659	20.8135	20.9051	20.8448	20.5349	20.2168	20.8818	20.8358	20.4291	20.6078	20.8787	20.6895	21.4214	21.1638	21.4541	21.6809	20.8175	21.0865	21.3262	15.4975	20.9423	20.2475	19.2973	20.058	20.6894	20.5011	20.4621	14.3955	18.2345	19.2238	19.7421	20.0678	20.1939	20.2433	20.8706	20.8466	20.4557	20.561	20.0947	20.0555
21.9844	21.9655	21.7732	21.9644	21.4641	21.9123	21.2944	21.8552	21.4253	21.4247	21.2065	21.1338	21.2851	21.2403	21.0869	21.1308	21.1613	21.105	21.1212	21.0929	21.1226	21.5695	21.436	21.4306	21.1549	21.4591	21.0721	20.8877	21.2825	20.7968	21.5468	22.0126	21.224	21.3693	20.9059	20.1978	21.1227	20.5627	19.2326	21.0368	19.9258	20.1	19.581	19.8657	20.5205	21.2221	21.7732	21.8923	20.7587	20.4662
20.1181	20.0942	20.0599	19.9455	19.2855	14.6698	19.7856	14.6582	16.6171	19.361	17.5131	16.2903	19.4378	19.265	19.8562	19.8311	19.095	17.6971	19.1786	18.9617	19.591	19.0378	16.8399	15.2285	16.2957	16.4234	19.1739	19.2071	19.7926	19.9445	17.2541	15.7825	18.1284	19.3089	19.5107	19.325	17.6885	19.7362	13.9075	19.4604	18.1306	19.3685	16.8575	16.847	17.1794	19.7805	19.9161	19.7109	16.5735	17.6354
19.076	19.386	19.5745	17.9823	19.5294	18.904	18.9472	16.9062	18.8692	15.6652	18.9268	18.8522	19.6887	19.6491	19.8579	19.771	18.5932	18.4819	18.9536	19.2365	18.7582	18.8178	18.8349	18.5821	16.9411	18.3584	18.2168	16.601	19.3827	19.4077	19.5351	16.6182	17.3297	18.7703	16.9664	18.107	18.8712	19.4782	18.4994	17.9126	14.1922	16.7497	18.6193	19.8612	18.6384	18.6802	17.3668	18.7597	16.3743	17.1389
24.8479	24.4902	25.0517	24.6757	25.1123	25.2844	24.988	24.7059	25.0143	25.0799	24.2904	24.1784	24.0118	24.2229	23.7299	23.701	23.7821	24.0268	24.3773	24.842	23.9042	23.7174	24.1828	24.3231	24.223	24.2589	24.4265	24.088	24.58	24.7026	24.3791	24.2572	24.8828	24.8031	24.8243	24.2515	23.97	24.2896	24.2786	23.212	24.2397	24.212	24.6665	24.4283	23.8683	24.068	24.5993	24.5028	23.148	23.0322
20.247	20.136	19.0767	19.0467	16.1492	20.743	19.0181	18.305	20.6792	20.1582	14.7747	18.5863	19.3231	18.9935	18.8708	18.905	18.2558	16.7261	16.7585	18.4194	16.17	19.2206	19.0907	18.6937	19.0288	15.2162	17.558	17.024	17.5424	18.1705	16.8367	17.3566	17.3396	15.9905	14.3616	16.7263	17.6038	16.6851	16.5643	16.2206	15.5526	16.4124	17.8619	16.6676	20.6523	19.9471	19.9376	19.9904	18.2278	16.8729
16.2135	17.9355	18.6011	16.1033	17.9279	18.1653	16.4154	16.2494	16.5052	16.9842	17.8959	17.031	16.2938	17.6836	18.8302	18.5357	17.676	17.7498	18.1227	18.1258	18.0512	18.0562	17.4084	18.1626	17.0029	17.0414	15.551	16.911	16.9069	18.1845	15.2273	16.9673	18.2965	18.5472	18.358	16.9681	18.5872	16.5882	15.8349	16.9491	14.5856	18.6644	16.9775	14.5475	20.108	19.4842	18.5805	18.4276	18.2776	17.9893
16.557	17.3065	16.7333	17.0882	17.0618	17.5208	17.5033	16.8785	16.7172	16.9644	16.7916	16.1121	20.1536	20.0933	19.8395	19.7061	19.0152	16.1117	20.0073	19.9827	19.4397	19.6842	19.6578	19.4265	16.6536	14.6965	16.2073	16.1719	16.2532	16.7822	17.3817	17.1475	16.9427	17.2742	16.2624	17.0306	19.2335	15.9482	16.5432	16.0403	17.0424	15.3994	19.28	18.9513	20.5935	20.4042	21.1026	20.8443	17.5958	19.2094
20.1964	19.7384	19.8366	20.1526	19.8786	19.7799	18.7694	19.4808	19.6909	19.7435	17.1615	16.3668	20.302	20.0951	20.0672	20.001	19.7139	19.9906	19.9876	20.0804	18.8751	19.9413	20.2877	20.5808	19.3462	19.5129	19.7548	19.7869	19.4703	20.0856	20.7748	20.6411	20.0593	18.0234	20.138	18.2053	19.5908	19.4661	19.6906	20.3793	19.8328	19.8921	18.2469	19.8926	20.513	20.7413	19.5754	19.8104	19.8276	19.3612
17.499	16.4505	20.1009	20.0489	15.6534	17.5723	20.3514	20.6323	19.9362	15.3737	20.3486	20.2968	19.8804	20.5433	20.2393	20.278	20.1269	20.2767	20.5455	20.6256	20.1116	20.422	20.6479	20.346	20.9866	20.94	18.3225	18.8431	20.2998	20.9637	20.0018	19.2778	20.2228	20.2588	20.0713	18.125	20.3521	20.1171	16.7663	18.7782	19.7969	19.1064	19.8123	19.9809	21.4713	21.6724	21.605	22.1856	20.2179	20.378
16.3485	18.6419	17.8088	17.4562	16.2989	15.8305	17.3726	16.6297	18.5791	18.5812	17.7831	16.2785	15.4164	17.5213	14.3496	16.0766	16.8815	17.3615	17.524	16.6165	15.2938	16.8238	18.5487	17.9137	16.688	16.0892	17.0793	15.3679	15.2642	17.7414	18.7358	17.1513	16.1722	16.5686	15.9424	17.033	17.0193	17.7825	17.0622	16.4914	17.6064	13.2826	17.4139	18.4162	18.656	18.6562	19.2542	19.2352	18.6298	18.4698
23.2215	22.8438	23.1581	23.0142	22.3245	22.121	22.5353	22.4196	22.8414	22.7141	23.5614	23.6224	23.6323	23.7733	23.3508	23.7469	23.5529	23.9103	24.0934	24.0255	23.7147	23.7021	23.9983	24.1402	23.0853	23.2711	22.2898	22.2918	23.0303	22.8374	23.4305	23.6652	23.0652	22.6535	21.383	21.7028	22.9812	22.8629	22.2409	22.3778	22.3061	22.8177	22.866	22.9269	23.1469	23.0998	23.8103	23.854	22.9959	22.9736
16.6725	17.6031	17.8598	16.5511	15.8522	17.6969	16.6347	15.3474	16.2078	18.0013	18.9624	18.5133	18.3396	18.602	18.7668	18.7387	19.0866	19.3246	19.1393	18.9649	18.788	19.1363	18.739	18.9512	17.8419	18.7428	17.1245	16.2118	17.5815	18.6146	16.0082	17.6855	18.0094	18.3934	17.4974	17.2812	17.5358	16.3328	15.877	19.7651	18.0198	18.4226	18.3616	17.9309	18.6674	19.2199	19.0136	19.0727	18.2251	17.7044
16.9346	17.542	16.8471	17.5157	17.0782	15.9446	16.5528	16.8697	13.3798	17.5176	15.2326	16.5035	17.912	16.5343	18.1894	18.27	17.8739	18.5105	16.0309	18.0297	17.516	17.8784	16.6855	16.4285	17.4664	17.9412	16.5552	17.3513	17.8625	15.85	17.9219	17.329	16.3542	18.0286	16.4508	16.3168	16.8787	15.4853	17.8075	16.5437	16.9868	17.4959	17.1141	17.8398	19.4948	19.2107	19.0162	18.6766	18.2367	18.3895
20.2593	19.9298	20.5612	20.6944	17.9938	20.4145	20.8302	20.8431	19.9649	19.4852	20.4523	20.1228	20.619	20.6205	20.5249	21.2854	20.6936	20.5191	20.6694	21.2103	20.8496	20.9235	20.3478	20.395	20.3926	19.3515	20.1057	19.427	20.6018	18.3271	20.3856	16.7913	19.6666	20.0856	19.9484	16.9165	19.9936	17.9609	17.4384	16.6261	16.0531	16.9718	19.5263	19.461	19.8528	19.3727	20.0429	20.8823	19.272	19.2849
20.7388	21.0257	21.1473	21.1275	20.7405	21.7941	21.5313	21.4775	21.0245	20.9666	20.3577	19.7307	20.367	19.9455	21.1757	21.4477	19.7612	19.8824	20.0344	20.4454	20.6176	20.6579	20.5294	21.1388	21.097	21.1727	20.4448	20.5332	19.3671	20.9344	21.7136	21.4569	21.0167	20.9288	20.8984	20.1464	20.589	20.6532	19.6537	15.8015	20.0048	20.1111	20.6334	20.7525	22.0506	21.8598	21.8513	22.039	20.548	20.4011
27.6577	27.5909	27.5167	27.4687	27.3464	27.5202	27.4071	27.5672	27.5665	27.6262	25.985	26.225	26.1537	26.4567	26.6033	26.5043	26.6925	26.35	26.0442	26.6292	26.3253	26.6127	26.2003	27.1842	27.6892	27.6883	27.3052	27.3665	27.7448	27.7135	27.6101	27.6953	27.3458	27.4558	26.8403	26.5021	27.3753	27.1951	26.5211	26.6984	26.3813	26.3423	26.2458	26.1254	26.9488	26.7774	26.2395	26.055	25.9584	26.12
19.4085	19.5549	19.9673	20.4713	19.6374	19.7228	19.4947	20.5948	18.5719	19.379	19.3131	19.3372	19.6429	19.4641	19.0587	19.1106	19.5505	19.4597	19.8148	19.2439	19.0003	19.1952	19.687	19.5857	19.8447	19.3476	17.7947	15.8419	18.8286	19.3719	19.022	18.9622	19.0103	15.2981	15.8712	19.2061	19.407	17.0203	17.7065	17.8125	18.1362	18.7066	19.2405	19.1832	20.4901	20.4835	19.8935	20.1074	19.4707	19.1731
15.7926	20.928	20.8379	21.1865	21.675	21.1326	19.7795	17.6251	21.1745	20.7856	20.3925	20.7698	20.3843	20.2697	20.7633	20.8736	21.3662	21.0404	19.3234	20.0536	21.9737	22.0278	22.3243	22.5408	16.0528	19.8358	22.0233	21.3685	21.5281	21.6646	20.8911	19.3074	22.0234	22.4227	20.8194	15.9842	16.6031	16.8519	17.2251	18.6339	13.8968	18.1565	17.0963	17.9465	19.8966	20.5203	19.8725	19.8045	19.2459	19.3932
22.8237	23.1033	22.3234	23.1057	25.4978	25.7624	21.415	22.3193	24.3489	24.3494	23.2669	23.687	24.7947	24.366	24.6273	24.7165	24.0706	24.0729	22.9933	23.3374	24.6425	25.4717	25.4037	25.5087	24.9673	24.6598	25.2582	25.0659	24.5779	24.3253	25.1977	25.5169	25.3234	24.9398	24.3369	24.165	23.6457	23.3346	24.001	24.0267	22.2255	21.9473	21.491	21.7178	23.2575	23.3633	22.4493	22.6548	22.4867	22.8077
23.6178	23.89	23.8129	23.4059	22.4881	22.7005	23.6801	23.4736	23.1963	23.0178	23.3844	23.6665	22.9342	23.218	23.8163	23.6754	23.3894	23.1512	23.6276	23.5891	23.3052	23.2319	23.8554	23.386	23.7588	23.8281	23.7217	23.3855	23.6633	23.8633	23.8116	24.176	23.4383	23.3141	23.1851	22.9888	23.3203	23.7964	23.3542	23.5973	22.6911	22.5348	23.5413	22.9108	23.3632	23.2284	24.005	23.7367	22.6701	22.7768
24.5108	24.3926	24.9414	25.196	24.5844	25.025	24.51	24.662	24.2176	24.3669	24.3712	24.4432	24.6652	24.8333	24.8497	24.7832	24.7302	24.7407	25.0288	25.535	24.8573	24.7847	25.019	24.9511	25.3281	24.9359	24.7956	24.4492	24.9223	25.1268	24.7662	24.5888	25.0149	24.3868	24.5868	24.8218	24.52	24.9353	24.7636	24.85	23.629	23.621	24.056	24.298	24.3166	24.5809	25.3791	25.0177	24.9798	25.0009
19.6609	19.3874	20.1017	19.9911	19.1714	20.1568	19.7314	19.9781	18.9816	19.3063	19.9745	20.0304	20.5514	20.4589	20.0767	20.3917	19.671	20.1876	20.7208	20.3996	19.9714	19.8547	20.1536	20.0975	20.5794	20.3657	19.9049	20.1302	20.8578	20.7572	20.4605	19.581	19.8731	19.6775	20.6186	20.1841	19.8072	19.4766	20.0992	19.6487	19.4509	19.335	20.5047	20.3427	17.8248	16.4832	19.9804	20.0743	18.7206	18.9104
25.4766	25.2828	25.6668	25.5893	25.5528	25.5185	25.0454	24.8839	25.1255	25.1297	25.4008	24.9752	25.0021	25.0012	24.9711	24.845	24.9537	24.91	25.2155	25.5955	24.8137	24.7228	24.7407	24.9167	25.3254	25.6529	25.6619	25.2874	25.5518	25.683	25.4397	25.331	25.1238	25.1668	25.5846	25.3271	25.215	25.0008	24.8411	25.0114	24.4895	24.1152	24.7049	24.6904	25.1369	25.2246	25.17	25.3635	25.5809	25.2509
26.4897	28.7776	27.5573	27.5539	27.9978	27.7325	28.0219	27.3194	28.7211	28.1374	28.5617	28.6979	25.7374	25.6196	27.8949	28.1063	28.8713	28.7553	25.9677	27.0351	26.5729	26.4852	25.5676	25.868	26.7614	26.8129	28.579	28.3001	27.3555	28.0001	27.9465	27.5782	27.4159	26.5448	26.3122	28.0849	26.0659	28.6924	29.7972	27.4353	26.554	26.5199	27.1089	25.9047	23.6892	23.5617	26.1169	25.7478	27.8237	27.7284
27.3866	27.5415	26.0077	26.4256	27.4371	27.6121	26.867	26.1401	26.5128	27.6549	26.5238	26.7218	23.8941	23.8345	26.5756	26.0747	27.1467	26.9804	24.3785	26.1129	24.5005	24.8644	24.9279	24.2403	25.3599	25.3287	28.1192	28.2847	26.2992	26.0913	26.3622	25.9455	25.7937	26.7297	27.4989	27.3107	27.9727	27.0283	27.8822	28.7196	25.4517	23.5988	25.0484	24.3721	23.2914	24.4464	25.1669	24.066	26.2183	26.9074
20.6707	20.1566	21.9114	21.9864	21.0825	21.7631	21.6536	22.0071	21.2452	21.6197	21.9378	22.3908	22.468	22.3372	22.6395	22.4532	22.3045	22.2173	23.0393	22.9106	22.4064	22.4897	22.1269	22.6108	21.4701	21.1203	21.1451	20.7755	22.4312	22.3146	21.4444	21.2941	21.3243	21.1678	21.2264	20.802	21.9043	21.6458	21.5142	21.0356	20.5593	20.9401	21.1494	21.6202	21.5302	21.44	21.7963	22.2128	21.7999	21.9054
19.277	19.3833	19.3274	19.1502	19.6646	19.0348	19.5992	19.7487	20.3279	19.8993	16.7932	16.6688	19.4777	20.6194	19.7762	20.8209	19.1288	20.0094	17.3996	16.4643	19.5193	18.9287	19.4827	18.7894	20.7444	20.5623	20.2938	19.5332	19.7165	19.5091	19.9773	20.3708	20.1035	19.1636	18.6853	18.863	19.8351	19.9053	17.859	18.7534	20.2505	20.3858	17.4469	18.8141	20.2812	20.6253	18.8972	19.0839	18.3678	18.8099
19.3456	18.3849	19.9308	17.746	17.5443	20.5732	18.0889	18.5893	18.9765	18.1546	18.5586	18.6262	21.9076	21.4392	21.6074	20.2658	20.3648	19.9024	20.5542	21.1034	20.7739	20.2425	20.1314	20.3605	20.2734	20.6831	18.9102	16.0072	19.0819	18.4845	18.4677	18.1822	18.0332	16.9028	18.2121	16.366	17.6895	17.2479	19.3148	16.4903	16.894	17.7773	20.9716	21.2158	22.2472	21.9576	22.5886	23.0317	20.3092	20.2563
21.4219	20.5362	21.4335	20.9054	22.1209	22.0044	20.9254	21.4506	19.9178	20.8212	18.6496	19.3905	16.9657	15.4621	17.4359	17.3547	16.9618	17.229	16.5332	17.4319	14.6918	17.7298	16.9896	16.0527	21.0487	20.255	19.1303	19.5885	20.4122	19.242	19.7111	20.5952	16.7063	19.6825	19.674	19.5152	20.6656	21.5857	20.3532	19.4453	19.7112	18.1908	20.9109	21.9199	17.3843	17.2772	15.8862	16.7148	16.1683	13.9708
14.9313	17.5174	19.4724	18.9016	18.2977	15.831	16.896	18.9373	17.6706	16.8309	16.7282	17.6711	19.8835	19.9419	20.1277	20.1337	19.6991	19.9866	19.7061	19.525	20.2452	20.2774	14.7324	18.7078	17.2684	17.5424	18.0702	16.2375	16.3059	17.788	20.5794	19.0724	17.6113	17.4191	18.396	17.3558	17.7926	14.8806	16.6044	17.1405	17.221	14.6788	17.4803	16.2759	16.9579	16.3844	17.7813	14.9104	17.7749	16.3114
20.5776	19.7514	21.2761	20.7965	16.1647	19.9797	21.0557	21.5262	21.0334	20.7182	20.0466	21.0391	20.9043	21.1055	21.5143	21.4438	20.9461	21.0587	21.164	21.0528	20.7822	20.6067	21.4596	21.0833	19.5227	21.1719	20.5581	20.008	20.3041	20.4307	21.2376	21.3302	19.6496	20.5656	20.8332	20.0895	21.5324	20.6181	20.7683	20.4501	20.5708	20.6025	21.037	20.8707	20.9874	21.1975	22.358	22.427	21.5801	20.895
15.1329	16.9406	15.9939	17.5675	17.3229	19.0565	18.0642	17.3277	16.3732	17.3673	15.2023	17.231	17.0827	16.2995	18.963	18.9951	17.1142	18.806	18.8683	16.278	16.4999	18.669	15.7611	16.9591	17.1896	18.2041	17.2246	17.3703	17.7629	17.9166	16.1311	17.5786	16.984	17.8252	16.9904	15.4268	17.3177	16.1758	16.7417	15.9775	16.7456	18.437	16.1801	18.2405	20.1581	20.2078	20.0215	21.0503	15.8918	19.1245
15.6383	17.6446	20.742	19.9188	16.3218	19.5235	16.5859	18.8194	17.207	15.5088	16.3724	18.5349	18.9146	18.8191	18.7934	18.8103	18.9804	19.0831	18.7354	19.0559	18.7453	18.7315	18.5493	19.0394	17.5575	16.4941	16.4814	16.8972	16.8145	18.2353	17.388	17.1602	17.6542	18.2391	15.6949	16.421	16.3584	19.1993	16.6666	17.311	16.4449	16.9834	18.589	18.1949	20.112	20.1513	19.766	19.8214	18.2089	18.9775
16.0508	16.1743	17.7659	19.1111	17.3592	15.7247	17.0895	17.3916	18.8868	15.8874	14.4917	17.5993	16.4595	20.0617	19.8839	19.4599	15.4376	15.7716	18.7358	19.5111	17.6387	18.3696	18.984	18.1909	20.9002	20.7621	20.1555	16.3022	20.2286	19.6386	18.7724	19.0777	20.0567	19.7854	18.1499	16.9977	16.7123	17.7204	19.474	16.3369	16.8018	16.8956	17.1585	16.7613	15.3093	15.9948	16.6121	16.5124	15.3847	16.0615
15.6803	16.2147	16.1972	17.5557	17.3579	16.2778	16.9742	16.2632	15.9052	16.1196	17.8421	17.8133	18.0925	18.2	18.2249	18.6772	16.7939	16.8086	17.3875	18.0225	18.9505	19.1099	18.6852	18.5507	16.7334	15.9091	16.708	16.963	17.0023	16.6487	15.4202	16.787	16.48	15.6744	15.3234	16.157	14.9573	16.0897	15.7173	16.2121	15.3538	17.3636	15.8175	16.4362	16.0498	18.2128	16.0634	17.4949	16.0511	18.9233
24.4777	24.4635	25.0341	25.1219	24.809	25.1248	24.0118	24.5223	24.4404	24.167	24.6625	24.5958	24.6086	24.7783	23.2242	23.3097	25.8571	25.767	24.789	24.7453	24.3104	24.4396	25.1332	25.055	25.3061	25.3189	25.5956	25.6626	25.3945	25.6362	25.6584	25.7914	25.4008	25.5124	25.2235	25.3323	24.6643	24.5123	23.9272	24.296	23.8748	23.7576	23.6208	23.5324	24.1077	24.2762	24.4765	24.6575	25.1273	24.955
21.1801	16.1047	19.9543	17.0942	17.1624	17.5811	17.2778	19.7736	18.6065	18.8457	21.1057	20.8849	23.0483	23.2153	20.7047	21.173	22.2111	22.2883	22.5167	22.2944	22.0102	21.9418	18.4216	17.0725	25.1077	25.0581	22.778	22.3922	24.674	24.7171	22.0631	22.0301	23.6331	23.5967	15.5745	17.0557	18.7954	20.839	17.0694	18.9745	15.1152	16.9149	17.0453	18.7189	21.839	21.7841	21.6307	21.8468	23.791	23.8725
24.7582	24.442	24.1249	24.1887	24.8125	24.9013	25.0912	25.2096	24.8087	24.305	21.3007	19.1819	21.0689	21.1823	21.7306	21.7039	20.9832	19.5919	22.2868	22.2052	21.9262	21.5725	20.4323	19.9433	23.7819	23.7406	23.0168	22.9655	23.7143	23.3881	23.1698	23.444	22.799	23.3613	25.1505	24.9136	25.6235	25.4663	25.2076	25.155	25.7559	25.8059	25.0178	25.1543	23.8344	23.9747	23.288	23.1953	24.1557	24.4811
17.0681	18.1714	17.7323	16.8301	18.6657	15.7298	18.6328	18.2558	17.0464	17.1208	16.0033	18.2105	17.3372	16.0265	19.4476	18.9044	17.7311	17.7146	17.5345	18.0252	19.9493	21.0969	16.6999	17.2678	22.5663	22.9079	21.7754	19.6755	23.8099	22.6439	22.9877	22.9159	21.0134	20.7993	17.8418	17.4906	17.2815	17.3658	17.7471	16.8423	16.8239	19.4629	14.4965	16.3468	17.5013	19.1	15.7063	16.7933	15.0661	15.5318
20.3718	20.7537	20.8664	20.4448	20.0327	18.2878	18.6866	20.0946	18.2587	20.1577	21.4282	21.5391	23.4608	22.9703	21.8146	21.7285	21.6504	21.575	22.6586	23.3167	21.3016	21.1815	21.5494	21.6067	20.972	20.2448	19.5821	17.4214	19.2933	20.5098	20.8594	20.8387	20.469	20.0538	20.4591	20.6371	18.8465	20.8143	21.9014	20.215	17.9161	18.2758	21.8984	21.8283	23.2967	22.9984	22.0058	22.1472	21.0003	19.8589
24.078	23.8269	24.2585	24.1462	22.987	23.195	24.7177	24.2323	23.636	23.3581	22.8482	22.7174	23.4315	23.5444	22.7114	22.6785	23.8445	23.6636	22.6859	22.57	23.334	23.4593	23.0894	23.0848	23.972	24.0401	23.6644	23.5081	23.989	23.926	24.0327	23.9193	23.5394	23.8365	23.5827	23.3749	23.8745	24.1374	21.9407	22.522	24.0607	24.0302	23.7959	23.8227	23.4255	23.3756	23.7027	23.5733	24.0293	24.1073
17.481	17.5377	18.0994	19.6581	16.6524	16.6566	19.3867	18.4243	17.9311	16.134	17.8289	17.4134	18.2164	18.3447	16.8211	16.5729	16.532	16.5592	17.2812	17.2573	15.8834	16.162	16.7348	16.3416	18.1133	17.2973	18.6983	17.2063	16.9629	17.2077	17.5229	16.2948	18.6071	17.656	17.7538	17.849	19.6921	19.8698	17.6048	18.8717	16.4154	16.6345	17.711	17.0422	16.1296	17.0458	17.7089	17.8474	16.2698	16.4968
21.262	19.3915	21.6992	21.3817	19.8587	21.0033	20.9768	21.4498	20.134	21.1437	21.4659	21.5888	22.5751	23.0748	22.6605	22.5949	22.1476	22.4318	22.6862	22.9306	22.1594	22.0534	23.1292	22.7524	21.6493	20.6768	19.839	19.7181	21.4113	21.277	21.5124	21.4625	20.542	20.1851	19.765	19.1083	21.6208	21.4368	19.3166	20.0359	20.7647	21.0892	19.4237	20.6381	21.3895	21.7585	21.6428	21.5644	20.6859	20.0854
16.0474	17.4411	17.9398	16.7738	16.8738	15.7659	18.5508	17.6958	16.1432	17.3925	18.8725	16.583	17.1494	18.1466	18.0366	16.1992	15.5253	19.024	19.145	16.5335	16.5389	16.9686	16.5353	16.0519	21.3295	20.8259	20.4571	21.2414	21.468	21.4678	20.6058	20.2885	20.2885	17.3591	17.4795	16.8516	16.6337	17.3182	16.9579	19.328	17.434	18.9222	16.7345	16.1135	17.4965	17.8279	15.8853	18.672	20.0662	16.3984
20.5556	19.8487	18.0606	17.2156	18.6579	16.6934	15.2984	16.7863	19.637	19.0835	25.1551	25.0459	23.8851	23.7164	22.862	22.6661	24.8784	24.7316	24.0406	24.0687	25.1534	25.2381	23.5801	23.8767	17.9304	17.5382	17.4582	18.3162	16.682	18.6096	17.1556	17.5804	18.1423	20.3354	18.5077	17.1178	20.4532	19.4919	19.311	19.2272	19.2068	18.0132	18.7524	19.02	22.7595	22.947	21.7325	22.6488	19.7944	20.8884
17.5489	16.2294	15.2574	17.7838	21.1951	21.3872	15.0261	17.8474	20.02	19.6585	19.3397	19.451	23.1353	23.7767	23.0079	23.6196	21.7856	21.2473	20.6741	19.97	24.3004	24.2932	25.5343	26.5812	21.1224	20.5692	20.3473	21.7931	20.6628	20.8016	22.3061	22.6514	21.82	21.5561	19.3922	18.9807	19.3894	18.5884	18.1801	17.8364	18.2688	16.0611	17.996	15.8163	18.3387	18.2235	17.3383	16.1996	15.376	18.2746
23.3945	23.1881	23.9092	24.0233	24.2817	24.4072	24.687	24.8001	22.8678	23.4025	18.3007	18.0829	20.441	20.6777	20.1067	19.5971	18.1457	18.8935	20.7797	19.8888	20.0947	20.6106	19.9092	18.8999	22.9393	22.6897	20.9105	22.4927	22.3679	22.4275	22.2807	22.786	22.7247	23.0232	24.1261	24.0635	23.9553	23.7257	24.0024	23.63	24.0599	24.0439	23.4596	23.4389	20.7386	21.3355	20.5429	20.485	22.7278	21.9694
17.6788	19.0316	22.3201	22.3587	22.0789	22.3631	22.2373	22.2141	21.8425	21.6475	15.7766	20.1057	20.7007	21.4732	17.7537	15.5613	20.8081	20.9025	21.2572	21.8622	21.0691	20.7637	18.6214	15.4402	24.9424	25.133	24.4954	24.6039	24.9905	25.3396	25.3833	24.8275	24.2816	24.8357	21.8347	19.8933	20.4409	19.9951	21.5073	22.1769	21.3151	19.5561	24.063	24.4608	18.6646	18.2034	19.8156	19.168	22.886	23.1567
19.9513	20.4061	20.6305	20.6642	19.8253	19.9164	21.3961	21.3941	18.7116	19.7134	17.8118	18.3216	16.485	18.3327	16.6187	16.218	16.4915	15.2406	18.4074	15.8698	17.1056	17.9535	17.7206	16.5853	16.6626	15.0598	17.5076	18.815	20.034	17.3858	19.3578	18.3168	16.5614	16.1848	18.6748	18.5313	20.9084	20.4461	19.9948	20.7895	22.207	22.2179	22.4423	22.8803	17.3884	16.7729	18.403	17.3946	16.2298	15.7232
15.8289	17.2303	18.6108	18.2207	16.1585	16.7323	17.0972	16.0692	16.1014	17.0118	16.0162	17.337	17.5054	15.9906	19.2269	17.4736	16.3014	18.9595	18.3195	17.6077	15.3356	16.7904	16.9705	17.6087	19.7373	19.6296	19.8351	16.6511	19.8961	20.1174	17.9541	19.629	20.4055	20.1928	19.2359	16.7361	17.5249	17.9453	16.9241	15.9673	16.2423	17.8099	16.8626	15.9336	17.616	16.4123	16.4028	17.2959	17.1569	16.9566
16.4506	16.1378	17.5652	16.0257	16.992	14.951	15.5388	16.5755	15.342	14.6748	18.9731	18.8036	19.4042	19.546	19.2788	19.0995	20.2495	20.097	19.954	19.8337	19.306	19.4782	20.2238	20.0028	15.4618	17.054	18.0901	17.5224	16.495	16.7166	16.9104	19.6568	15.9677	17.9216	19.5171	16.7426	17.7035	18.575	17.7534	16.0442	17.005	15.6703	16.7692	16.0803	16.4043	17.666	17.238	15.761	19.13	19.4252
21.1356	21.5242	21.1065	21.6796	18.4533	19.7565	22.8742	23.0036	21.8435	21.0851	20.3039	15.4398	20.0113	19.7682	20.9942	20.2884	20.7033	20.2185	19.1026	20.9202	19.4118	20.394	15.2999	17.9312	21.8728	21.793	20.3185	20.0006	21.7481	21.896	21.3709	20.7211	21.6692	21.8154	23.1473	22.5286	23.0781	23.2272	21.9521	22.3239	23.9271	23.9852	23.4031	23.5065	18.3127	19.5985	21.0276	20.864	22.1464	22.0126
15.3484	15.7744	17.1707	15.478	16.3843	17.4873	17.9571	18.1042	17.1916	16.1588	18.8351	15.1525	17.9451	18.7939	17.4329	18.214	19.5426	18.3907	18.7146	17.3568	19.31	18.0502	17.7014	18.1009	24.3115	23.8076	25.2821	24.991	24.3196	23.716	23.6343	21.7383	23.2056	24.7463	17.318	16.3201	15.3754	15.8205	16.8494	17.885	16.3794	15.4088	17.4213	18.962	16.1175	16.4058	16.4988	16.6781	20.6404	20.4674
21.4309	20.8877	20.622	20.4954	20.4784	20.41	17.1805	15.6618	21.1986	19.1988	20.8496	20.882	21.2759	21.4735	20.3991	20.3225	20.7184	20.8461	20.5045	20.8397	20.0826	19.9591	21.2877	21.3143	20.8723	20.9525	20.4938	17.1533	16.5038	18.4502	20.2919	20.9145	19.7924	20.7182	17.8288	16.8897	15.8125	17.2192	16.9515	20.1499	18.4105	19.2078	21.0975	21.3934	21.5249	21.4751	21.4099	21.6892	20.1735	20.4345
16.2602	18.3222	19.5602	19.0639	16.0826	18.0852	15.7543	18.4033	20.6905	20.0162	19.8693	20.0722	21.535	21.5474	19.7758	19.8199	20.1474	20.1484	21.472	21.4167	20.6825	20.6297	20.8851	20.7398	19.7083	17.5757	16.6138	20.1229	20.0727	19.5634	19.8829	14.8553	19.7284	17.7195	18.0571	16.027	17.9284	18.4514	17.509	19.1046	18.3057	18.6176	18.3801	19.048	20.4775	21.495	20.0793	20.1405	18.9057	19.3501
18.7773	15.0584	18.795	19.1372	18.153	17.5988	18.5677	18.2315	19.1382	18.685	17.6124	16.5574	15.7279	14.9868	14.95	16.5466	17.7027	16.5378	16.888	18.0075	15.9205	16.6315	18.3994	17.09	16.4419	16.2142	18.5548	16.464	15.8918	17.9904	17.057	15.3385	19.1214	18.616	18.6185	18.2062	17.7292	18.4293	17.3842	18.2917	18.5529	15.1191	19.3424	18.1805	19.2289	19.2154	16.647	17.1325	17.2362	17.07
19.008	18.9825	17.5195	17.9521	16.6143	17.2787	17.8183	18.2538	17.3828	15.9953	19.9522	20.1766	20.9643	21.3226	19.1036	18.929	20.6267	18.7164	20.405	21.213	19.9239	20.3659	20.7512	20.0179	20.7321	21.8669	20.8454	20.7168	21.5956	21.8313	22.0543	22.4736	21.2708	20.7295	17.3104	17.6091	17.8986	17.9584	17.9318	17.9465	19.8686	19.595	18.4474	17.1394	20.6386	21.0861	21.5978	21.3809	22.1436	22.6382
21.2663	20.4921	20.8031	20.9024	21.4471	21.7357	21.321	21.2135	21.0435	21.3209	16.8899	20.108	19.4224	18.8257	17.6689	21.2231	17.3947	18.8078	17.7857	17.5293	20.6125	18.574	17.5224	18.3696	19.5197	19.5467	18.6506	19.5763	19.7826	19.6244	19.5554	19.2257	18.8257	19.0121	21.1877	20.9848	20.9521	20.806	20.3359	20.6928	20.0687	19.9642	21.2804	20.5067	19.5223	20.6242	19.92	20.8869	19.5817	20.325
21.3212	21.6454	20.514	20.9984	20.699	20.5991	20.3567	19.9274	20.1817	20.07	20.9998	21.2022	21.0172	21.1779	21.1106	21.2466	21.2081	21.4867	21.57	20.9918	20.8559	21.0356	21.4202	21.3771	17.7021	18.1828	16.701	16.9728	15.8824	17.6363	19.4202	18.6602	18.6862	21.3635	21.1939	20.1307	19.6871	19.9292	19.6619	19.5869	19.3105	19.1648	19.744	19.704	21.1699	21.5514	21.5181	20.8084	20.7289	20.8973
19.5603	19.7768	19.4121	19.7405	19.8681	19.9701	19.9135	20.1382	19.7451	17.3636	17.6249	17.1485	16.8856	14.8103	15.9559	16.7957	16.295	16.8335	17.4509	18.2848	17.1338	15.295	15.5846	17.2401	17.6176	19.6503	16.9125	16.1532	17.2916	15.4191	15.1659	15.9768	16.6313	17.0872	16.7102	15.1741	19.2715	15.3096	17.4534	18.9193	17.1941	17.5101	16.1873	15.294	17.351	17.2683	18.0334	18.55	16.9266	16.1858
17.4891	17.0955	17.2198	16.1057	19.0162	18.0708	16.0057	17.8242	19.5572	17.2161	18.6507	18.7258	20.3944	20.5901	19.7959	20.543	19.22	19.4895	19.92	20.0637	21.1737	21.3438	22.5396	23.3815	17.2612	18.2969	19.3751	19.3318	17.8144	16.9207	17.415	18.1201	17.0661	17.3097	18.332	17.1901	16.2635	17.043	17.4682	18.8495	15.6725	17.0258	14.4683	14.3849	17.6332	16.7731	18.2218	18.6869	18.5135	17.6826
17.9799	18.1459	17.9011	16.888	19.0012	19.2801	18.2735	17.5832	20.2008	19.9591	21.3716	21.0813	20.0799	19.1992	21.1934	21.0923	20.5291	20.7345	17.7273	16.7805	22.7971	22.9855	24.6937	24.7798	22.9251	22.1421	20.2011	20.6345	21.3852	21.118	22.5575	22.5139	21.6786	21.8566	18.6547	17.1191	18.7485	16.9265	18.5112	18.8979	15.9602	16.1372	17.2807	18.4342	16.6695	16.6029	17.7868	17.2949	18.1803	17.8669
18.2075	16.5342	18.0377	16.7147	15.823	17.1066	16.4869	16.5479	17.9536	14.9913	18.8399	19.0723	19.2003	19.2241	19.1427	19.1467	18.1357	18.5646	19.2276	19.0609	19.7153	19.6071	18.6466	18.4289	16.6475	16.2232	16.3321	17.2264	18.7996	16.6339	17.2457	16.9055	18.0134	17.0181	15.045	17.0136	14.7438	17.612	15.684	16.3647	14.6552	17.4797	18.0043	18.3528	19.1928	19.144	19.0089	19.2953	18.0465	18.1124
17.6086	16.8951	18.6546	17.7644	16.9431	17.2149	18.4904	16.8562	17.607	16.8277	18.7755	18.694	16.1168	18.3568	18.8412	19.7529	18.5151	18.5732	18.5276	16.3259	19.176	19.2153	19.0279	17.7209	17.3578	17.7273	15.8417	17.9127	15.4416	15.9774	16.7825	15.7339	16.9555	16.9047	17.0192	15.6715	15.3633	16.983	14.3697	14.8922	15.4747	16.532	16.4268	15.0189	18.2778	15.5577	17.0184	17.1373	18.0139	18.016
21.9876	22.1076	22.7235	22.1472	22.8211	22.2102	22.2557	21.7239	22.9691	22.4348	23.8252	23.1925	22.8986	23.4909	23.7094	23.939	23.7359	23.5115	23.2581	24.0261	24.1785	23.9736	23.8426	23.8983	23.4396	23.2383	23.3231	23.8889	23.4434	23.7555	23.9159	23.4953	23.4501	23.5028	23.107	21.4669	21.5634	21.9624	21.1782	21.7847	21.7595	22.4488	22.4282	22.6406	23.6595	23.6307	23.196	22.9116	22.8602	23.1319
20.2419	19.9439	19.9876	20.2363	20.0727	19.1998	18.9041	17.1021	17.1446	18.3683	20.1523	19.9068	19.9445	19.7451	20.469	20.3451	19.7922	19.8452	19.4425	19.6526	19.9673	19.7983	20.2927	20.3789	15.4265	18.3266	16.914	16.6423	15.6092	16.7558	17.7988	17.6507	17.5176	17.6926	18.1007	17.8926	20.7652	19.7433	15.4458	17.0748	17.3502	17.5189	15.464	16.833	21.4151	20.8348	22.3855	22.1731	20.0974	20.273
17.0539	16.8545	18.1261	15.9636	17.2277	15.435	17.091	17.0961	15.465	16.3711	17.1016	18.1856	18.7801	18.5275	17.8432	17.8593	18.6546	18.4697	17.977	17.9084	17.7755	17.5552	17.4841	16.2958	18.8601	18.5079	17.0704	18.148	16.5625	16.2538	17.6324	17.565	17.5478	17.8412	16.1935	19.9273	16.9089	17.6371	16.4708	18.2757	14.5107	15.5371	16.6167	16.6122	16.9897	16.3793	17.5848	16.7924	15.5824	18.2378
19.018	19.2074	18.7458	18.7816	15.7634	17.4966	16.008	17.1397	17.3696	16.4937	20.7142	20.6698	15.5869	17.8694	20.9546	20.9948	19.2268	18.4713	17.9464	17.6552	18.8196	19.2226	20.2632	19.9604	20.4337	19.0851	19.3592	17.1468	19.1589	17.7432	19.4676	17.6768	19.9836	17.4895	17.661	19.4592	18.1199	18.692	15.4574	14.9274	16.3978	16.8991	17.3421	17.175	17.2776	17.4563	16.3087	18.9976	17.7462	17.5249
16.7409	17.0157	15.6608	16.3644	18.3719	17.2945	17.2351	16.8933	17.4933	17.1809	18.118	17.2516	17.6947	17.8213	17.6319	16.4363	17.2973	17.4498	17.0656	17.0271	17.4002	17.315	18.7811	18.6581	15.7767	16.8231	15.5312	16.2656	16.608	16.8735	18.3667	18.0585	18.1142	16.3303	16.4801	18.3133	17.4909	17.2352	17.3876	15.3968	19.3371	13.4064	16.0923	18.5929	18.4331	18.7736	17.7146	18.0019	17.5605	15.5671
20.268	15.158	19.6876	20.0605	18.2577	20.3168	16.6064	17.4809	17.3606	20.4714	19.2876	19.5168	20.2365	20.4724	20.2632	20.2632	19.9132	20.0985	20.41	20.2813	20.5827	20.6357	21.1421	20.9924	18.0154	17.6615	17.1824	15.2954	20.7466	19.1757	18.1144	14.931	20.1467	15.9147	20.2143	17.505	19.913	19.7715	16.6668	20.2836	17.9737	17.8972	19.0588	18.7911	20.5734	20.5506	20.8257	21.2183	19.8587	19.6318
18.3248	19.3991	19.7241	20.7043	19.16	20.5148	19.7642	17.4406	19.9958	19.3822	20.4067	17.5991	21.7702	21.4766	20.3554	20.6054	20.4924	20.339	20.6988	20.9035	20.2434	20.292	20.3105	20.8564	18.7338	18.2048	19.637	17.5121	20.3396	17.6392	20.3853	20.5218	20.2633	19.5696	19.3106	17.4917	16.5713	19.9379	18.8984	18.289	15.5131	19.6324	20.7992	20.4207	21.5877	21.72	22.2637	22.2666	20.4917	20.2946
22.9855	22.2705	23.3231	23.5658	21.4856	22.4469	23.2459	23.469	23.5524	23.5031	23.0848	23.1535	23.1012	22.601	23.463	23.4069	23.0526	23.0474	23.8883	23.8077	23.0752	23.0281	21.925	21.9492	24.3072	24.3637	23.9898	24.1045	24.2246	24.5379	24.2077	24.4551	23.9307	23.63	23.6532	23.0199	23.9199	23.8154	23.3576	23.1898	24.2703	24.1553	23.3945	22.8936	22.1945	22.1255	21.8574	21.9529	23.1992	23.7266
18.6942	19.2079	20.8203	20.9524	19.3759	20.1244	19.0104	20.1226	18.5892	19.192	17.7775	19.199	16.8043	19.1285	20.2129	20.2206	19.6953	19.7978	16.723	18.0703	19.7539	19.3206	19.0343	20.0265	19.1947	19.1753	19.3083	17.435	18.2594	20.1234	19.668	19.7613	18.4702	20.2453	19.1671	19.5496	20.5368	19.9665	20.3675	19.9163	18.2188	20.9007	20.6171	21.1388	22.0719	22.1343	20.1612	16.9235	19.9198	19.3819
14.923	16.6236	18.0694	18.0922	16.698	18.108	17.9112	17.5059	17.6183	17	18.5546	15.8999	20.9014	21.4021	23.2961	22.954	19.0748	19.5528	21.0599	20.2444	20.6902	19.4579	16.5282	18.6259	23.7976	23.9582	21.8051	20.5703	23.4352	23.7272	22.2615	21.0139	20.7231	21.7203	17.1009	17.5773	17.6662	17.5901	17.5623	18.5227	18.4956	19.4068	17.5498	17.2674	17.5415	16.6219	17.9218	17.8004	17.4579	15.8864
16.6956	18.5909	17.1493	15.0524	15.4524	15.6736	15.8677	17.8817	15.6343	15.5239	16.4255	16.3123	20.0014	20.168	19.3459	18.9708	18.8514	18.9658	20.6186	20.1229	19.0796	19.0291	15.6769	18.3899	22.1863	22.0893	22.7462	22.57	21.2146	22.0109	21.2731	21.598	21.2029	21.0251	15.9248	16.9826	17.9849	15.8855	15.9405	16.0603	16.7694	15.8861	16.2526	16.6314	19.0966	17.8825	18.1801	17.065	20.1763	19.3069
17.0309	16.9276	16.8102	16.1412	18.4176	18.5398	16.8884	15.8269	15.5053	16.3996	17.6057	14.2335	19.0683	18.9399	18.7385	18.709	19.0797	18.8376	19.1351	19.869	17.2482	18.6047	18.8645	16.5817	19.221	18.6897	16.6589	16.1105	18.3584	16.6411	16.9319	16.5931	16.4979	18.1805	16.6965	16.8864	17.2924	17.044	18.1472	16.7748	17.7528	16.7329	16.8766	18.5265	19.6265	19.5869	19.5116	19.6655	18.4711	18.7078
19.4283	18.4031	20.419	19.9221	19.4467	18.4779	17.5567	17.9463	18.1721	18.8267	20.2193	20.4655	22.0698	22.579	20.5627	20.9621	21.1092	21.2063	22.4172	22.2596	21.5928	21.2294	22.6113	22.1278	20.3711	19.0001	18.4759	18.1209	18.6422	20.922	18.9114	18.1648	17.9335	19.369	18.3872	18.2718	18.246	18.916	19.9654	15.7485	14.7695	16.6452	18.5699	18.8641	20.3352	20.5402	21.5457	21.4882	21.1965	21.1425
18.6491	19.1706	18.6885	17.5262	14.6086	15.7455	18.6796	18.2224	18.5957	18.3718	18.5471	18.558	17.6705	18.405	18.4386	18.8321	18.5256	18.5271	18.5844	18.4362	18.2956	18.5039	16.3068	18.6891	17.4322	17.6585	18.9986	17.1783	18.8883	17.1156	15.5497	18.2677	17.5174	18.4555	18.667	18.5595	18.6239	17.5696	17.6658	15.0681	17.515	16.6886	19.0825	14.1244	18.3138	18.2567	18.9198	19.1375	18.6192	18.4027
16.8826	16.5969	19.044	18.4255	18.0619	16.4836	19.5078	19.4918	19.5428	16.9409	16.1734	18.7686	17.3331	18.485	18.2856	18.8851	17.8958	18.1554	18.6404	18.8844	16.0812	16.2926	17.1468	16.7909	17.4191	17.578	19.1731	18.08	17.6423	15.0636	16.9809	19.5177	18.6574	16.2273	18.5301	19.1265	20.3985	20.6746	20.0528	18.6817	20.0929	20.2167	20.2834	20.4834	19.4312	19.6355	17.5038	19.4505	19.4189	19.3267
21.0089	20.3738	20.7639	20.5491	21.0947	21.4065	20.4122	20.4466	21.0445	21.399	18.7244	19.8721	19.4758	19.2227	16.6139	16.0524	16.9186	18.6945	17.1638	15.6299	20.4255	16.3244	18.8171	15.9359	16.4011	16.5741	15.5263	17.8384	16.2178	15.8317	17.4578	18.0057	16.7403	16.2977	15.7468	19.6807	15.6915	16.9116	16.7958	21.1993	19.0605	19.178	19.468	18.4855	20.2501	20.1662	19.629	20.4457	19.8755	19.7718
19.2118	19.2256	19.749	19.222	17.0428	17.0233	18.8125	16.637	18.9218	19.1168	17.7228	15.8425	15.8003	17.4065	16.4565	14.9602	15.0206	17.8647	16.7717	16.8893	16.6721	16.4926	17.3791	16.6474	17.0521	17.4603	19.3871	18.6871	16.3547	16.8817	17.6488	18.1139	16.2217	18.3373	16.7733	15.0757	17.7403	16.3291	17.677	16.1854	16.2635	18.2563	16.1401	15.9358	16.7118	17.1312	15.8641	17.5946	15.1828	16.531
17.682	17.7692	16.5815	18.0284	15.6171	16.1663	15.9161	17.5381	15.7223	17.2852	18.2453	18.1912	18.3054	17.9565	19.2602	19.3707	17.8162	16.8826	17.1515	16.0983	20.7859	20.5014	21.6313	21.9144	16.6192	16.1979	17.1446	18.618	16.7958	17.5492	14.6072	16.8169	16.4051	18.5929	16.7294	15.9385	17.2332	16.0091	18.6688	16.7039	17.2841	17.3942	17.5603	17.5456	16.4039	17.231	19.0576	18.3872	15.7445	17.3879
17.1623	17.0885	20.6183	19.036	16.5457	20.7565	17.4082	17.5144	17.8954	14.4499	18.995	19.0668	20.4183	20.2716	18.8931	19.7204	19.1987	19.3656	19.8313	19.9396	18.8522	18.7186	19.7738	19.6272	15.0051	16.6535	16.1572	16.7668	18.1408	19.8844	19.5185	20.2369	19.2847	18.1126	20.5406	20.4096	16.954	18.3435	17.4679	17.5315	19.2388	16.958	19.2387	19.6326	20.8341	21.0744	20.5937	20.8735	19.8098	18.0144
19.2185	19.4536	19.7734	15.6573	20.0637	20.0643	18.6206	18.7826	19.4499	17.0425	16.8239	15.4073	19.2552	19.0832	20.8531	20.7245	17.4689	18.5254	19.4673	18.922	19.6746	15.7417	18.8508	19.1773	19.3584	18.0906	18.0477	17.1362	19.5979	19.6044	16.7656	16.4207	16.6403	17.2236	16.1457	16.9032	18.4504	18.3432	16.7572	18.9957	18.346	18.2743	18.938	18.9247	17.2499	17.015	21.1117	20.4372	19.6984	19.1495
18.1079	18.9117	19.9196	19.9589	18.6688	18.9259	20.7329	20.8904	18.3478	19.5934	18.391	18.0306	18.4914	18.3554	19.8374	19.9748	18.4458	18.6447	19.964	19.6538	18.8743	18.6405	16.652	17.9993	19.0302	19.3343	18.9359	19.2649	19.794	20.323	19.1203	19.7295	18.2328	18.6524	21.7062	22.0489	21.1425	20.3134	20.594	21.3177	22.1095	21.3313	22.3458	22.6098	20.1458	20.0876	19.0541	19.6357	19.213	19.6448
22.2302	22.102	22.449	22.1512	22.4198	22.2619	22.4594	22.8349	21.9154	21.7681	21.8696	21.6898	23.1133	23.0078	21.798	21.8516	21.7369	21.9267	22.9272	23.1424	21.5508	21.6227	20.6546	21.2329	23.5424	23.6923	23.4305	23.5116	23.7753	23.7861	23.3535	23.5152	23.2891	23.1479	23.7895	23.5081	23.5507	23.4054	23.3066	23.2568	23.0967	22.9728	22.6033	22.6978	22.3579	22.4674	21.8574	21.6897	23.3564	23.3632
17.4419	16.9259	16.4806	17.2595	16.4222	15.785	17.482	17.6913	18.4542	15.683	18.5095	14.9187	18.1833	15.9137	18.3636	16.5538	18.0846	18.3381	18.4018	17.6618	16.2544	17.7547	17.2067	17.7952	17.641	16.9288	15.868	17.7757	14.8125	16.2687	16.9648	15.9014	16.2105	17.7625	15.7699	15.667	18.2504	18.3673	18.5482	16.1942	14.4214	16.1736	14.8368	13.9604	18.14	16.9117	19.3732	19.4173	18.2474	18.3632
17.1113	17.1767	17.9311	17.7423	16.0782	17.6049	18.4239	18.898	17.6354	17.8439	15.9145	17.4611	16.7965	17.8162	17.5837	16.1332	17.6307	17.5147	18.337	18.5073	18.3992	18.3165	17.6602	16.7903	18.1624	16.6712	15.8611	17.0659	17.9999	18.0007	17.622	17.7714	17.7905	17.0349	18.143	16.2177	18.1066	17.7706	18.0818	17.6607	18.2516	14.8403	18.7811	19.288	18.0627	15.1961	19.133	18.8367	15.9821	17.5779
15.617	18.6783	18.4245	18.4377	17.4275	16.7489	18.2105	15.0297	16.9354	18.1673	16.4367	16.3619	18.7653	18.9011	17.8773	16.0013	17.3052	15.6421	19.0536	19.1834	18.3317	17.1739	18.4252	18.1529	18.2353	15.4618	16.2486	16.255	18.3524	16.9354	16.365	16.7993	18.4508	15.2364	17.8202	17.1621	18.3772	18.0276	16.8088	15.6771	15.8947	18.0851	18.8931	18.5397	19.3543	17.836	18.6574	18.9994	17.7548	17.7403
16.87	15.7139	16.2276	15.944	16.5148	17.0163	16.648	16.5714	16.7053	16.9849	17.4615	16.3216	16.5946	17.6102	18.3189	18.3223	17.8481	17.6882	16.535	17.9618	15.7324	17.3125	17.9459	18.1908	17.8552	17.8095	18.2049	16.8191	18.7034	17.8832	17.5372	19.4311	16.5691	16.0684	16.6111	17.6057	16.6112	18.7124	16.1693	19.1165	14.9465	15.2812	18.3035	18.3865	18.6642	18.8426	18.8102	18.3519	17.7979	17.8757
18.9549	19.0331	18.88	18.8143	16.9024	17.2306	18.3994	18.5827	16.7875	16.0486	16.7333	16.9768	19.6129	19.5662	19.5981	19.9938	18.757	16.0122	19.5583	19.5184	19.347	17.6024	15.8142	18.2037	17.4825	15.111	17.3582	17.6705	15.1318	16.0249	15.9254	15.9298	16.6188	17.9041	17.3423	17.4166	18.071	18.4555	17.1832	18.9713	17.7084	17.247	16.8475	17.9705	19.0452	19.3202	18.6606	18.9284	17.0895	16.8424
15.3776	16.3929	16.9363	15.41	15.5038	16.2864	15.9995	16.5075	17.5085	16.2248	17.5743	16.6785	18.4412	18.3853	18.3925	18.518	17.8241	17.8894	18.4314	18.7103	17.9335	18.0779	18.4013	17.9577	17.5451	19.0017	15.8714	15.2482	17.9363	17.4403	16.8216	18.4577	16.2475	18.5547	16.7857	16.9805	16.981	18.7698	15.2415	16.9549	15.2427	17.1822	17.4522	17.6062	16.6683	17.2261	18.4614	15.4375	16.8697	17.0718
19.8364	19.5161	19.5469	19.5728	19.2881	19.1959	17.3304	19.6366	19.332	18.8214	15.4936	18.0027	19.743	19.7303	19.1743	19.1879	19.6141	19.3444	19.5132	19.7585	19.3263	19.4013	19.3894	19.4886	19.2828	19.2325	18.1997	18.873	19.3143	19.4618	17.7832	16.6262	19.2697	16.34	17.2723	19.2207	19.3608	17.3794	19.2463	19.6193	19.34	19.0451	18.9348	18.9045	19.8982	19.9471	19.8042	20.231	19.3938	19.474
19.5892	19.5017	19.2807	19.2146	20.5436	20.1839	20.2377	20.6123	18.6986	19.502	16.5014	16.0411	18.4481	19.423	19.5663	17.4397	19.4892	19.7695	18.9291	17.7772	19.6289	19.6068	20.7067	20.7078	19.9365	20.3345	19.8091	20.6532	20.2559	19.9329	19.6062	19.0532	20.0877	19.7369	19.0575	17.7776	17.8004	19.1138	18.5736	18.9851	20.2757	20.3219	19.7013	19.8812	19.8307	19.9098	18.5164	19.7736	19.6668	19.526
18.352	18.5285	19.2371	19.3677	16.6416	18.5539	18.8672	19.422	19.2225	19.4453	17.703	17.9786	19.2244	19.5278	15.6637	18.8479	16.2923	19.5007	19.1704	19.5985	18.9113	17.7383	18.3595	17.5627	16.2365	19.6373	18.8574	14.6629	19.2802	19.4449	18.7717	18.6586	16.0428	16.912	18.1017	17.9354	18.5285	18.6696	16.6734	15.0677	16.3902	16.5328	17.184	21.367	16.7698	19.3138	18.3242	17.4815	19.2302	15.2698
16.713	19.5069	16.5877	17.1684	14.9621	19.398	17.1394	15.844	16.2786	15.2047	18.644	18.3768	20.2677	20.2	18.5815	18.794	18.9179	19.0407	19.4186	19.2707	18.5339	18.3799	18.9573	19.53	17.7531	16.9499	15.7304	17.6222	17.5125	19.0717	17.5591	18.3798	17.9243	16.8451	17.9288	18.1068	17.4634	17.7046	17.2769	18.5211	15.43	15.5216	15.9025	17.2332	19.4238	19.4367	20.0018	19.8924	18.3529	18.4735
15.6232	15.8587	17.8151	18.926	15.3579	17.3447	17.6556	15.6291	16.7163	16.5446	16.4458	17.9787	18.0711	17.7582	18.0031	18.4716	18.6389	17.142	17.8787	18.309	17.5807	17.9489	17.5447	17.8247	17.4179	18.89	16.5713	16.8623	16.888	17.1046	15.6283	17.1867	16.3409	17.0458	17.6588	16.258	17.6902	17.5314	18.7466	18.0741	17.3232	17.7229	18.1788	15.8499	19.258	19.5002	18.9828	18.4574	17.9891	17.78
17.7514	16.5776	18.1973	18.5214	17.3047	16.6395	17.4399	17.1683	18.8341	17.825	18.4718	18.5755	19.0132	19.0195	18.803	18.7173	19.0258	19.134	18.5767	18.9597	18.8669	18.9124	18.9005	19.4559	16.6286	19.5719	19.2986	19.2069	18.3426	17.3018	17.2803	18.2655	17.9102	19.3641	16.4039	18.8053	16.3289	16.4698	16.6021	18.3487	18.1298	14.9173	18.3549	18.0193	16.4848	18.786	19.0808	18.7867	18.7445	18.4719
24.314	23.9757	24.9802	25.0239	25.1054	25.2502	25.5765	25.2031	25.3177	24.9651	16.7985	16.9704	20.1634	19.7448	17.2563	17.1793	17.7791	19.179	20.7242	19.4816	18.3387	19.3101	18.1826	17.8052	22.1476	22.4866	21.9221	21.7517	22.6316	22.3961	22.9511	22.9264	21.2613	21.8827	25.8096	25.2332	25.9129	25.8829	25.2713	25.1974	26.5723	26.3485	26.0905	25.932	23.2659	23.243	20.8959	21.9352	23.9664	24.0197
19.4964	20.1565	17.001	19.0324	16.6524	18.228	16.6451	18.5301	17.1899	17.5812	15.3574	15.4106	18.0321	17.2711	15.7846	15.5811	16.2391	16.7836	17.231	15.0868	18.3886	15.6793	17.4282	18.8144	19.2572	18.4144	18.008	17.9153	16.7587	17.6532	18.7908	18.6775	18.665	18.1644	17.2476	16.249	16.9185	17.7509	18.1071	17.8809	18.5664	14.4642	19.1065	15.943	22.0964	21.9817	21.0292	21.7451	20.4218	20.9037
16.6462	15.7497	17.3249	16.4872	16.5084	15.0523	18.9148	17.9447	18.4036	14.3368	16.7417	17.1233	19.103	19.1766	19.0602	19.1665	19.3565	19.4154	19.099	19.2935	18.8053	18.9902	19.3849	19.4864	17.869	17.4839	16.7231	17.0007	18.5923	16.6668	19.2555	16.3969	15.6076	18.5257	19.5514	19.5864	17.2461	19.6116	19.7214	18.8614	16.4296	17.0115	18.6725	18.9188	16.0992	18.0954	18.8608	18.9214	19.103	18.9117
16.8801	19.8526	18.3066	15.8958	17.7667	18.7071	18.233	17.5924	17.146	18.286	18.4882	18.911	20.8522	21.1521	21.3421	21.5743	22.4624	22.3627	23.4	23.4978	23.1979	22.9634	23.6642	23.2763	21.2755	21.3105	18.3682	17.9219	20.8509	19.1758	21.3059	21.4802	20.8984	20.1768	18.4868	18.6199	16.5637	15.8984	17.3405	15.7343	16.6579	17.2489	16.8843	17.2874	22.0338	21.7136	24.8446	24.3902	23.9945	24.1476
14.4465	15.5135	16.5364	17.3686	17.589	16.3624	16.3835	16.5715	16.3605	18.338	16.9861	18.987	18.4414	17.6878	18.8538	18.7872	17.7385	19.008	19.5743	19.3059	18.9424	19.048	18.6112	18.1831	17.9468	18.3291	18.0955	17.3769	16.5619	16.827	16.0146	17.9511	18.1385	17.4911	17.4349	17.5421	16.6884	16.5686	18.0612	16.5402	15.4593	16.5917	18.1164	16.9186	19.4928	19.9637	21.0581	21.1419	19.0439	19.1111
24.045	24.0525	24.6302	24.4524	23.5717	23.82	25.0555	24.7014	23.7776	23.8317	23.5354	23.605	23.4759	23.7284	22.6733	22.9841	23.889	23.9615	22.9667	23.0215	23.203	23.2212	23.5472	23.4786	24.3319	24.5235	23.7157	23.5942	24.1206	23.795	23.9406	24.414	23.9842	24.0396	24.0503	23.4837	24.4588	24.2523	23.5386	23.6048	24.5028	24.4861	24.1349	24.1691	23.7322	23.6612	23.6744	23.8097	23.8456	23.9707
21.9048	22.0214	21.7535	21.4423	22.1051	21.8467	21.955	21.9688	21.6606	21.4121	16.3069	18.8149	17.8357	17.4672	17.8741	17.2948	15.002	15.5761	17.439	17.9916	17.1656	17.2133	16.2814	14.5691	20.3086	20.5092	21.1136	20.1833	20.6197	20.3889	20.8428	20.8329	20.5104	20.8047	21.8706	21.3669	21.3568	22.2839	21.935	20.637	21.8613	22.5972	21.2775	21.7291	17.1201	17.6478	16.8508	17.5093	18.6552	18.6267
20.6563	20.2921	20.1388	19.3707	19.96	19.6475	20.2891	17.9523	20.4263	20.0793	20.3985	20.8119	21.2669	20.8201	21.0217	21.3046	21.1346	21.1435	21.3563	21.1903	20.4702	20.3389	21.1623	21.0135	18.4866	15.6005	17.5479	19.1509	19.6088	19.7689	20.8484	17.3992	17.0666	16.5787	19.6865	15.7581	19.478	20.2404	17.5107	19.3103	19.2977	17.6527	20.5631	21.3182	21.4794	21.6092	22.1926	21.5367	20.5367	21.0054
18.0984	18.4083	19.7363	19.8676	15.4572	16.2755	18.4414	18.635	17.412	17.9757	17.6208	17.1465	18.0581	17.0737	16.0188	17.8502	18.2667	18.4236	16.4316	16.9229	16.6762	18.1802	18.1419	15.7905	18.0525	18.2832	18.9017	15.2006	14.7851	16.4198	19.0602	15.6769	18.8633	19.56	19.1525	19.0993	18.684	16.4086	16.8425	18.0371	17.2932	18.9468	19.21	20.9339	18.9472	15.9837	16.0621	18.6473	15.008	17.0562
16.3703	17.0139	18.5462	15.6734	18.095	15.8262	17.9676	15.5765	17.4446	16.3601	19.9953	19.7208	20.6089	20.7502	20.6383	20.5717	18.8349	17.8744	20.155	20.0148	16.4651	19.2484	20.1607	19.3808	20.1099	18.5713	18.63	19.7421	19.7755	19.5911	18.3228	19.2348	17.019	17.5832	18.4367	16.0218	16.2408	17.8194	17.9425	17.1121	17.6414	14.4326	16.9991	18.6228	17.8624	20.437	19.0483	19.7518	16.0603	16.9112
19.4929	19.5499	19.8018	20.5077	18.9597	18.3229	20.1668	19.6324	20.9872	19.7573	21.1765	20.7723	21.5805	21.0022	20.1215	19.9001	20.3026	19.9777	21.0475	20.9545	20.2744	20.1446	20.5462	20.7281	15.4211	21.1556	19.586	19.375	20.3431	19.3087	21.8627	21.7935	17.0199	21.1043	17.848	19.5498	20.1233	20.8438	20.3259	20.0107	18.9562	18.7117	22.1035	21.1535	20.0002	19.2255	21.1885	20.697	19.2178	18.8387
20.3906	19.9094	21.7416	22.2396	19.8226	19.7343	20.6305	20.3728	19.7649	18.7512	22.3509	22.5036	20.7388	20.998	20.0208	20.2848	23.3142	23.3896	22.2612	22.6551	21.6714	22.4423	23.8597	24.0654	21.2899	20.5965	20.9958	20.4316	21.0713	20.8146	20.529	19.9383	20.8296	20.3575	20.3808	16.0269	20.8178	20.3254	20.2731	19.7263	17.6949	18.3676	19.1018	19.3404	18.4169	18.7626	22.1873	21.5029	19.7364	19.3285
19.5544	17.8973	18.6734	18.5573	17.4249	17.3945	18.25	17.391	17.5976	18.253	17.4847	17.081	18.6618	18.6741	18.4646	15.7113	18.1125	16.0523	18.5252	18.6321	17.9472	18.1377	17.6978	17.6661	17.9445	17.9092	17.0238	17.2938	16.2079	17.4486	17.8622	17.4429	17.0629	17.7352	17.9907	17.8615	18.9578	14.1753	14.72	17.0516	16.2424	17.794	18.4153	18.0723	17.8886	19.2131	19.4407	19.2721	17.7634	18.4111
19.3218	18.6807	17.8972	16.8109	19.1832	17.0801	17.1806	18.0509	15.9684	15.5	16.5436	15.5305	19.0662	19.0158	18.718	19.0783	16.6589	19.1643	19.0212	19.1221	18.7303	18.7271	14.8128	18.5011	17.6287	15.3326	17.6457	17.3788	16.302	19.5983	17.9146	17.3745	20.0075	16.6927	16.6389	15.2257	17.6396	17.7329	19.252	15.7705	17.3362	14.7469	15.3793	18.1139	19.9251	19.892	19.878	20.0347	18.8118	19.167
15.311	17.1066	16.9502	15.9264	16.9795	16.535	17.2968	17.2635	17.6163	17.04	16.5802	17.0622	17.8688	17.7677	17.444	17.4786	17.3976	17.467	18.0815	18.3426	18.1285	15.7564	17.5161	16.9374	15.4833	18.7887	16.8518	17.0574	17.3365	16.1406	18.3172	15.9131	17.9972	16.4308	15.4805	15.852	16.5782	17.7753	17.5205	16.5716	16.9123	14.3592	15.778	17.6565	17.9939	17.982	18.3464	18.2446	17.5973	17.4367
16.5459	16.1996	17.7505	16.5062	15.8441	17.566	18.107	17.7787	16.6448	17.8949	16.2519	18.2335	19.0153	19.5537	19.6682	18.926	16.1849	16.8225	17.7085	18.6385	16.6963	19.6736	22.6185	21.9176	16.4295	17.7987	18.2761	16.0633	17.4439	14.1597	17.5973	17.3425	18.3258	18.5589	16.5405	17.217	16.5965	17.8755	17.4679	18.0579	15.6109	16.9106	16.4299	15.3513	16.6877	17.5037	17.0109	15.893	17.4982	17.1492
21.2449	21.578	21.4689	21.2825	19.5554	20.7651	20.9682	20.5763	20.5947	20.5746	21.4904	20.7205	22.5226	22.5536	22.1081	22.2518	22.8903	22.7841	22.4345	22.4826	22.4653	22.2792	22.4223	22.2987	20.968	20.6413	20.9064	20.1055	20.9276	21.3492	21.284	21.3355	20.786	20.5912	21.0194	19.916	20.3073	20.8355	20.8619	18.5186	21.3217	20.9325	21.7668	22.7972	22.55	22.781	23.3275	23.1623	22.1183	22.6019
16.0371	16.51	16.9339	17.882	18.8704	16.1608	15.8098	16.2717	15.8833	15.2103	15.7005	18.3398	17.6533	17.2667	16.8099	16.8589	17.5072	17.2801	17.2313	17.1911	16.8056	16.6963	17.052	17.4025	17.3821	17.5058	19.0263	17.1853	18.7526	16.8588	18.4069	18.1115	17.9025	16.7031	15.1538	15.6525	16.7571	16.6587	15.9806	17.784	18.2628	14.715	16.4998	17.4865	18.558	18.9606	18.1299	18.1223	17.5684	17.499
16.7271	14.5146	16.9419	15.5883	15.9394	16.2372	17.4071	15.5394	16.2734	16.016	17.6705	15.8107	17.3853	15.8216	16.6873	18.1144	17.0971	17.5536	18.1239	18.0589	17.8013	15.3406	14.8702	16.2139	17.1963	17.2187	17.4826	16.4926	18.7974	18.3479	14.6731	17.2102	17.3322	18.1429	17.7286	17.7081	16.9016	15.7957	17.5252	17.5036	14.6774	17.4302	17.8978	16.3283	18.1272	18.0618	18.5918	18.8066	17.8249	15.5829
18.4786	16.7081	17.6635	18.7804	16.6243	18.4982	16.9622	14.7044	18.5228	18.6233	17.1952	18.5622	17.0824	18.0263	17.1584	15.9763	17.265	16.1623	18.6514	18.0294	18.9052	18.8222	15.7585	16.8983	19.2843	18.727	17.5805	19.1034	19.3952	18.8093	18.1567	18.2239	18.6698	18.2736	16.6386	16.6969	15.8986	17.4706	17.7073	16.6532	18.297	18.5663	17.97	18.7695	17.4169	18.5429	18.6977	19.0093	18.4913	18.6189
16.4806	15.5693	18.3708	17.7401	17.8476	16.6365	17.9348	16.5341	17.6405	14.7303	17.9068	17.8678	18.7546	18.3899	18.6604	18.4422	14.4407	18.5529	18.196	18.228	18.0299	17.0045	17.7445	15.3809	15.5445	15.9844	16.3131	17.4413	18.5297	18.5228	17.3365	18.6326	18.1103	18.3203	17.3557	17.0453	15.716	16.8419	18.2585	16.2479	16.5166	16.2964	15.5551	19.0519	19.7888	18.8204	18.8347	18.6726	19.6262	17.1917
15.7218	17.3717	17.0199	17.6316	16.1976	16.4773	17.7991	16.5184	16.7613	16.1847	15.4834	15.617	19.3119	18.6715	17.8219	18.1904	18.561	18.4113	18.5053	18.663	18.0743	18.0472	15.3631	15.7585	18.6186	17.4667	17.417	17.9809	19.2848	16.6941	17.8402	18.0628	17.3443	16.9006	16.7052	17.4437	15.8814	15.5567	16.8854	16.1692	17.0459	16.4045	15.9364	16.0187	19.2593	19.6009	20.4788	21.5708	19.1593	19.1703
20.5123	20.3818	21.8561	22.1509	21.3896	21.5653	20.7527	20.8984	21.5083	21.6202	22.409	22.2214	22.9396	22.9301	22.4774	22.5396	22.3265	22.3726	22.5905	22.8267	22.6904	22.8546	22.8727	22.7121	21.6249	21.5905	18.6656	18.991	21.9664	21.4226	21.8479	21.2135	21.378	21.6016	19.7691	20.1521	20.3175	20.4406	18.0229	18.8386	20.8878	20.551	22.116	21.1736	22.7108	22.5667	23.6565	23.7548	21.3277	21.4306
23.1634	22.7981	21.8499	21.3942	19.7742	19.5369	22.3119	22.077	24.3176	24.1819	23.9429	24.3829	24.6168	24.5574	24.279	24.0154	25.0901	25.2139	24.5793	24.363	23.9432	23.6313	23.544	23.2907	18.1763	19.3737	18.8263	19.7865	23.0342	22.7407	20.9062	21.1618	20.2122	19.5293	19.8243	18.3941	21.0452	20.9538	18.7121	18.5374	20.4975	20.4958	18.0725	20.1029	23.4366	23.8946	24.0981	24.0415	23.453	23.5292
14.6542	19.4989	17.9875	19.008	16.7481	15.8892	17.8202	17.9694	17.9188	18.2991	20.2321	20.288	20.3083	20.3239	20.6613	20.5609	20.2369	20.3342	20.2357	20.352	20.461	20.4637	21.1106	20.7765	16.896	18.0161	15.9072	18.5263	19.0008	18.2366	18.3999	17.9922	18.1102	15.8295	16.2802	16.9173	15.8736	19.4306	17.2876	16.3906	17.2632	16.3268	17.6573	16.1035	17.9075	18.6137	19.5188	19.5079	19.1244	19.1005
18.1613	15.8679	17.7116	17.5961	17.422	18.034	16.295	17.2628	16.9153	17.2794	15.6538	15.8009	18.4329	18.8993	16.0601	16.4074	18.4415	18.7951	16.8681	18.7268	15.8124	19.1428	16.8172	15.9324	19.8273	19.6617	19.7864	20.2266	19.3431	19.8277	19.6	19.0653	19.1807	19.5007	14.9153	18.6162	16.507	15.0236	16.488	16.4609	18.3215	16.9489	18.4079	15.6904	17.0848	17.0056	17.3811	17.3602	17.1261	17.4421
18.5192	18.6874	20.3394	19.9918	18.5222	17.5489	19.3058	19.7693	18.9663	19.6205	20.2721	19.3387	20.443	20.6733	21.1107	21.2963	20.1497	20.5564	21.0057	20.4704	20.2919	20.3598	20.7484	20.6501	20.1073	19.7079	18.5159	17.9052	19.8153	18.3694	18.4431	19.2201	18.1224	18.7021	19.3593	17.4494	19.5249	19.3443	18.5877	18.7099	17.823	18.9981	19.4284	19.6853	20.4138	20.36	21.0219	21.0247	20.1116	20.1478
17.0989	17.5396	15.7617	16.9205	20.1598	17.741	17.868	16.6219	17.7765	20.1314	18.4628	18.6692	21.0151	20.6053	19.1648	19.2878	19.625	19.6123	19.8828	20.0482	19.0629	19.2552	19.4934	20.1138	17.1939	18.6574	18.1924	16.99	16.4333	18.9528	18.7939	16.2291	18.9506	16.234	17.1327	17.0489	17.197	17.735	15.5263	17.3555	14.9294	15.1339	17.1834	17.1851	16.5073	18.3154	19.9838	20.0649	18.9778	18.8663
19.6984	19.6761	20.4085	20.6516	18.8267	18.852	19.8298	19.766	19.4294	19.2965	20.624	20.6432	20.4925	20.5169	18.8082	19.6449	21.1629	21.0548	20.2495	20.6648	20.4526	20.3779	20.6417	21.2033	19.5566	19.5232	19.3204	20.0043	20.3656	20.1768	20.4099	20.1562	19.1216	19.3012	19.6806	19.4939	19.5145	19.5554	16.9	19.6057	18.9695	19.3371	19.6535	20.2149	21.9714	22.0605	22.2217	22.0296	19.9401	19.8918
16.9698	17.3447	18.9302	18.9037	17.3486	17.1414	18.9653	15.4703	18.862	18.9906	16.8961	17.6404	18.7813	18.8762	18.0565	18.0732	17.5454	17.9785	18.0993	18.2248	18.1552	17.9263	18.6758	18.1092	18.2301	15.7831	18.3858	16.5511	18.8404	17.2053	18.2748	16.7987	17.1518	17.1068	18.2442	15.6476	18.223	18.8034	17.0634	17.628	17.7962	18.1631	18.2498	18.551	19.6226	19.6746	19.4265	19.88	18.2101	18.6722
19.1911	18.582	20.2225	20.4491	19.7103	19.8088	20.9446	21.0407	17.2545	17.809	17.7148	18.0399	16.1047	15.6083	17.352	17.5311	17.2291	19.0644	17.0611	16.2895	15.1283	16.8725	19.0823	15.6257	17.6488	18.7664	18.577	17.7339	17.5422	18.0885	15.3197	14.3552	18.8378	19.4886	20.3442	18.1755	21.3705	21.4123	20.1531	20.4491	19.4451	20.1117	19.8806	20.1373	17.5523	16.7859	17.6252	15.8084	18.6776	17.6902
22.5797	22.2283	18.1167	16.9963	18.7124	19.6614	16.3032	17.2498	22.9534	23.104	23.8535	23.6932	21.063	21.3998	25.1831	25.2738	22.3868	22.1279	21.074	21.4057	24.9654	25.0392	22.1765	21.9264	16.9528	17.6639	16.7494	16.5849	16.7452	17.5308	17.5699	16.1456	20.7187	20.6591	22.4061	21.3744	23.7243	23.6243	17.0764	17.34	20.6219	20.6629	21.8843	21.2488	23.7528	23.566	22.4697	22.1942	21.2632	22.0888
19.0467	18.8916	20.4463	21.2072	19.1942	19.2071	20.3755	20.1308	20.0451	18.7007	21.3325	21.6714	21.6269	22.4554	22.9641	23.2141	21.5888	22.2849	21.6491	22.4156	22.5821	22.3842	22.3603	21.7099	20.9154	21.6281	20.5607	20.4836	21.5177	21.3055	20.7756	20.986	21.2421	21.5974	19.3699	19.2245	20.4612	17.3815	20.8519	20.9744	20.5114	20.7792	21.0786	21.5348	20.2934	21.1217	22.645	22.8027	21.5686	21.7765
23.5003	23.2995	22.1208	22.0752	20.7029	20.1986	21.6604	21.8518	20.5463	20.1198	23.6423	23.8419	25.2796	25.2608	24.1723	24.2035	25.1004	25.1178	24.6993	24.6163	25.1587	25.0441	24.6922	24.7444	21.1202	21.3745	20.9034	19.7938	22.4633	21.8314	23.2637	22.6313	21.9227	21.9986	20.5203	20.212	21.5734	21.0911	20.4488	21.0662	22.4391	22.3769	19.9877	20.3661	23.6876	23.7941	24.3645	24.147	23.4297	23.4381
19.4311	20.02	17.1673	15.9459	15.9626	19.4896	17.8476	17.8723	17.5562	15.3743	18.9405	18.6429	19.8247	19.6903	19.6015	19.779	18.3171	18.6187	19.0332	18.2968	19.1561	19.2034	18.9753	19.4279	20.0002	19.1918	17.447	18.8636	17.1477	17.3923	18.417	20.2302	20.6918	17.4786	17.0933	19.5214	16.4736	19.6457	19.7116	19.4326	18.5	18.6281	19.0647	19.1934	17.827	17.2106	19.3276	17.2682	19.2089	19.198
19.7876	19.7822	19.2549	19.7656	19.7251	19.7582	19.3535	20.5121	20.1303	20.0215	19.3906	19.3399	19.7467	20.2357	19.0749	19.0384	19.2484	18.82	19.3356	19.3824	19.3355	19.403	20.0166	19.9081	20.4412	19.9275	19.5455	19.8385	20.0885	19.92	17.9015	20.0208	18.146	19.8711	16.5721	19.1749	19.707	19.4476	18.4125	16.5233	18.5	18.1141	19.8704	19.8308	18.8786	19.0237	20.4984	20.1198	19.0188	18.7074
16.7656	18.0583	16.5094	15.6599	18.4432	17.1494	15.87	16.2648	16.1545	16.829	20.0802	20.2891	17.2153	17.9003	17.0124	16.7421	19.3667	19.4359	20.4441	20.1901	19.6361	19.8826	16.0333	14.9365	21.0502	21.1071	19.1013	20.073	20.5265	20.9481	19.9891	20.0381	20.5024	20.8332	17.4117	15.0418	17.2922	16.9839	17.3717	18.711	16.3448	17.1275	15.9234	17.459	17.6497	16.0354	16.9736	17.1475	15.944	17.8598
17.5652	18.0135	16.4932	15.86	16.9548	17.3208	15.8055	17.4828	15.7955	17.6316	18.5339	16.9658	19.4763	19.5805	18.8491	19.2382	16.6597	18.2184	16.3419	18.8807	16.8757	17.8323	19.1092	16.782	17.1384	14.9835	18.7525	16.6093	15.7012	15.3389	18.767	19.3518	17.0892	18.97	17.1016	18.072	16.1087	16.3184	18.0631	17.6787	16.262	15.483	17.8465	16.7364	18.7809	17.3406	19.5209	20.291	19.1035	18.5805
20.1711	20.1363	20.5742	20.5941	21.1345	20.8977	17.2199	16.8216	16.436	17.7234	21.3638	21.3917	22.9256	22.9333	21.4146	21.2118	21.3694	21.7501	22.5982	22.5368	21.2344	20.774	22.2134	21.2055	20.8003	20.6177	20.2943	16.0276	20.9357	21.375	21.4657	21.519	21.1682	20.2125	20.3242	20.7351	20.4927	20.109	20.2985	20.4228	17.3862	16.8915	20.2248	19.9334	20.4581	19.744	21.7659	21.4852	21.2313	21.242
19.7525	19.7662	15.7299	19.8454	17.6772	16.9716	18.8632	18.0547	17.3292	15.7618	17.3093	17.5708	20.0163	20.1011	19.4155	19.1634	19.4052	19.2043	19.8516	19.7231	19.5137	17.3323	19.7063	19.6824	19.48	16.9818	16.493	18.5113	19.4429	16.1908	19.0471	17.0149	17.9338	18.4665	17.9573	15.3918	17.6168	18.4636	18.7774	17.1513	16.7003	18.6358	19.3404	19.9506	19.5366	17.448	20.4605	20.5205	18.945	18.9754
17.9389	17.1213	19.3683	18.9307	14.8789	15.1964	18.6934	19.6485	17.3576	19.4413	18.6639	18.5313	19.2153	18.8252	19.0352	18.5507	18.0857	18.2294	18.5188	18.4467	16.328	18.9709	18.2854	18.9668	17.6046	18.5106	17.6316	17.1503	18.8874	19.0058	17.5155	18.526	17.6585	15.4967	16.3797	15.4726	19.1451	18.412	18.0644	14.506	15.5121	17.7321	19.8358	19.0966	20.1605	19.6953	19.9047	20.022	19.0951	19.0483
16.2012	16.3223	18.7459	19.9603	18.5956	18.7707	16.1893	17.3226	18.3545	15.6878	20.0583	20.2233	20.2067	19.9573	19.548	19.5037	20.6203	20.5747	19.9267	19.8587	19.7304	19.9257	20.783	20.8136	18.4249	18.7059	19.7526	17.8839	19.5547	18.867	18.6832	20.807	20.7903	20.3814	18.9856	19.4178	18.2033	14.9368	17.0303	19.3632	17.8905	17.6694	18.6206	18.5489	19.176	18.3899	19.0791	18.7564	18.4468	18.1618
17.6239	18.0968	16.6265	16.6282	19.5249	17.5396	16.951	18.5223	16.4535	15.3692	19.4305	18.9047	18.9945	19.1303	19.2435	19.0318	20.0014	19.0595	19.0872	19.5393	19.508	19.1597	20.45	20.8676	18.3231	18.3693	16.703	17.8099	15.905	18.2564	18.9679	19.3436	18.6935	15.7327	17.2141	17.6164	16.6173	15.9044	15.4613	17.0665	14.4498	16.5319	19.1877	16.0368	16.9495	18.5534	18.9326	18.9935	18.5026	18.3477
20.1388	19.9927	20.7073	20.3269	19.5033	18.8551	20.0976	16.4133	22.4345	21.8538	23.717	23.4626	21.9506	22.0643	23.5359	23.7853	21.15	21.1589	20.6976	21.3658	23.4215	23.7244	24.0847	24.0226	22.0423	21.9701	21.4595	19.6099	22.5932	22.6013	22.6445	23.0507	21.703	22.0539	21.0338	20.2445	20.162	20.5745	19.348	20.092	20.1833	18.8786	20.4746	20.9237	22.5093	22.6042	19.7722	20.2353	20.4033	20.4408
16.7845	18.4403	17.2706	16.0096	16.6352	17.0764	14.1562	17.0078	15.6759	18.0034	15.6075	15.5926	17.0156	16.9029	17.5127	17.2364	16.6704	16.3961	18.5966	16.6298	16.429	16.4771	16.0677	15.7171	17.2551	17.9086	16.6991	16.6551	16.7076	17.8979	17.4137	15.2113	16.7775	19.3398	17.2989	16.3645	15.6162	17.2887	18.1075	17.108	16.0808	17.3087	16.8183	17.0303	17.4041	18.8471	18.8033	18.7597	17.028	16.9271
18.7787	19.3214	19.8803	19.22	19.5188	19.4677	19.3071	18.712	17.1557	20.0793	16.4542	17.4207	19.4027	19.4001	18.4674	19.1057	17.1038	17.7332	17.171	17.5739	18.2465	18.9416	15.8788	18.1424	17.3345	18.8163	17.6967	18.1931	14.1177	17.8878	14.6442	19.0752	16.2949	18.5612	18.1879	19.1889	19.7779	19.2823	19.6855	19.7167	17.5192	14.6957	14.6169	17.1228	16.4665	17.3713	15.0841	19.1793	14.8126	16.5068
18.0094	17.475	16.738	16.7711	15.0738	17.0253	16.1213	16.9716	16.99	17.6973	17.333	15.2618	18.5051	18.8433	14.8633	17.7601	17.7569	18.4825	17.7219	17.4285	17.5607	17.9218	21.4789	21.6564	17.0463	17.472	18.0872	15.7909	16.5515	17.6866	18.5169	16.7738	15.8017	16.5091	15.9484	16.6811	17.5661	14.7645	16.7029	16.8518	16.2023	16.0087	16.2896	17.4868	19.1933	18.9173	17.6837	17.7232	16.5189	16.3793
20.919	21.2729	20.9234	20.9792	20.3538	20.9582	21.0094	20.9508	21.0223	20.585	16.3664	17.5372	17.3348	17.6404	17.0892	17.6349	17.6425	16.8438	17.0656	16.639	16.5633	17.0419	19.5808	18.8701	19.3265	18.3808	15.5406	19.7738	16.8577	19.8477	19.2078	19.4368	17.9813	15.8131	15.8488	19.6123	20.5	20.5837	17.7715	19.4731	16.232	18.2151	17.6979	16.8858	19.8676	17.1207	16.5922	19.4652	19.0049	19.5431
20.4726	19.878	20.9051	21.5651	21.512	21.8953	22.5862	21.7877	21.4069	20.7711	18.5602	17.4899	17.2599	17.0943	17.5302	17.4778	19.3637	19.3553	20.3548	19.1582	19.4334	19.1106	15.8624	18.5874	20.7693	21.0715	20.9352	20.4005	20.7714	20.3253	20.5863	19.9735	20.5575	18.8652	22.7596	22.7153	21.8982	22.1261	20.7549	21.682	22.0233	22.7357	22.1034	23.2013	19.1314	19.238	15.8627	18.7525	20.5301	20.4883
18.6638	16.5029	18.3735	16.0384	16.3961	18.1028	17.1482	19.2143	15.7575	17.6976	17.0586	16.5045	16.945	18.3454	18.2769	18.591	18.0092	18.0441	18.1301	16.9873	18.2169	18.2055	17.3107	17.8305	17.1604	17.9743	17.5012	16.8467	17.8707	17.2642	17.2006	18.3982	15.9735	17.3462	17.8273	15.4358	17.087	17.3053	17.4442	16.6014	16.2005	16.5102	17.9949	18.1608	18.103	17.7891	17.9411	18.1212	17.4531	15.5388
16.2328	17.2889	20.0179	19.0084	17.2201	20.1892	19.421	19.3447	18.0999	18.2587	20.5673	20.6072	22.074	20.9991	20.3383	19.7604	19.7903	20.3638	20.8289	21.0867	20.0033	20.1011	21.1216	20.1317	17.2614	16.5408	19.3744	19.501	16.7494	18.0411	17.1276	17.5856	16.7575	16.2327	16.138	18.426	17.6806	16.5561	15.9656	18.7626	18.6131	19.4557	19.5862	20.2564	21.8531	22.1401	20.9512	20.9793	20.289	19.9708
18.0849	18.4433	16.241	16.625	15.9211	16.3569	17.6711	16.2313	17.2171	16.432	19.2931	19.4298	19.3964	19.4398	19.1669	19.2485	19.1882	19.1625	19.2785	19.2364	19.1603	18.909	18.9052	18.9843	18.4209	17.3516	17.5343	18.4128	19.1736	17.259	16.4689	14.8003	17.1389	17.3449	19.662	16.3315	18.4827	14.9888	18.3506	18.1804	18.8017	17.8198	18.9943	19.2482	19.5528	19.6187	19.4342	19.4949	18.3665	17.1795
16.1732	17.9996	19.516	19.8123	18.3056	16.9191	17.752	16.7922	18.6822	16.2488	20.1482	20.6994	19.6678	19.5294	19.3656	19.4133	20.9815	20.992	19.729	20.1365	20.2784	20.2676	20.4483	20.7591	18.3634	17.7886	18.0164	17.505	19.6724	19.3406	18.9915	19.7873	16.4715	15.429	19.978	20.0812	18.8397	18.7472	18.1303	19.7212	16.5115	17.0603	16.6323	16.5058	19.5708	20.3511	18.7253	18.902	18.3135	17.3826
23.3842	23.3553	23.6912	23.434	22.5636	21.828	24.0594	24.0382	23.0412	23.2621	21.0181	20.8234	20.9068	20.6837	22.8668	22.8248	19.8524	20.0712	21.6914	21.7662	21.675	21.6033	19.7535	20.0518	23.1091	23.3537	23.3176	23.3927	23.0231	23.3818	23.3022	23.1999	23.1842	23.4732	24.1938	23.8858	24.1849	24.247	24.3768	23.6009	24.8705	24.3297	24.2867	24.4122	21.4308	21.161	21.3341	21.3237	23.0325	23.1313
18.9812	18.3171	18.9825	19.5053	17.3705	19.5302	19.6114	19.8978	18.9064	18.8092	15.8961	15.9357	17.2854	17.9285	19.3688	19.4297	18.671	19.2238	16.0897	18.6876	17.4722	19.0491	15.0238	14.6294	19.5228	19.2049	20.2821	19.9993	18.9238	19.7611	19.1159	19.2093	19.717	19.9175	19.8149	19.2335	19.7761	19.3713	20.7687	20.0692	20.4875	20.0825	20.4272	20.3175	19.778	20.0028	19.7198	19.3862	18.7334	15.6971
20.4383	20.4294	20.8169	20.8702	20.7334	20.8384	20.7392	20.6719	21.186	20.3845	16.8017	16.6083	20.6651	20.5781	20.3631	20.1572	17.8275	18.1349	20.4067	20.5888	20.9256	16.5765	20.1977	20.866	22.0999	22.0742	22.0218	22.0495	21.5863	21.7827	21.8074	21.5706	22.0923	22.3211	20.0103	19.8268	20.4314	21.1162	20.0962	20.5541	19.256	20.3809	20.7417	21.8699	15.9658	15.921	20.2367	17.3942	19.8153	20.338
21.4817	21.1249	21.1554	21.2092	20.2248	20.2779	20.6106	20.0863	21.6664	20.9899	21.1912	21.2846	21.5284	21.6229	21.6904	21.4959	21.3731	21.0904	19.5736	21.4748	19.9412	21.1783	21.334	21.3601	20.6997	19.8033	20.7203	20.7552	22.0058	21.6271	23.1804	22.5058	21.3371	21.2543	20.5293	20.6693	21.9069	21.5069	21.3669	21.1282	19.449	17.9044	22.8005	22.7164	18.8452	15.9972	20.8322	20.409	19.6929	19.9844
18.6112	17.6478	15.3461	16.6109	17.252	17.1783	16.7235	17.5764	16.1771	17.069	19.9202	19.9508	20.1456	20.2132	19.0146	19.3277	20.8128	20.6323	18.0869	18.9284	19.4238	19.7654	19.0773	19.1602	16.3569	16.7351	18.0309	17.4157	16.976	16.9349	17.9823	16.8968	17.9926	17.8672	15.1182	17.6779	15.6399	16.751	17.6934	17.144	15.8018	15.4049	15.5518	17.4543	18.032	15.2703	16.4201	17.5584	16.4586	17.6342
[truncated: 231 more rows]
[truncated: 22 more columns]

## Sheet: ANOVA (850)
C10.1	C10.2	C6.1	C6.2	C7.1	C7.2	C8.1	C8.2	C9.1	C9.2	CC21.1	CC21.2	CC22.1	CC22.2	CC23.1	CC23.2	CC24.1	CC24.2	CC25.1	CC25.2	CC26.1	CC26.2	CC27.1	CC27.2	N1.1	N1.2	N2.1	N2.2	N3.1	N3.2	N4.1	N4.2	N5.1	N5.2	O11.1	O11.2	O12.1	O12.2	O13.1	O13.2	O14.1	O14.2	O15.1	O15.2	P16.1	P16.2	P17.1	P17.2	P18.1	P18.2
[truncated: 850 more rows]
[truncated: 25 more columns]

[truncated: 4 more sheets: ccRCC (81), pRCC (60), chRCC (25), RO (39)]
