# Supplementary material for: Absolute quantitative proteomics using the total protein approach to identify novel clinical immunohistochemical markers in renal neoplasms
Source: BMC Med. 2021 Sep 6;19:196. doi: 10.1186/s12916-021-02071-9 (PMC8420025; doi:10.1186/s12916-021-02071-9)
Supplement: Supplementary file 6 — Additional file 6: Table S5. TPA concentration values of significant differential expressed proteins. [file 12916_2021_2071_MOESM6_ESM.xlsx]

## Sheet: Red Dots
Protein IDs	Protein names	Gene names
P62937;F8WE65;C9J5S7;P62937-2;E5RIZ5;P0DN26;A0A0H2UH34;A0A075B767;A0A075B759;Q9Y536;F5H284	Peptidyl-prolyl cis-trans isomerase A;Peptidyl-prolyl cis-trans isomerase A, N-terminally processed;Peptidyl-prolyl cis-trans isomerase	PPIA
P60174-1;P60174;P60174-4;U3KPZ0;U3KQF3;U3KPS5	Triosephosphate isomerase	TPI1
P08670;B0YJC4;B0YJC5;A0A1B0GTT5;A0A1B0GVG8;H7C5W5;P41219;P41219-2;E7EMV2;E7ESP9;Q16352;P07197-2;P07197;F8W835;P12036-2;P12036	Vimentin	VIM
P06733;A0A2R8Y6G6;P06733-2;K7EM90;A0A2R8YEM5;A0A2R8Y879;K7ERS8;A0A2R8Y798;A0A2R8YEG5;A0A2R8Y6I8;P13929-3;P13929-2;P13929;E5RG95;K7EPM1;K7EKN2;E5RGZ4;E5RI09	Alpha-enolase	ENO1
P14618;P14618-2;P14618-3;B4DNK4;H3BTN5;H3BQ34;H3BR70;H3BTJ2;H3BUW1;H3BT25;H3BU13;H3BN34;H3BQZ3	Pyruvate kinase PKM;Pyruvate kinase	PKM
P24752;H0YEL7;P24752-2;E9PRQ6	Acetyl-CoA acetyltransferase, mitochondrial	ACAT1
P00558;P00558-2	Phosphoglycerate kinase 1	PGK1
P04792;F8WE04;C9J3N8	Heat shock protein beta-1	HSPB1
P02511;E9PR44;A0A024R3B9;E9PJL7;E9PNH7;E9PRA8;H0YCW8;E9PS12;E9PRS4	Alpha-crystallin B chain	CRYAB
P04075;J3KPS3;P04075-2;H3BQN4;H3BPS8;H3BUH7;H3BU78;H3BR68	Fructose-bisphosphate aldolase A;Fructose-bisphosphate aldolase	ALDOA
P68363;P68363-2;F8VVB9;F8VS66;F8VRZ4;C9JDS9;F8VWV9;F8VX09;F8VRK0	Tubulin alpha-1B chain	TUBA1B
P00338;P00338-3;P00338-4;P00338-5;P00338-2;F5GXY2;F5GYU2;F5GXH2;F5H5J4;F5H6W8;F5GZQ4;F5H8H6;F5GXC7;F5GWW2;F5GXU1	L-lactate dehydrogenase A chain	LDHA
P32119;A6NIW5;P32119-2	Peroxiredoxin-2	PRDX2
P07737;K7EJ44;CON__P02584;I3L3D5	Profilin-1	PFN1
P02647;F8W696	Apolipoprotein A-I;Proapolipoprotein A-I;Truncated apolipoprotein A-I	APOA1
P00918;E5RID5;E5RK37	Carbonic anhydrase 2	CA2
P21796;C9JI87	Voltage-dependent anion-selective channel protein 1	VDAC1
P04179;P04179-4;F5H4R2;F5GYZ5;F5H3C5;P04179-2;P04179-3;G8JLJ2;G5E9P6;F5GXZ9	Superoxide dismutase [Mn], mitochondrial	SOD2
P09525;Q6P452;P09525-2;B4E1S2	Annexin A4;Annexin	ANXA4
P09382;F8WEI7	Galectin-1	LGALS1
P09211;A8MX94;A0A087X2E9;A0A087X243;A0A2R8Y5E5	Glutathione S-transferase P	GSTP1
P63104;E7EX29;B0AZS6;E7ESK7;P63104-2;B7Z2E6;H0YB80;E9PD24;E7EVZ2;E5RIR4;E5RGE1	14-3-3 protein zeta/delta	YWHAZ
P30048-2;P30048	Thioredoxin-dependent peroxide reductase, mitochondrial	PRDX3
P23528;E9PP50;G3V1A4;E9PK25;E9PQB7;E9PS23;E9PLJ3	Cofilin-1	CFL1
P08758;D6RBL5;D6RBE9;E9PHT9;D6RCN3	Annexin A5;Annexin	ANXA5
P02792	Ferritin light chain	FTL
P00352;Q5SYQ9;Q5SYQ8;Q5SYQ7	Retinal dehydrogenase 1	ALDH1A1
P35232;C9JW96;E9PCW0;C9JZ20;E7ESE2;P35232-2;D6RBK0	Prohibitin	PHB
CON__Q3KNV1;P08729;CON__P08729;A0A1W2PRP1;CON__Q9DCV7;CON__Q14CN4-1;CON__Q6IME9;CON__P19013;Q14CN4-3;Q14CN4-2;Q14CN4;P19013;H0YI76	Keratin, type II cytoskeletal 7	KRT7
P08263;Q16772;Q5JW85;Q7RTV2;Q5JW84	Glutathione S-transferase A1;Glutathione S-transferase A1, N-terminally processed	GSTA1
P00441;H7BYH4	Superoxide dismutase [Cu-Zn]	SOD1
P31949	Protein S100-A11;Protein S100-A11, N-terminally processed	S100A11
P60903	Protein S100-A10	S100A10
O15540;O15540-2	Fatty acid-binding protein, brain	FABP7
O95831;O95831-3;O95831-2;O95831-4;E9PMA0;O95831-6;O95831-5	Apoptosis-inducing factor 1, mitochondrial	AIFM1
P30041	Peroxiredoxin-6	PRDX6
P14550;Q5T621;V9GYP9;V9GYG2	Alcohol dehydrogenase [NADP(+)]	AKR1A1
Q92597;Q92597-3;Q92597-2;E7ESM1;E5RJY1;E5RIM2;E5RIR1;E5RGM5;E5RIV1;E5RI76;E5RH82;E5RK17;E5RJ98;E5RG99	Protein NDRG1	NDRG1
P21980;P21980-2;A2A299;P21980-3;A2A2A0;A0A087WZC4;A0A087WVW4;A0A087WVS3;O43548-2;O43548	Protein-glutamine gamma-glutamyltransferase 2	TGM2
Q14764;H3BQK6;H3BRL2;H3BP76;H3BUK7;H3BNF6;H3BNF2;H3BUP3;H3BQE7;H3BPZ2;I3L155	Major vault protein	MVP
P40121;P40121-2;E7ENU9;B8ZZL6	Macrophage-capping protein	CAPG
P12236	ADP/ATP translocase 3;ADP/ATP translocase 3, N-terminally processed	SLC25A6
P06396-2;A0A0A0MS51;A0A0A0MT01;P06396-4;P06396-3;P06396;CON__Q3SX14;Q5T0I0;A0A0U1RQL8;REV__H0YJM7	Gelsolin	GSN
Q16891-2;Q16891;B9A067;Q16891-4;C9J406;Q16891-3;H7C463;A0A087WYS0;D6RAW4	MICOS complex subunit MIC60	IMMT
P06748-2;P06748;P06748-3;E5RGW4;E5RI98	Nucleophosmin	NPM1
S4R371;P05413;S4R3A2;P02689	Fatty acid-binding protein, heart	FABP3
Q9H0W9;A0A087WT99;Q9H0W9-2;Q9H0W9-3;E9PQS1;Q9H0W9-4;E9PPB5;A0A1W2PRB8;E9PJU8;E9PIP1;E9PSC3;E9PLC5;E9PLB3;E9PR95	Ester hydrolase C11orf54	C11orf54
I3L3Q7;I3L3B0;Q07021	Complement component 1 Q subcomponent-binding protein, mitochondrial	C1QBP
A0A087X2B5;P35613-2;P35613;I3L192;A0A087WUV8;P35613-3;P35613-4;R4GMX5;R4GN83;A0A2R8YDZ0	Basigin	BSG
P19971;C9JGI3;P19971-2;A0A1W2PP80;A0A1W2PQK0	Thymidine phosphorylase	TYMP
Q9UHK6;Q9UHK6-5;D6RB81;V9GZ45;V9GYP4;V9GYU9;Q9UHK6-4;Q9UHK6-2	Alpha-methylacyl-CoA racemase	AMACR
P09104;P09104-2;F5H0C8;F5H1C3;U3KQP4	Gamma-enolase;Enolase	ENO2
C9JAW5;C9JNU6;Q9Y241;Q9Y241-2;A8MV81	HIG1 domain family member 1A, mitochondrial	HIGD1A
P15144;H0YKT6;H0YMC1;H0YLZ8	Aminopeptidase N	ANPEP
P13796;P13796-2;Q5TBN3;Q5TBN5	Plastin-2	LCP1
P16444;H3BQS5;H3BP43	Dipeptidase 1	DPEP1
P40261	Nicotinamide N-methyltransferase	NNMT
K7N7A8;P29972;P29972-4;P29972-2;P29972-3	Aquaporin-1	AQP1
P05937-2;P05937;E5RIZ8;E5RG14;H3BN14;P22676	Calbindin	CALB1
C9JKI3;Q03135-2;E9PCT5;Q03135;P56539	Caveolin;Caveolin-1	CAV1
P28482;P28482-2;K7ELV1;K7EN18;P31152	Mitogen-activated protein kinase 1	MAPK1
O75955;O75955-2;A0A140T9R1;A0A140T9W4;A0A140T9X0;A2AB12;A2AB09;A2AB10;A2AB13;A2AB11;A0A0G2JJQ6;A0A140T974;A0A140T907;A0A140T9C3;A0A140T959;A0A140T9B1;A0A140T957;A0A140T910;A0A140T905	Flotillin-1	FLOT1
P50454;E9PR70;E9PPV6;E9PKH2;E9PK86;E9PMI5;E9PNX1;E9PJH8;E9PIG2;E9PRS3;H0YEP8;E9PLA6;E9PQ34	Serpin H1	SERPINH1
Q99541;Q5SYF5;Q5SYF3;Q5SYF4	Perilipin-2	PLIN2
H9KV48;E9PGN7;P05155-2;P05155;P05155-3;H0YCA1	Plasma protease C1 inhibitor	SERPING1
Q13162;H7C3T4;A6NJJ0;A6NG45	Peroxiredoxin-4	PRDX4
P31146;H3BRY3;H3BTU6;H3BRJ0;H3BNA2;H3BU76;H3BSL1	Coronin-1A;Coronin	CORO1A
P06702	Protein S100-A9	S100A9
H3BR04;H3BMQ8	Fructose-bisphosphate aldolase	ALDOA
O76038;Q96P10	Secretagogin	SCGN
Q15293;Q15293-2	Reticulocalbin-1	RCN1
Q16790;A0A087WYS4	Carbonic anhydrase 9	CA9
E9PKF3		ACAT1
P15531;P15531-2	Nucleoside diphosphate kinase A	NME1
P54727;P54727-2;H0Y579;Q5W0S5	UV excision repair protein RAD23 homolog B	RAD23B
E9PIM6;E9PNQ8;P04216	Thy-1 membrane glycoprotein	THY1
E9PC52;Q16576;Q16576-2;Q5JNZ6	Histone-binding protein RBBP7	RBBP7
Q9Y5K6	CD2-associated protein	CD2AP

## Sheet: ccRCC
Protein IDs	Protein names	Gene names	C (pmol/mg) C10.1	C (pmol/mg) C10.2	C (pmol/mg) C6.1	C (pmol/mg) C6.2	C (pmol/mg) C7.1	C (pmol/mg) C7.2	C (pmol/mg) C8.1	C (pmol/mg) C8.2	C (pmol/mg) C9.1	C (pmol/mg) C9.2	C (pmol/mg) CC21.1	C (pmol/mg) CC21.2	C (pmol/mg) CC22.1	C (pmol/mg) CC22.2	C (pmol/mg) CC23.1	C (pmol/mg) CC23.2	C (pmol/mg) CC24.1	C (pmol/mg) CC24.2	C (pmol/mg) CC25.1	C (pmol/mg) CC25.2	C (pmol/mg) CC26.1	C (pmol/mg) CC26.2	C (pmol/mg) CC27.1	C (pmol/mg) CC27.2	C (pmol/mg) N1.1	C (pmol/mg) N1.2	C (pmol/mg) N2.1	C (pmol/mg) N2.2	C (pmol/mg) N3.1	C (pmol/mg) N3.2	C (pmol/mg) N4.1	C (pmol/mg) N4.2	C (pmol/mg) N5.1	C (pmol/mg) N5.2	C (pmol/mg) O11.1	C (pmol/mg) O11.2	C (pmol/mg) O12.1	C (pmol/mg) O12.2	C (pmol/mg) O13.1	C (pmol/mg) O13.2	C (pmol/mg) O14.1	C (pmol/mg) O14.2	C (pmol/mg) O15.1	C (pmol/mg) O15.2	C (pmol/mg) P16.1	C (pmol/mg) P16.2	C (pmol/mg) P17.1
A0A0A0MT83;P26440;P26440-2;H7C4G6;H0YLC3;H0YN10;H0YKV0;A0A087WVD3	Isovaleryl-CoA dehydrogenase, mitochondrial	IVD	7.5536	9.65524	34.187	39.009	14.6035	15.6187	48.187	40.9487	16.0829	13.5586	1.44572	1.55543	2.11496	4.65982	2.9282	0.586149	2.14636	1.80852	5.74294	5.35253	1.54517	1.61207	0.828537	2.12046	15.9526	19.485	9.01115	6.72426	16.7369	21.1586	12.5899	8.21518	10.6361	10.9616	30.5182	21.8832	47.919	36.5619	42.6818	43.4532	19.4637	13.7958	27.322	20.848	2.36393	2.87972	8.21339
A0A0A0MTC7;A0A0A0MQS9;Q16363-2;Q16363;E5RFQ2;H0YAQ5;H0Y351;H0YAP9	Laminin subunit alpha-4	LAMA4	0.0495202	0.111368	0.534672	0.935096	0	0	0.223766	0.593173	0.506723	0.405839	2.12635	2.94891	1.09536	1.15567	0.385365	0.547367	1.67653	2.56546	1.84595	1.81782	1.96892	1.9774	2.64575	3.14941	0.215754	0.0749912	0.0773278	0	0.0611123	0	0.464345	0	0	0.141724	0.163279	0	0.256044	0.105112	0.266165	0.0957754	0.305583	0.30864	0.103932	0.0900791	0.0534152	0.0697425	0.559535
A0A1B0GW44;A0A1B0GVD5;A0A1B0GWE8;P07339;A0A1B0GVP3;A0A1B0GV23;A0A1B0GU92;A0A1B0GU03;H7C469;C9JH19;F8WD96;H7C1V0;F8W787;A0A1B0GVF1;A0A1B0GV01	Cathepsin D;Cathepsin D light chain;Cathepsin D heavy chain	CTSD	142.904	131.873	232.583	280.125	140.797	131.355	223.32	309.008	176.999	176.709	41.6779	29.1867	48.0996	21.4528	49.6942	55.4636	34.3263	30.6846	64.7335	64.1375	59.8752	66.0958	68.0929	44.035	16.957	11.9484	21.0418	13.1126	23.6394	31.1183	25.4343	14.083	20.366	18.903	122.768	116.674	99.2051	279.753	68.6404	99.1085	146.541	206.95	274.874	251.252	370.145	335.389	113.086
A0A2R8Y4T1;E9PGF5;E9PF55;Q9HBL0;A0A087WWW7;H0Y4U1;E7ERH1;E7EMG1;Q9HBL0-2;C9JI43;C9JFT7;C9J8K5;H7C3Z4	Tensin-1	TNS1	0	0.172327	0	0.0909616	0.0707593	0	0	0	0	0	0.679732	0.859423	1.6638	1.49316	0.701851	0.454131	1.33493	1.32807	1.50454	1.552	0.744998	0.817962	1.79714	1.29315	0.225343	0.0376321	0.0286656	0.170012	0.0490908	0.0576153	1.22441	0.899894	0.195485	0	0.0668973	0.0817711	0.360332	0.201693	0.251979	0.0515585	0	0.13691	0.0638604	0.108509	0.664297	0	0.376993
B4DLN1;P52815;I3L1E8			2.07271	1.10743	1.73462	2.93816	0.545058	0.301687	5.24515	7.33636	1.70188	0.903252	0	0	0.389638	0	0.100365	0.106331	0.253839	0	0	0	0	0	0	0	14.6545	11.8478	9.2649	12.5296	10.1865	10.7374	4.68025	7.05163	9.20558	8.24837	7.88271	6.56415	10.8002	9.32702	3.09716	8.85344	3.34558	3.25168	4.27207	3.5776	0.727856	0	1.30862
B4DUR8;P49368;P49368-2;Q5SZX6;E9PRC8;E9PQ35;Q5SZW8;E9PM09;Q5SZX9	T-complex protein 1 subunit gamma	CCT3	2.98319	3.49303	9.42258	6.90357	6.28913	3.87097	6.67453	9.06752	7.81215	5.60657	4.00708	3.79543	12.0438	11.8159	13.9576	15.7046	7.14103	6.30164	20.9797	17.4106	11.3621	8.85953	11.1241	11.1867	5.91025	7.48239	1.99156	4.02003	7.38107	5.10494	3.2794	4.31633	3.81298	3.78999	2.02519	2.16427	4.97183	1.81935	4.66402	3.7899	4.81311	6.94247	8.86325	8.08901	4.21194	5.56019	9.27888
O00468-6;O00468-3;O00468-7;O00468-5;O00468-4;O00468;A0A087X208;O00468-2;H0Y5U1	Agrin;Agrin N-terminal 110 kDa subunit;Agrin C-terminal 110 kDa subunit;Agrin C-terminal 90 kDa fragment;Agrin C-terminal 22 kDa fragment	AGRN	0.856889	0.915198	1.43082	1.10773	0.716846	0.431884	0.502414	0.560462	0.36794	0.292065	4.13073	3.15058	9.30798	9.29956	1.39596	0.899039	7.85838	7.37137	4.25172	4.02686	2.04069	2.50863	7.21662	5.42149	0.640616	0.616824	0.712968	1.04981	1.23933	0.903855	1.40083	1.98315	2.15526	1.70464	1.4615	1.37481	0.448965	0.686683	0.352034	0.573792	0.412083	0.312703	1.2452	0.518464	0.614465	0.572809	2.67961
O14745;J3QRP6;O14745-2;J3QRA3	Na(+)/H(+) exchange regulatory cofactor NHE-RF1	SLC9A3R1	1.42095	0	1.29874	1.12745	0	0	0.553068	1.43628	0.600743	0.554404	4.61435	3.73469	6.25104	5.93035	8.11754	4.47573	7.09003	7.83119	20.2074	16.8986	5.54313	7.56975	3.59103	3.36815	27.568	23.008	45.6612	32.3897	27.4601	39.2342	33.4268	20.2989	40.7828	38.4744	3.90642	1.31481	0.840735	1.46524	1.1472	0	0	0.324332	1.00282	0.700934	0	0	0.808653
O75306;O75306-2	NADH dehydrogenase [ubiquinone] iron-sulfur protein 2, mitochondrial	NDUFS2	6.04957	5.21356	4.2249	4.77628	7.42624	8.94707	7.7827	4.13792	3.43579	3.12951	0.0667394	0.238608	0.0782303	0.0652094	0	0	0.565019	0.543174	0.663379	0	0.0631948	0.0649727	0	0.559059	9.7722	12.7016	14.2684	16.2654	9.31093	10.9819	12.2773	7.89829	6.42947	8.42256	4.07761	9.4371	5.46497	9.03977	12.1493	15.3858	3.5021	3.70407	3.77214	4.1594	2.80824	4.07704	1.35016
O75323;O75323-2;H7C333;C9K068;C9J7B1;F8WBI5	Protein NipSnap homolog 2	GBAS	28.2443	34.1399	54.6485	56.3263	43.5557	41.5841	61.236	46.8025	57.7176	79.3562	0.532321	0.120316	0	1.41621	0	0.217497	0	0.078132	1.52164	1.70016	0	0.192108	2.68701	0	2.70919	1.8238	3.43627	3.46574	2.32814	1.65527	5.60519	14.4105	2.68622	4.81999	28.2009	17.1483	29.9683	23.1783	17.0139	23.0893	56.0894	49.8374	73.571	48.3981	8.11873	8.81656	10.1467
O75489;E9PS48;O75489-2;G3V194;E9PKL8	NADH dehydrogenase [ubiquinone] iron-sulfur protein 3, mitochondrial	NDUFS3	16.636	15.8914	10.7603	10.5349	15.4363	13.7889	23.9085	29.2165	5.83685	7.81101	0.116629	0.964682	1.31861	0.108298	1.5336	1.69959	1.09638	1.95103	1.97422	1.76907	0.839116	0.891453	0.54402	0.294471	25.7143	21.5139	21.2371	20.0923	15.8766	7.23144	11.0791	19.0885	19.5393	21.8549	24.2056	23.0135	26.9306	25.7189	17.777	42.1039	11.3457	15.3868	15.4727	14.7402	7.9796	4.07288	5.75086
P00338;P00338-3;P00338-4;P00338-5;P00338-2;F5GXY2;F5GYU2;F5GXH2;F5H5J4;F5H6W8;F5GZQ4;F5H8H6;F5GXC7;F5GWW2;F5GXU1	L-lactate dehydrogenase A chain	LDHA	83.1281	63.7863	94.2591	91.7644	95.1847	50.9106	74.4738	56.5062	97.8441	64.7951	232.778	242.745	303.307	457.626	222.007	228.158	219.53	244.576	541.449	388.772	211.545	256.576	186.109	244.107	69.8879	73.4003	68.9303	69.6191	69.9742	62.5374	112.402	92.8932	26.007	33.2318	70.8821	20.525	95.6801	84.8002	35.6252	32.5039	66.448	51.3568	85.2741	70.2549	113.724	114.41	189.115
P00488;Q9NQP5;A6PVK5;H0Y796;H0Y4W5	Coagulation factor XIII A chain	F13A1	0.292331	0.305379	0.275254	0.441892	0.337203	0.149855	0	0.18069	2.64555	0.455477	2.56016	3.94299	3.25078	3.18497	6.46762	4.32853	6.66831	7.87544	2.9493	2.71319	29.6985	33.7814	12.6595	8.93079	2.22002	2.70633	0.867771	0.791205	2.52791	2.96931	2.35635	0.982008	2.05274	5.92723	3.07081	1.31221	0.176173	0.195273	1.9766	1.05099	1.07765	1.33977	0.459313	1.15302	0.638914	0.786644	4.14968
P00505;P00505-2	Aspartate aminotransferase, mitochondrial	GOT2	81.1057	76.9003	71.9476	63.5115	78.376	81.3406	104.973	75.9554	75.4741	80.195	4.72328	0.454867	13.7712	9.75741	19.4837	16.4979	8.3181	8.21236	11.1277	9.5227	9.31888	8.32922	9.04141	1.11549	31.5727	32.2711	26.8874	29.0422	28.7966	27.8522	53.7758	43.9317	16.8537	28.0522	132.888	114.227	164.481	190.274	117.184	119.098	141.843	221.833	114.662	118.803	22.6137	32.0507	16.5242
P02751-15;P02751-7;P02751;P02751-3;P02751-17;P02751-6;P02751-5;P02751-8;P02751-14;P02751-13;P02751-9;P02751-10;P02751-11;P02751-12;P02751-4;H0Y7Z1;P02751-16;P02751-2;H0Y4K8	Fibronectin;Anastellin;Ugl-Y1;Ugl-Y2;Ugl-Y3	FN1	5.51998	4.06826	1.109	1.04637	1.92512	1.55881	0.220487	0.378726	1.49127	1.70063	8.19003	7.7595	5.93387	5.96017	6.90532	7.25122	3.55786	3.88296	3.73507	3.75832	10.4059	9.93924	16.0895	12.9786	0.384089	0.59556	1.03774	1.97953	2.1034	1.27577	1.08874	0.955377	0.977295	1.26017	1.30572	1.2	2.02855	1.90817	2.15949	2.15337	0.358123	0.159984	1.31771	2.04477	0.354302	0.422718	1.66828
P04275;P04275-2	von Willebrand factor;von Willebrand antigen 2	VWF	0.331811	0.55348	0.267522	0.269645	0	0.0253864	0.040895	0.0615038	0.0358149	0	2.8672	2.70477	2.09723	1.30845	1.0961	1.03526	2.11571	2.2669	0.905109	1.43208	1.60416	1.6593	0.793183	0.768791	0.244799	0.186747	0.398816	0	0.179532	0.204746	0.35224	0.267784	0.0245148	0	0.244511	0.229351	0.0217419	0.020837	0.153893	0.202031	0	0.0549347	0.0205755	0.0496761	0	0.0900799	0.970295
P05141;Q9H0C2	ADP/ATP translocase 2;ADP/ATP translocase 2, N-terminally processed	SLC25A5	293.27	379.766	156.711	133.657	222.841	174.803	311.648	254.225	309.397	252.433	33.9089	35.8196	31.0239	20.8977	41.2316	47.7053	12.9864	7.37971	33.5538	31.8141	20.253	3.93726	13.4791	8.46707	119.28	93.6567	44.7831	35.4351	86.594	54.5098	131.425	115.048	54.0692	32.3006	341.395	251.065	404.391	442.431	360.488	432.393	436.654	438.067	592.091	396.606	99.6923	111.533	24.5644
P05165-2;P05165;P05165-3;A0A1B0GU58;A0A1B0GUX9;A0A1B0GWI4;A0A1B0GWA1;A0A1B0GTR1;H0Y5U0;Q5JTW6;Q5JVH2;H0Y4B9	Propionyl-CoA carboxylase alpha chain, mitochondrial	PCCA	7.13513	6.24037	48.384	47.0505	5.44668	8.12493	38.8155	33.2225	6.06809	4.3252	0	0.0440669	3.13868	2.86221	2.02445	2.20522	0.931818	0.690507	4.2134	2.90094	1.98103	1.39449	1.98903	0.0324315	27.8225	22.5602	19.7012	19.7016	20.3354	21.4421	17.2133	21.2302	14.7516	17.7653	57.6539	34.0597	26.0897	26.4049	17.9398	22.0449	57.7234	56.2668	43.8496	47.8451	4.44479	5.1286	1.99322
P05166;E9PDR0;C9JQS9;E7EX59;P05166-2;E7EUY3;E7ETT1;E7ETT4;E9PEC3;F8WBI9;E7ENC1;H7C5C9;C9JVY9;C9JVW9;C9JAW3	Propionyl-CoA carboxylase beta chain, mitochondrial	PCCB	1.73082	2.04201	43.0867	62.2054	14.3679	10.7384	45.8319	66.3725	15.0153	4.38251	0.290004	1.55996	1.03716	2.98821	1.56453	1.76193	0.911774	0.652069	1.69098	1.74128	0.776993	0.390618	0.160302	0.498143	41.7239	35.2206	27.9018	28.5881	29.7459	23.0232	29.9983	34.7853	27.4959	27.8725	46.6394	41.5653	62.776	50.3452	43.4444	50.9747	57.868	64.8843	50.6332	52.513	6.08919	7.41272	2.1942
P06576;H0YH81;F8W079;F8W0P7;H0YI37	ATP synthase subunit beta, mitochondrial;ATP synthase subunit beta	ATP5B	201.165	266.11	339.234	306.499	268.755	269.331	443.29	446.722	180.149	175.376	54.3112	60.2932	122.552	115.46	133.326	118.93	91.2759	77.362	194.987	171.047	75.5235	79.1098	69.1022	57.0732	228.977	209.163	182.112	186.974	195.567	180.823	237.853	198.625	141.671	127.043	460.917	509.85	425.423	396.53	476.591	462.566	844.373	1010.39	537.544	416.745	186.438	262.335	137.534
P06737;P06737-2;E9PK47	Glycogen phosphorylase, liver form;Alpha-1,4 glucan phosphorylase	PYGL	0.127476	0.0176868	0	0	0.101058	0.160144	0	0	0.0405837	0.0434762	1.33969	2.64802	3.85296	4.55679	1.79888	2.86465	1.09225	1.68074	1.64719	1.36909	6.25187	6.75316	5.20032	5.2838	0.0157509	0	0	0	0	0	0	0.707161	0	0	0	0	0.217289	0	0	0.0767644	0	0.137637	0.0555632	0	1.95579	1.79875	1.31434
P08133;P08133-2;E7EMC6;E5RJF5;E5RI05;E5RK63;E5RFF0;E5RJR0	Annexin A6;Annexin	ANXA6	10.7968	11.4031	10.2872	9.39566	16.4619	17.4259	3.90259	4.90149	11.1412	8.15996	29.4048	30.0585	29.9549	25.6438	23.7133	21.4283	28.3236	22.0273	28.5418	19.489	20.4155	21.4479	33.014	30.9164	22.1981	30.7156	13.8592	9.45035	23.9542	21.6792	18.8761	14.6519	21.2871	14.5512	7.00269	9.36395	8.73717	12.0243	2.9585	8.26959	19.8611	15.449	11.8759	12.5882	8.92677	9.78211	5.85779
P08263;Q16772;Q5JW85;Q7RTV2;Q5JW84	Glutathione S-transferase A1;Glutathione S-transferase A1, N-terminally processed	GSTA1	1.72342	1.47079	2.20069	4.86329	0	0.594038	1.59158	14.6289	3.70552	3.55045	49.7345	4.73487	4.88302	1.0879	47.7549	44.2235	86.4637	69.941	11.4797	8.0073	76.5661	71.0282	3.02878	1.13749	233.783	318.719	57.1107	53.2933	268.78	266.582	313.837	312.534	85.096	108.641	0	0	7.34809	2.57876	0	1.84058	0.268128	2.90805	0.790321	0	0	0.244762	0
P08559;P08559-4;P08559-3;P08559-2;Q5JPU0;Q5JPT9;Q5JPU1;Q5JPU3;Q5JPU2	Pyruvate dehydrogenase E1 component subunit alpha, somatic form, mitochondrial	PDHA1	29.3221	27.8864	36.452	41.1823	33.3225	34.205	70.8645	66.1661	16.9979	20.7439	0.466457	1.50174	1.01557	0.921992	3.66434	2.52535	1.31847	0.491878	2.53172	2.78487	1.27414	0.6192	0.895943	0	25.925	22.5202	11.5538	14.3107	21.4294	13.8658	12.6997	11.9691	12.0258	8.69605	60.1683	63.2325	56.9258	65.1037	68.1314	86.2964	121.523	99.2278	120.951	121.721	6.48384	8.18011	1.27376
P08758;D6RBL5;D6RBE9;E9PHT9;D6RCN3	Annexin A5;Annexin	ANXA5	30.152	46.5511	41.4375	27.0294	46.9459	73.0654	38.0777	28.5145	89.1669	74.0891	161.929	164.406	101.769	79.614	143.637	90.6994	91.8097	97.5505	163.655	110.884	116.515	160.067	144.539	107.12	39.6509	25.8842	30.6891	28.6535	46.5733	38.1549	71.1543	62.8731	42.3099	46.9842	22.1367	27.7748	69.5179	50.8683	18.2832	28.394	27.2837	41.3389	43.0707	55.5898	32.9836	39.0239	95.9665
P09382;F8WEI7	Galectin-1	LGALS1	84.0264	85.8817	46.5647	40.7427	34.3469	22.726	10.9409	9.73818	38.662	25.5523	185.232	146.785	517.122	540.489	151.585	130.276	264.386	179.015	165.724	155.098	83.0176	154.261	398.399	207.093	20.2882	20.4499	45.185	24.4712	35.0953	46.9473	45.5507	66.2844	85.4218	68.8619	36.9088	20.5018	14.628	18.9456	9.01254	10.3667	18.1916	25.7673	14.525	27.0138	122.913	125.236	90.5934
P09525;Q6P452;P09525-2;B4E1S2	Annexin A4;Annexin	ANXA4	26.7819	20.7888	57.0223	65.2083	60.3968	59.8569	70.8564	67.2637	36.8263	32.5075	189.787	141.129	149.294	189.266	150.647	176.629	239.911	319.925	267.577	236.089	244.397	204.521	230.742	197.102	26.2606	27.7526	26.7587	25.8252	21.73	28.6862	27.0867	32.268	35.9279	27.9714	22.2542	18.2621	36.6576	23.9076	32.4992	33.6018	23.1883	35.0416	29.8571	49.8496	170.409	234.882	113.268
P09622;E9PEX6;P09622-2;P09622-3;F8WDM5;A0A1W2PR83;F2Z2E3	Dihydrolipoyl dehydrogenase, mitochondrial;Dihydrolipoyl dehydrogenase	DLD	48.0253	34.5215	31.1631	46.5	69.3383	62.2023	45.5786	40.1209	56.8022	41.7022	3.10096	2.40582	10.1198	9.12313	10.7203	7.8055	2.53776	4.27825	14.9113	14.1435	4.29793	5.86629	2.31974	2.78018	42.5347	45.5948	21.7721	14.2671	30.5586	38.5616	53.0844	50.7513	28.4464	35.0272	20.1165	13.6019	18.5933	12.8732	25.3652	29.7009	27.752	32.8142	73.3901	60.921	21.4104	33.8616	25.0824
P09972;A8MVZ9;J3KSV6;J3QKP5;C9J8F3;K7EKH5;J3QKK1	Fructose-bisphosphate aldolase C;Fructose-bisphosphate aldolase	ALDOC	0.339572	0.0222513	0.569846	0.978221	0	0.0366208	0.408834	1.14041	0.28245	0.541188	9.46773	9.52011	10.177	8.79119	1.69148	2.26881	10.9127	11.3166	14.6134	14.4213	3.28401	3.15747	22.6856	13.3853	0.967928	2.44526	2.54686	3.24066	0.94454	0.565166	3.07864	1.87079	2.73215	1.20832	1.83783	0.441116	0.466359	0.841071	0.831067	0	0.0351902	0.709398	0	2.50496	4.08997	4.11284	1.89413
P10809;E7EXB4;E7ESH4;P10809-2;C9JL25;C9JCQ4;C9JL19;C9J0S9	60 kDa heat shock protein, mitochondrial	HSPD1	123.867	106.866	182.518	171.186	106.56	104.257	164.694	236.326	135.308	154.29	25.2054	28.604	113.228	95.7558	107.813	108.992	26.9545	29.6699	101.681	93.3903	86.8555	84.7614	33.1989	31.7783	182.008	165.22	135.825	133.237	223.785	265.132	135.049	178.221	104.378	112.318	261.827	256.432	352.582	268.681	202.891	260.402	308.537	266.307	258.038	191.242	92.3822	87.5026	74.198
P11047;R4GNC7	Laminin subunit gamma-1	LAMC1	1.43179	1.41912	4.30587	4.86686	3.5153	2.60689	2.34332	2.34759	2.08122	2.1203	12.6355	11.5203	24.6457	22.9098	2.76264	2.74751	18.7006	19.8436	21.1452	16.6859	12.7199	9.61145	22.7653	20.4413	7.56343	7.63654	3.4793	2.96691	3.33817	4.14486	5.59453	7.11822	7.55171	4.87834	1.96523	1.34139	1.09746	0.822127	2.33265	3.00017	1.07297	1.36761	2.57251	2.02024	6.48239	7.81943	19.9479
P11177-2;P11177;P11177-3;C9J634;F8WF02	Pyruvate dehydrogenase E1 component subunit beta, mitochondrial	PDHB	43.8724	44.9756	44.2875	54.3426	68.4508	37.4463	74.0465	48.3809	25.7642	24.7233	0.404038	0.812745	3.9898	1.48907	2.44777	2.92753	0.0832289	0	6.70476	5.31254	2.29288	2.2949	1.38856	2.95053	15.8858	8.10425	4.36576	9.57795	3.46928	10.7696	26.5392	24.1526	17.02	13.0478	80.8851	85.5644	74.5687	61.1317	59.8272	69.9206	54.1968	98.8065	83.8954	129.686	14.2865	8.20127	3.22382
P12111-4;E7ENL6	Collagen alpha-3(VI) chain	COL6A3	0.237466	0.244089	0.341318	0.355358	0.494358	0.428336	0.139244	0	1.05671	1.44715	0.275859	1.53122	1.22161	1.06133	0.993888	0.123914	1.34548	1.09931	1.02313	0.30554	2.19338	2.23565	2.22243	1.68476	0.159797	0	0.429406	0.413786	0.154718	0	0.484597	0.553204	1.02308	0.759358	0.348505	0.485951	0.455103	0.355887	0.607939	0.70732	0	0.11504	0.198808	0.00693508	0	0	0
P12277;H0YJG0;G3V4N7;H0YJK0;G3V461;G3V2I1	Creatine kinase B-type	CKB	199.647	201.905	130.726	140.068	285.159	239.987	177.887	178.206	97.086	114.363	0.2474	0.195958	1.57118	0.453914	0.618456	1.01041	1.26821	1.19231	0.188211	1.76551	0.381781	0.220799	20.7375	13.7792	1.86137	4.23314	7.26935	17.3057	5.44035	14.0828	11.4758	5.80803	8.72682	18.8355	118.739	119.664	62.9125	55.989	87.6152	103.497	168.028	143.377	150.967	150.77	38.4823	29.5098	17.4004
P13796;P13796-2;Q5TBN3;Q5TBN5	Plastin-2	LCP1	3.02237	0.108414	4.19751	3.15482	2.09188	2.60936	1.30481	1.94383	4.15276	3.96843	5.03312	4.2085	22.0134	17.0787	32.6786	35.0377	3.58269	5.77784	30.5458	20.6164	17.3727	20.2629	24.4155	20.2812	1.67849	1.52041	1.73978	1.99918	2.56786	2.99804	3.05426	3.24579	2.39793	1.52542	2.77827	1.31991	1.75269	1.74895	0.371915	0.252976	1.84123	2.26377	0.69775	1.96269	11.5267	11.7267	9.3395
P14543;P14543-2	Nidogen-1	NID1	2.5894	1.30661	6.46633	6.49278	1.89147	2.0429	2.57432	2.36097	0.603641	0.705718	11.5807	10.6025	21.6381	19.9185	2.85176	2.57057	24.1861	21.5933	18.9357	18.163	12.9318	12.9151	29.9072	19.5878	4.7677	5.86245	3.05313	3.49205	4.65563	5.58128	4.87101	6.5436	6.42667	4.99394	4.73728	3.97273	2.07481	2.0411	1.91679	4.00443	0.6668	1.24077	3.24207	5.82011	0.275296	1.0244	0.839749
P16615;P16615-5;P16615-2;P16615-3;P16615-4;H7C5W9;O14983;O14983-2;Q93084-7;Q93084-6;Q93084;Q93084-5;Q93084-3;Q93084-2;Q93084-4;O14983-3;H3BTW4;H3BVB2	Sarcoplasmic/endoplasmic reticulum calcium ATPase 2	ATP2A2	0.228545	0	0.764545	0.524734	0.613365	0.300885	0.455999	0.689756	0.162051	0.472014	0.473867	0.475079	1.7591	0.578544	2.49206	2.43013	1.09509	0.954865	1.06718	0.503845	1.03789	1.07175	0.302512	0.0293797	0.356171	0.679411	0.239677	0	0.488304	0.111906	0.391154	0.295873	0.111552	0.420535	0	0	0	0.133612	0.536931	0	0.0153515	0.471347	0.0284533	0.0775133	3.84967	6.2834	12.7524
P19971;C9JGI3;P19971-2;A0A1W2PP80;A0A1W2PQK0	Thymidine phosphorylase	TYMP	0.860537	0	0.118771	0	0	0	0	0	0.41171	0	12.0087	15.1698	59.4738	56.6774	36.4349	48.724	7.60045	7.96777	34.0603	29.4042	9.46949	10.6309	20.264	23.526	0.314998	0.173477	0.299134	0.535586	1.36036	1.70738	0.0944638	0	3.26492	2.3576	0.838824	0.472865	0.159789	0.365638	0	0.700318	0.49941	0.331606	0.0332953	0.160421	7.23147	7.64976	4.81204
P21953;P21953-2	2-oxoisovalerate dehydrogenase subunit beta, mitochondrial	BCKDHB	1.89767	1.69903	9.01338	9.47735	3.00278	7.19142	11.3027	25.4066	4.47046	4.79928	0.253044	0.181187	0	1.32583	0.18703	0.191552	0.805235	0.572164	0.983098	2.05445	0.779656	0.518632	0	0.642493	6.88142	4.72542	1.7999	2.34402	2.53539	2.32855	4.03808	4.11262	1.2333	1.68742	10.8134	8.85248	8.87631	6.57032	12.1297	10.5064	21.5408	19.697	19.816	27.0866	2.89404	1.6518	2.79126
P21980;P21980-2;A2A299;P21980-3;A2A2A0;A0A087WZC4;A0A087WVW4;A0A087WVS3;O43548-2;O43548	Protein-glutamine gamma-glutamyltransferase 2	TGM2	1.54199	1.65352	2.05899	1.98191	2.68318	2.71025	0.644332	1.17961	1.64694	1.63628	38.3987	47.5836	41.5791	49.4498	40.1457	34.5093	28.4168	25.0007	100.913	104.274	88.3783	81.5001	98.7366	87.3251	1.33685	1.57252	4.54327	3.16998	2.64258	1.93745	9.92396	9.62696	9.25778	13.2734	1.52486	0.494066	1.43682	1.44784	0.206375	1.42666	0.526957	0.242316	0.455462	1.28618	24.6183	38.5229	127.861
P23396;P23396-2;E9PL09;E9PPU1;F2Z2S8;H0YCJ7;H0YEU2;E9PQ96;E9PJH4;H0YF32;E9PK82;E9PSF4;E9PQX2;H0YES8;E9PJN9	40S ribosomal protein S3	RPS3	10.161	9.69505	21.2066	20.4852	12.5279	15.7317	12.5689	12.4477	11.5427	11.2272	6.68271	9.53417	13.8789	15.4162	28.2442	26.5767	9.20785	6.56013	16.9448	12.5177	13.8686	9.88245	8.35924	9.14501	13.3813	13.9546	8.09407	5.53401	11.5449	10.9025	22.0405	12.5025	6.58913	10.654	11.5565	5.59968	7.94223	10.9567	6.2966	0.952326	5.01909	5.94246	7.43426	9.92127	43.4635	48.0757	30.721
P31040;P31040-2;D6RFM5;A0A087X1I3;P31040-3;H0Y8X1;H0Y8S2	Succinate dehydrogenase [ubiquinone] flavoprotein subunit, mitochondrial	SDHA	25.9252	18.5791	27.4472	31.7629	38.9266	35.0937	70.3359	65.9641	23.4248	20.2318	1.3881	1.91925	6.23167	6.60575	8.68072	7.95125	5.44407	3.29798	8.98936	12.6283	6.50031	6.77223	3.14542	2.83313	51.8146	46.4327	30.5818	31.0926	34.7493	29.6484	30.845	35.3204	28.6767	31.056	53.9521	60.1928	47.0859	46.131	67.6917	85.4002	68.9278	62.792	74.5026	73.5202	17.7571	11.928	7.78902
P31146;H3BRY3;H3BTU6;H3BRJ0;H3BNA2;H3BU76;H3BSL1	Coronin-1A;Coronin	CORO1A	0.406394	0.217399	0	0	0	0.282221	0	0	0.698606	0.655879	7.15168	5.88617	6.9751	9.39373	13.8206	16.2133	2.14556	1.61107	8.95241	8.94143	6.68789	6.64589	7.60627	7.62417	0	0.154842	0	0	0.243249	0.333495	0.150951	0.14907	2.60023	0.622274	0	0	0	0	0	0	0.0683558	0.149139	0.0419667	0	1.03824	1.66139	1.16296
P31930	Cytochrome b-c1 complex subunit 1, mitochondrial	UQCRC1	58.4346	48.9539	51.863	43.8652	30.1401	39.7226	68.1855	84.2394	16.7146	16.1448	3.61865	4.17617	2.25637	3.70746	9.42538	7.41515	7.79079	7.88898	8.00701	9.8659	5.85428	5.64488	5.99674	3.83145	35.7737	29.277	27.3859	24.3445	17.3477	23.141	29.188	31.476	31.1294	7.8062	179.275	153.308	58.6878	88.5524	47.149	86.3245	197.158	151.634	66.5719	68.2787	38.0544	48.1711	21.416
P32455;F6X827	Interferon-induced guanylate-binding protein 1	GBP1	0.103719	0	0.287105	0.184877	0	0	0	0	0	0	9.45612	22.2465	3.73546	3.64521	10.0322	13.721	1.1176	2.35008	7.78077	6.92397	4.12324	2.59668	0	1.34895	0	0.0830561	0	0	0.160342	0	0	0	0.0759992	0	0	0	0	0	0	0	0	0	0.131264	0.581612	0.319391	0	0
P34949;P34949-2;H3BPB8;F5GX71;H3BMZ9;H3BUZ9;H3BP57;H3BPP3;H3BT48;H3BPU7;H3BUG1;H3BT46;H3BNY8;H3BQX0;H3BN01;H3BPM5;H3BU66;B4DYB8	Mannose-6-phosphate isomerase	MPI	5.65501	4.05712	0.466455	0	0	0.582545	0.382688	0.457564	0	2.36294	0.476442	0.491411	9.59159	8.03506	1.45202	1.77985	3.89005	3.89818	6.15933	2.89568	3.86704	4.33997	2.60411	1.51798	9.30883	10.5766	0.538561	0	1.07574	0.684821	0	0	0	0.909112	9.78128	0	0.394822	0.300765	5.558	0	0	0.415724	0.513391	0	0.205305	0.426147	1.37755
P35555;H0YND0;F6U495;E9PHW4	Fibrillin-1	FBN1	3.89821	2.63624	2.78024	2.61576	5.82568	4.0262	0.639071	0.351027	1.67446	2.21241	0.118952	0.186604	0.131917	0.0967268	0.154798	0.215659	0.0838497	0.0724559	0.116965	0.0458769	0.74505	0.855218	0.338933	0.315432	2.42109	2.51538	1.27122	2.81348	3.87565	3.81244	3.06326	3.91708	3.19021	2.95584	1.08567	0.543802	1.32861	1.17034	0.471578	0.786787	0.17861	0.194244	2.15423	1.01829	5.4512	6.50537	0.414661
P36957;P36957-2;Q86SW4;H0YJF9;G3V5M3;G3V3F0	Dihydrolipoyllysine-residue succinyltransferase component of 2-oxoglutarate dehydrogenase complex, mitochondrial	DLST	39.7037	35.3994	23.1605	23.6406	27.135	37.095	49.3699	65.489	26.3896	27.465	1.67457	1.05264	4.00442	3.96758	2.4908	1.69597	1.23516	0.601913	1.25915	1.26351	2.45429	1.73713	2.47396	0	17.5968	12.3696	13.6384	16.5372	8.81974	8.43228	20.3287	23.3846	38.6541	12.988	49.6495	47.5552	32.3356	23.9988	57.4762	62.061	45.8121	39.9429	45.2182	60.8212	0.545276	4.95303	2.48623
P40306;J3QQN1;J3QL48	Proteasome subunit beta type-10	PSMB10	0	0	0	0.348522	0	0	0	0	0	0	9.62312	7.25662	10.8393	9.75443	11.4106	9.84087	4.76446	6.83184	15.5963	13.7661	6.2491	4.56049	4.78519	2.15217	0	0	0	0	0	0.117705	0	0	0	0	0	0	0	0	0	0	0.82889	0.205141	0.300662	0	5.18295	5.40014	1.60176
P48735;P48735-2;H0YL11	Isocitrate dehydrogenase [NADP], mitochondrial	IDH2	206.747	201.165	226.907	244.388	101.707	102.665	348.409	329.71	148.881	99.4291	9.58309	7.08134	30.0546	44.4838	40.7554	43.9292	15.3501	15.9936	22.0586	20.1764	41.8411	41.8412	13.2935	17.72	71.0632	79.4576	80.2953	68.1726	83.1621	62.73	136.261	112.452	83.5489	94.2453	214.187	239.719	224.716	239.399	135.329	147.47	345.477	490.956	374.265	359.572	10.7205	8.61417	6.12863
P49411;H3BNU3	Elongation factor Tu, mitochondrial	TUFM	89.0051	76.7347	91.8371	113.256	43.7592	37.8296	113.101	126.686	69.3093	65.2527	5.6564	11.1477	18.1406	18.3222	13.2817	16.0123	13.5331	13.079	21.5134	28.3264	14.3338	10.3414	13.126	9.20502	61.5225	60.1001	65.6601	60.3002	75.3358	68.696	84.541	71.0453	41.05	46.2445	185.547	138.618	150.509	155.248	189.979	205.824	114.158	135.868	112.52	132.18	43.5729	33.3269	46.1424
P51884;CON__Q05443	Lumican	LUM	32.8808	1.66226	5.58597	0.879013	10.1709	6.57028	0.123051	0.258385	2.33538	1.22481	80.2742	90.7687	5.85599	5.18756	72.5108	74.3644	6.9029	6.10264	6.33391	3.4719	13.2707	29.8262	74.7868	65.2122	10.4762	17.5343	5.54098	2.47387	3.34682	2.56398	4.73583	3.6529	8.16376	10.731	3.29901	3.33571	0.667851	0.695589	0	0	1.80777	3.18003	2.68469	1.9339	0	0.597892	0.874983
P52566;H0YGX7;F5H6Q0;F5H3P3;F5H2R5	Rho GDP-dissociation inhibitor 2	ARHGDIB	0	0	0.906288	0	1.05821	1.34387	0.730763	1.72169	0	0	3.10311	6.73505	15.237	10.2481	22.0034	19.418	11.0459	13.4644	16.3917	9.78398	10.6717	10.9713	19.5923	11.4468	1.69746	0	0.833137	1.4785	3.66968	2.01289	0	0.535984	2.29379	0	1.60153	3.03379	0	0	1.26196	0	0.33701	0.405935	0	1.95164	9.99632	9.22993	4.26661
P53396-2;P53396;P53396-3;K7ESG8;K7EIE7	ATP-citrate synthase	ACLY	0	0.0367092	0.180618	0.0643257	0.0332283	0.43669	0.103669	0.0673843	0.134472	0.174938	24.6776	24.671	13.1217	13.4356	20.8845	24.4491	15.8565	16.1505	20.6543	17.9871	21.6167	20.4191	7.22601	8.50611	1.82867	0.780753	0.898279	1.24248	0.75351	0.0789126	0.600545	0.207274	1.08474	0.537699	0.191512	1.10777	1.46677	0.0770341	0.568301	0.607197	0.123377	0.0534135	1.32632	0.625667	4.85275	3.05784	9.78899
P55268;F5H520	Laminin subunit beta-2	LAMB2	0.603493	0.926457	2.03982	1.94247	2.06995	2.21566	1.10841	1.08133	0.830139	0.944874	7.67328	5.62837	11.865	11.4194	1.20258	0.787589	13.8115	12.6311	9.30593	8.57511	4.8636	4.82422	15.0686	14.2344	2.44075	2.33245	2.92813	1.19838	1.48978	2.37377	4.41716	3.8134	3.61811	3.23776	3.73563	2.70249	1.44336	1.24568	2.0682	2.42975	9.44781	0.603844	1.44706	1.83762	0.0574409	0.106243	0.325446
P78371;F5GWF6;P78371-2;F8VQ14	T-complex protein 1 subunit beta	CCT2	6.77779	6.36603	16.5193	16.4085	15.4862	11.3779	9.24986	12.4697	12.269	13.6896	19.1963	18.3993	25.7318	22.2154	25.7762	19.3523	16.9657	15.6666	34.8076	21.6464	22.3986	19.7786	17.339	19.7933	12.7521	14.7976	9.76869	8.92163	19.393	18.5152	13.384	9.89835	17.3779	16.9317	9.83526	7.93406	11.3088	10.5828	11.9908	10.4007	6.96747	8.39591	8.40604	11.2185	8.79564	11.2307	19.0508
Q00325-2;Q00325;F8VVM2;F8VWQ0;F8VZL5;F8VWR4	Phosphate carrier protein, mitochondrial	SLC25A3	122.305	131.89	91.6479	106.785	205.242	199.731	166.438	158.527	171.177	127.479	10.4147	5.6125	14.2433	10.7568	9.62872	9.06022	11.1028	4.85709	27.3927	23.0493	19.9007	13.6966	1.66131	4.86114	75.6778	93.3804	45.0947	54.2875	75.3803	70.061	53.1727	54.7368	47.4007	55.1684	233.43	191.512	331.268	220.625	220.539	281.332	282.924	279.465	201.568	180.257	94.4227	100.411	50.7557
Q01518;Q5T0R7;Q5T0R6;Q5T0R5;Q5T0R4;Q5T0R3;Q5T0R2;Q5T0R1;Q5T0R8;Q5T0S3	Adenylyl cyclase-associated protein 1	CAP1	8.79929	5.00305	7.09059	6.08899	5.65285	5.6307	5.26881	5.57765	4.64684	7.04496	11.0263	13.6156	29.3454	34.6568	27.8299	25.9528	23.4978	22.0538	41.6992	40.579	20.84	22.8695	38.2374	35.4838	8.27378	6.0868	4.12151	3.74334	6.73915	7.24156	10.0237	9.52477	4.13883	4.22179	2.51637	3.60793	8.0285	6.22712	1.73164	2.82229	5.13947	7.6884	1.70334	5.31748	11.3825	23.6539	22.5068
Q01813;Q01813-2;B1APP6;B1APP8;Q5VSR5;H0Y757;V9GY25;H0Y3Y3;V9GYV7	ATP-dependent 6-phosphofructokinase, platelet type	PFKP	4.16292	3.19063	1.39927	1.28025	2.52616	1.46631	0.399445	0.976993	4.29108	3.27696	86.2394	80.4956	42.4047	37.2131	18.2106	16.0194	60.2751	59.3827	37.9464	42.4622	72.871	82.1169	40.3529	27.2	2.14567	1.64684	1.80712	1.43377	1.26398	3.53485	1.3825	1.70346	2.34205	0	3.6385	1.85446	4.57652	4.34747	4.469	6.0268	1.42204	1.61033	1.58511	1.68296	23.9486	25.6702	18.2471
Q02218;E9PCR7;E9PDF2;Q02218-2;A0A0D9SFS3;E9PFG7;Q02218-3;C9J4G7	2-oxoglutarate dehydrogenase, mitochondrial	OGDH	22.704	17.8634	27.9125	31.0229	37.2559	38.7993	48.5899	57.1725	15.1728	23.7439	1.30014	1.15634	3.08282	3.60771	1.67903	1.53285	1.40054	0.699652	3.46386	2.84226	2.18661	2.79769	0.993625	1.33974	13.6341	11.8017	5.15142	8.72343	8.16104	8.0848	10.0905	14.0123	13.7549	13.5386	29.2831	29.8929	26.8204	20.4416	33.3998	30.1677	36.2353	33.9215	27.7064	29.3643	7.0753	8.04893	4.57507
Q05682-4;Q05682-6;Q05682-2;Q05682;E9PGZ1;E7EX44;Q05682-5;Q05682-3;C9J813;C9JEK3;C9JE79;F8WE61	Caldesmon	CALD1	0	0.307129	0.192992	0	0.85847	1.44648	0	0	0.117039	0.109878	0.941053	1.27595	6.47382	6.12912	2.1791	4.04999	1.53869	3.72145	3.87405	5.20078	7.05455	10.3379	25.8594	21.2862	0	0.572656	3.34169	2.99538	0.151814	0	2.73726	0.118756	0.46457	0.318575	1.30936	0	0.355049	0.283036	0	0	0.0430342	0.0528549	0.02342	0	1.68882	5.12793	2.46118
Q13423;E9PCX7;D6RAI5;H0Y8P5	NAD(P) transhydrogenase, mitochondrial	NNT	46.1642	30.8188	64.0544	65.9014	82.5593	86.7679	78.4155	81.3655	74.3236	74.5699	0.738583	0.0972144	2.25567	3.18043	0.877899	0.239693	0.513326	1.244	2.89802	2.83755	1.17014	1.08913	1.01569	0.422794	9.68188	8.70359	9.42627	10.5011	13.1664	11.01	15.3933	14.8734	7.86331	10.1553	109.423	80.1724	135.917	120.393	88.2558	97.1931	166.117	135.879	123.091	109.743	16.2332	17.9025	6.39691
Q14847;Q14847-2;C9J9W2;Q14847-3;F6S2S5;K7ESD6;O76041-2	LIM and SH3 domain protein 1	LASP1	0	0	0	0.554647	0	0	0	0	0	0	5.48437	6.61701	11.9749	15.9409	14.6211	12.7187	7.0139	10.1828	8.37134	11.534	11.8174	11.2559	14.8144	18.1703	0	0	0	1.82588	0.7736	0	0	0	0	0	0	0	1.52802	1.50081	0	0	0.422224	0.28972	0.404102	0.366876	0.33674	0.404618	6.6224
Q16718;A0A087X1G1;H7BYD0;Q16718-2;F8WAS3;C9IZN5;A0A087WXR5	NADH dehydrogenase [ubiquinone] 1 alpha subcomplex subunit 5	NDUFA5	8.42787	5.59559	6.32172	8.31749	6.61014	12.9688	16.3716	19.201	8.18931	11.7729	3.23618	0	3.33888	3.93481	7.14028	8.34445	5.12667	9.00742	4.28275	4.91435	3.7065	9.06054	3.13761	3.32691	23.3889	19.4839	9.86087	21.0819	13.6091	9.87946	11.5889	10.0259	11.9161	16.9167	17.2841	7.75636	20.9717	18.1224	14.9744	16.4891	24.5084	14.7493	24.1561	17.0196	17.5297	23.5175	13.2494
Q16790;A0A087WYS4	Carbonic anhydrase 9	CA9	0.503351	0	0	0	0	0	0	0	0	0	6.42741	7.04963	5.93998	5.31434	0.61816	1.50633	5.59579	6.79272	0.497959	0.828029	2.06485	4.43491	4.02641	1.46167	0	0.375228	0	0	0.256753	0	0	0	0	0	0	0.30628	0	0	0	0	0	0	0	0	0.121801	0	0
Q16891-2;Q16891;B9A067;Q16891-4;C9J406;Q16891-3;H7C463;A0A087WYS0;D6RAW4	MICOS complex subunit MIC60	IMMT	22.7117	17.3512	16.4288	18.2899	25.5827	29.2016	30.5893	30.3348	19.3151	17.7229	1.16961	17.3287	7.64152	5.86039	6.21783	6.5389	3.73358	2.53182	9.77148	9.72782	3.88457	5.10538	2.33699	2.23744	15.4595	16.5078	9.84178	8.98448	16.1982	10.916	13.289	17.7422	7.80789	8.03165	59.1273	40.4355	56.1523	35.0077	40.4435	62.6212	60.3341	58.2739	36.3546	36.8984	13.3312	7.50942	5.92704
Q6NZI2;Q6NZI2-2;Q6NZI2-3	Polymerase I and transcript release factor	PTRF	1.97724	0.304698	0.207596	0.627587	0.864711	0	0	0	0.142655	0	3.59365	4.42564	22.1014	18.5764	2.31217	1.08289	4.60505	3.05321	4.92034	4.55604	3.4961	5.34392	5.03753	5.5741	0	0	0.419773	0.511257	0.192701	0	2.7436	1.81432	0	0	0.205544	1.32918	0	0.224247	0	0.343436	0	0	0.280398	0.336947	1.21599	0.344366	0.493628
Q8N142;Q8N142-2;G3V5D8;G3V232;S4R2Z1;G3V2N1	Adenylosuccinate synthetase isozyme 1	ADSSL1	0	0	0.233752	0	0	0.87537	0	0	0	0	9.46343	7.82249	27.013	24.4225	1.66806	1.61013	11.1122	8.1253	16.8067	15.1142	24.6753	25.3152	19.3259	8.54178	0.0788946	0	0	0	0	0.493978	0.353013	0	0	0	0	0	0	0	0	0	0	0	0	0.214004	2.75908	2.97982	1.80223
Q8NBX0	Saccharopine dehydrogenase-like oxidoreductase	SCCPDH	3.01757	3.42676	1.6511	1.34909	1.42349	4.58364	3.78282	5.0854	2.65178	4.06747	1.49218	1.24691	1.25879	0.698596	0.934142	0.612329	0.981595	1.30603	0.694043	1.8355	1.27416	2.09282	0	1.08871	2.71235	2.45397	5.37975	4.90348	1.17744	1.43124	5.1983	8.04267	4.4372	3.84406	3.86689	3.07813	5.52695	4.15505	6.43641	6.89802	9.05289	12.108	14.3872	20.6569	3.20018	1.68787	2.19889
Q92597;Q92597-3;Q92597-2;E7ESM1;E5RJY1;E5RIM2;E5RIR1;E5RGM5;E5RIV1;E5RI76;E5RH82;E5RK17;E5RJ98;E5RG99	Protein NDRG1	NDRG1	26.1679	20.664	24.1809	22.4404	4.27699	3.16721	27.1458	22.1535	6.44316	8.48723	48.1078	38.173	77.461	67.3447	71.047	90.8872	43.1942	36.8406	123.329	83.1312	76.7085	65.873	61.8603	60.771	21.2608	18.046	12.955	11.275	15.4781	19.7995	13.2721	13.1129	18.2379	16.1311	8.34716	8.0803	7.30294	3.32324	0.563802	1.12067	0.594739	0.652996	3.168	3.99795	4.20451	3.62201	7.56431
Q93088;E5RJH0	Betaine--homocysteine S-methyltransferase 1	BHMT	1.63496	0	1.33291	0.0576688	0	0	1.23632	2.42018	0.561028	0.567075	43.5416	35.9085	41.4835	32.874	5.80432	1.84651	23.0416	13.9968	86.6396	91.9099	48.9182	40.0893	13.3013	18.1309	148.336	143.06	128.131	120.219	74.0626	90.4242	58.7933	58.777	147.756	191.537	0	0	0.361155	0.0599101	0	0.0727955	0	0	0.366137	0.574831	4.17516	4.26643	0.181011
Q96DG6	Carboxymethylenebutenolidase homolog	CMBL	0.422358	0.349313	2.29976	3.33661	1.5891	0.459248	0.905363	3.53628	1.21131	1.02627	9.5946	9.2291	29.0365	36.8267	1.48644	4.15416	19.1783	15.6611	35.4933	16.496	11.607	14.6726	13.8256	10.1783	73.2507	77.3319	34.0877	33.1396	52.3969	66.5052	33.0118	56.571	51.4573	54.4561	0.242995	0.221662	0.82783	1.4009	0	1.58612	0.684154	0.121491	0	0.0491246	0.871095	0.373835	0.491723
Q99541;Q5SYF5;Q5SYF3;Q5SYF4	Perilipin-2	PLIN2	0	0	0	0	0	0.208648	0	0	0	0	22.9366	17.2687	2.10266	2.62614	0.154239	0.139785	12.3318	14.5514	26.2503	22.1452	3.36747	3.37838	10.8947	9.69547	0	0	0.757168	0.586318	0.801982	0.74832	0.613364	0	0.874136	0.782936	0.487863	0	0	0	0	0	0	0	0.160314	0	0	0	0.261836
Q9BSE5	Agmatinase, mitochondrial	AGMAT	0.839869	1.02411	0	0.576257	0	0	0	0.0485959	0	0	3.61476	1.67383	2.03864	1.79856	2.84246	2.39888	3.48054	0.856243	3.00773	3.19589	6.64197	8.09365	0	0	87.7446	56.3053	48.6124	31.9412	34.0206	34.1449	63.9223	54.212	50.5629	39.2437	0.764309	0	0	0	0	0	0	0	0	0	0	0	0
Q9NUJ1;Q9NUJ1-2;Q9NUJ1-3	Mycophenolic acid acyl-glucuronide esterase, mitochondrial	ABHD10	33.6986	29.9444	17.1506	15.3024	19.6692	22.3672	27.3179	25.0535	22.3248	33.7634	0.376487	0.488385	3.46345	3.90135	1.50364	0.866176	2.53426	2.50515	6.98247	3.04625	1.20675	1.58104	0.0560932	0.43362	10.7889	3.47964	6.84297	8.09	9.90178	6.21747	11.2714	11.3917	8.20076	8.46874	31.7697	34.8697	51.7394	45.386	15.384	12.756	53.7043	50.2995	33.2956	32.016	2.26382	3.11175	3.0948
Q9NZN4;Q9NZN4-2	EH domain-containing protein 2	EHD2	0.159548	0.4811	9.00105	9.11882	0.266299	1.06181	8.8945	11.402	3.24542	3.11695	8.41731	7.15792	32.5362	32.3181	1.79559	1.00859	12.4831	11.8284	10.3092	9.80634	5.02638	5.57388	8.38557	8.01356	5.3559	4.43892	0.27307	0.348387	2.79831	2.19438	1.69606	0.608135	4.50419	5.19286	2.81954	0.386095	1.07137	0.586438	0.78946	0.790545	2.76233	0.426602	2.22629	1.12339	0	0	0
Q9UJS0-2;Q9UJS0;R4GN64	Calcium-binding mitochondrial carrier protein Aralar2	SLC25A13	3.58112	2.76878	2.39297	2.16822	4.85398	5.01092	4.28617	6.13364	4.64172	4.89707	0.90979	0.92497	0.327379	0.874436	1.34274	0.919359	0.492885	1.20239	2.49717	2.73272	0.174153	0.286821	0.557503	0.0425129	10.3813	8.95425	5.95674	7.11473	6.44442	6.47019	5.10353	3.88463	5.13714	5.06975	5.58488	4.02164	6.16664	5.16071	2.5369	3.75449	11.7466	10.3699	3.90202	5.70263	1.96563	3.67415	6.06297
Q9ULD0;Q9ULD0-2;Q9ULD0-3	2-oxoglutarate dehydrogenase-like, mitochondrial	OGDHL	35.1966	28.9428	22.5895	23.1269	39.1501	34.139	39.3335	43.2527	12.4254	15.5074	0.401565	0.190912	0.633841	0.869364	0.258969	0.0920811	1.01903	1.05944	1.89831	1.51579	0.972288	0.674869	0.130794	0.197044	8.26079	9.9986	3.62257	4.97999	4.55146	5.06825	5.57236	6.77571	3.70485	5.97073	26.055	31.8508	25.0755	23.7804	37.548	43.8178	51.301	45.5929	46.6906	45.2812	3.41296	3.17819	0.983865
Q9Y2Q3;Q9Y2Q3-3;Q9Y2Q3-2;E9PFN5;Q9Y2Q3-4;C9JNT3	Glutathione S-transferase kappa 1	GSTK1	58.7847	55.9019	50.7621	53.5784	57.0849	64.3084	41.5078	37.5933	33.0751	38.9477	4.24687	6.6334	25.6719	29.6193	29.2908	43.9602	4.99364	4.43403	12.6993	15.5052	13.9668	7.39223	1.2196	1.96589	41.1961	36.839	30.1064	26.1036	57.6697	68.1605	33.3315	23.4894	27.7616	28.2156	41.1317	51.2481	78.0666	73.9434	43.293	54.0158	36.8899	43.4139	36.4951	35.2951	12.4736	10.5153	53.6131
Q9Y3Z3;A0A2R8YCS7;Q9Y3Z3-4;Q9Y3Z3-3;A0A2R8YD90;A0A2R8Y586;A0A2R8YF51;A0A2R8Y5D2;A0A2R8YG48;A0A2R8Y7R5;A0A2R8Y755;A0A2R8YFV6;A0A2R8YDI8;A0A2R8Y6J9	Deoxynucleoside triphosphate triphosphohydrolase SAMHD1	SAMHD1	0.0708898	0.224909	0	0	0.127214	0.254781	0	0	0.0326109	0	2.35437	2.24996	3.24675	3.96107	8.62584	9.32721	2.23925	1.62624	4.38616	3.03754	3.09012	3.64735	5.61171	3.92439	0.183564	0.259753	0	0	0.259716	0.428235	0	0.160096	0.592317	0.606495	0.0471665	0	0	0.223849	0	0	0	0	0	0	2.30511	2.3604	2.40268
Q9Y490	Talin-1	TLN1	5.51656	4.07356	3.51343	2.9429	5.00444	4.1564	2.0516	1.84007	3.19491	2.9001	10.6061	10.3882	17.3659	16.5902	9.35661	9.20255	16.3508	17.609	18.3063	14.56	14.8166	14.407	29.4061	29.4071	4.74181	5.82662	5.04804	6.08688	7.01157	7.36831	7.27445	7.28172	7.97268	6.77478	5.11663	3.03963	4.1168	2.47949	1.97982	1.39869	1.4941	1.32763	3.06314	4.19416	3.32613	4.67396	7.67788
[truncated: 7 more columns]

## Sheet: pRCC
Protein IDs	Protein names	Gene names	C (pmol/mg) C10.1	C (pmol/mg) C10.2	C (pmol/mg) C6.1	C (pmol/mg) C6.2	C (pmol/mg) C7.1	C (pmol/mg) C7.2	C (pmol/mg) C8.1	C (pmol/mg) C8.2	C (pmol/mg) C9.1	C (pmol/mg) C9.2	C (pmol/mg) CC21.1	C (pmol/mg) CC21.2	C (pmol/mg) CC22.1	C (pmol/mg) CC22.2	C (pmol/mg) CC23.1	C (pmol/mg) CC23.2	C (pmol/mg) CC24.1	C (pmol/mg) CC24.2	C (pmol/mg) CC25.1	C (pmol/mg) CC25.2	C (pmol/mg) CC26.1	C (pmol/mg) CC26.2	C (pmol/mg) CC27.1	C (pmol/mg) CC27.2	C (pmol/mg) N1.1	C (pmol/mg) N1.2	C (pmol/mg) N2.1	C (pmol/mg) N2.2	C (pmol/mg) N3.1	C (pmol/mg) N3.2	C (pmol/mg) N4.1	C (pmol/mg) N4.2	C (pmol/mg) N5.1	C (pmol/mg) N5.2	C (pmol/mg) O11.1	C (pmol/mg) O11.2	C (pmol/mg) O12.1	C (pmol/mg) O12.2	C (pmol/mg) O13.1	C (pmol/mg) O13.2	C (pmol/mg) O14.1	C (pmol/mg) O14.2	C (pmol/mg) O15.1	C (pmol/mg) O15.2	C (pmol/mg) P16.1	C (pmol/mg) P16.2	C (pmol/mg) P17.1
A0A087WVQ6;Q00610-2;Q00610;J3KS13;K7EJJ5;J3KSQ2;J3KRF5;J3QL20;F5H5N6	Clathrin heavy chain;Clathrin heavy chain 1	CLTC	21.1766	17.1304	19.3488	21.0817	14.9596	12.4015	22.6281	23.5405	18.6134	18.3948	16.1146	16.2054	19.5954	24.4476	23.8845	23.7398	19.7532	19.8692	31.0526	24.8886	23.9888	25.3493	18.0309	19.6945	28.8695	29.6839	19.245	17.0748	18.4122	21.4164	23.0829	17.4435	18.2764	21.0674	32.0903	28.784	24.7296	25.5808	22.2588	29.7782	17.2644	17.8352	19.7018	22.3058	64.8793	63.5631	48.8063
A0A087X0S5;P12109	Collagen alpha-1(VI) chain	COL6A1	12.823	11.5823	32.6059	28.8742	19.7153	17.2783	14.3857	11.9794	22.2559	21.7284	14.4129	16.5275	6.58559	4.6904	8.54334	8.6476	13.5005	16.0674	9.48851	6.92089	11.1301	11.4683	13.5937	16.834	7.81278	9.34195	3.54145	4.45466	8.84923	9.84309	11.2964	11.5476	9.41619	6.43524	29.4998	23.4922	15.4476	13.9846	14.5248	9.40583	2.73209	2.99227	3.42293	3.15445	1.19574	4.46834	2.12632
A0A0C4DG17;C9J9K3;P08865;F8WD59	40S ribosomal protein SA	RPSA	15.4241	16.3546	15.0975	17.9907	12.5001	9.96076	13.5112	14.5798	5.63678	8.11919	20.5101	15.1895	30.7131	20.5083	14.1114	26.3819	8.60259	8.66951	10.7955	7.70336	20.4461	21.0463	19.2367	13.8572	8.96229	6.51062	5.76733	5.86979	9.96418	8.91094	9.7304	11.2202	6.82424	8.13269	17.7506	9.67571	16.7118	8.59866	7.12821	10.1399	3.82125	7.20818	6.72444	9.21319	22.697	22.7589	32.2743
B0QY89;Q9Y262;B0QY90;Q9Y262-2;C9JHP4;C9K0Q7	Eukaryotic translation initiation factor 3 subunit L	EIF3L	0	0	0	0	0	0	0.171702	0	0	0.20044	0.305558	0.412	0.910948	1.23139	1.01187	1.01867	1.07372	0.672303	0.948063	0.622694	0.633401	1.00303	0.604067	1.10104	0	0	0	0	0	0	0.398414	0	0	0	0.22657	0	0.216205	0.184889	0.213218	0.257603	0.15181	0.309884	0.302989	0.391154	3.45979	3.42592	2.57661
B4DY09;Q12905;X6R6Z1;A0A0A0MRL0	Interleukin enhancer-binding factor 2	ILF2	7.35743	6.47626	5.27208	4.32323	2.32525	0.837886	0.756218	2.74684	2.34668	1.63208	2.90109	1.36537	8.10714	9.61638	5.11168	4.36552	7.9068	5.99544	8.6034	6.16681	4.21077	4.8705	3.75641	4.60691	2.16961	0	1.82443	0	3.3772	2.33097	4.97758	1.94809	3.84149	0.747892	1.25598	1.13009	1.1112	2.15267	1.37571	3.23816	1.15824	0.490357	4.66248	4.75639	22.6851	26.0595	11.3774
CON__Q3KNV1;P08729;CON__P08729;A0A1W2PRP1;CON__Q9DCV7;CON__Q14CN4-1;CON__Q6IME9;CON__P19013;Q14CN4-3;Q14CN4-2;Q14CN4;P19013;H0YI76	Keratin, type II cytoskeletal 7	KRT7	13.0423	11.9124	72.7362	73.5041	4.81585	9.25309	59.731	58.2586	88.8882	72.1246	3.67679	3.04968	0.0459983	0.46639	0.237872	0.108226	1.26965	1.22247	0.0982863	0.532814	0.677697	0.709192	11.6948	6.80407	0.855338	0.80038	1.02838	0.165572	1.62645	2.00414	17.1044	6.62392	3.16042	2.56215	2.8114	1.33688	1.95946	0.590129	1.69172	0	0.871352	1.0633	0.867705	0.391393	185.618	217.936	288.939
E9PLK3;P55786;P55786-2;A6NEC2;H0YDG0;E9PP11;H0YCQ5;A6NEC2-2;E9PJF9;E9PJY4;E9PJ74;E9PPD4;E9PRQ5;E9PPZ2	Puromycin-sensitive aminopeptidase	NPEPPS	1.34027	1.11222	4.85981	6.10617	2.58517	1.16758	4.4547	4.02161	3.26445	3.4537	0.708988	0.831334	4.00931	2.08885	1.83606	0.865198	1.95746	0.438055	3.08616	3.0154	4.84761	2.66292	2.50252	3.56597	1.42517	1.64282	1.49164	2.54437	1.54626	1.52169	3.45232	3.69994	2.13611	2.97893	2.01828	1.66799	2.06223	2.60071	1.43267	0.924274	2.04076	2.67484	2.26022	1.7711	12.0166	13.4667	7.34809
F5H6E2;O00159-3;O00159;O00159-2;I3L204;I3L501;I3L3Y6;I3L3F5	Unconventional myosin-Ic	MYO1C	0.887557	0.599789	1.0526	1.30321	1.25139	1.01432	0.576175	0.419818	0.724149	0.797971	1.62132	3.36273	4.77627	4.12392	0.33591	0.526984	3.62008	3.65762	2.08613	1.34025	1.58856	1.9447	1.81433	1.10808	1.90572	1.13013	1.07746	0.578414	0.307477	0.389366	2.65782	0.831056	1.01389	1.08854	2.63253	1.80429	1.4726	1.27795	1.17176	1.32837	0.830669	0.638958	1.25979	1.46843	0	0	0.682522
F8W1A4;P54819-2;P54819;P54819-3;P54819-5;F8VZG5;F8VY04;G3V213;F8VPP1	Adenylate kinase 2, mitochondrial;Adenylate kinase 2, mitochondrial;Adenylate kinase 2, mitochondrial, N-terminally processed	AK2	16.0492	23.6661	24.0054	27.0063	27.3208	30.487	37.3811	42.4654	21.9742	25.3555	5.26465	5.49162	17.1273	15.6126	11.9868	20.4848	9.03435	9.19655	39.245	24.7743	16.8233	16.2578	13.8651	7.47408	30.736	61.813	36.2792	26.9274	70.1705	83.4917	24.5669	27.3182	62.3654	62.111	51.0853	30.8537	21.5882	21.365	25.5076	49.3187	85.2632	91.1138	82.4687	112.851	8.82454	6.23443	7.02071
G3V5X4;A0A0A0MRE3;Q8WXH0;Q8WXH0-2;A0A0C4DGK3;Q8WXH0-7;Q8WXH0-3;Q8WXH0-13;G3V4T3;Q8WXH0-9;Q8WXH0-8;Q8WXH0-4;A0A1W2PRN9;Q8WXH0-10;G3V3D4	Nesprin-2	SYNE2	0.0289084	0.0794276	0	0.0042252	0.0124583	0.00648297	0.0233991	0	0	0.00395768	0.128657	0.132657	0.185243	0.130855	0.071054	0.222642	0.334746	0.130824	0.0819558	0.0248478	0.0767846	0.0562691	0.210018	0.058039	0	0	0.0249961	0.0202991	0	0	0.143045	0.886355	0.0164149	0	0	0.0340362	0.0293258	0.0224362	0	0.0274104	0.00974445	0.422873	0.0683749	0.0500013	0.566083	1.56925	0.964567
O43143;A0A140T947;F5H658;O60231;Q14562	Pre-mRNA-splicing factor ATP-dependent RNA helicase DHX15	DHX15	0.731979	0	0.272891	0.292208	0.0381718	0	0	0.347653	1.48862	0	1.54581	1.26841	2.18987	2.08745	0	2.93733	1.24652	1.2991	0.892038	0.37298	0.574526	0.248179	0.46337	0.478507	0.444424	0.381066	0.372212	0.375078	0.282207	0.243004	0	0	0.505671	0.35916	0.0629977	0	0.519383	0.0478839	0.0802846	0	0.170403	0.209371	0.955181	1.60534	10.004	6.67199	6.19258
O75533;H7C341	Splicing factor 3B subunit 1	SF3B1	0	0	0.106709	0.0945643	0	0	0.0576447	0.120431	0.0789828	0.109419	0.230291	0.175111	0.276715	0.607061	0.504201	0.288375	0.0717616	0.239999	0.651531	0.474298	0.368594	0.382194	0.0331382	0.0306167	0.0824368	0.0590322	0.0187582	0	0.0927367	0	0.0785094	0.107553	0.204232	0.0389004	0.0329812	0.0268819	0.13681	0.0897919	0.111929	0	0.0100169	0	0	0.0405157	1.0705	0.673643	1.44316
P01833	Polymeric immunoglobulin receptor;Secretory component	PIGR	0	0	0	0	2.46612	3.12433	0	0	0.0618489	0.894722	0.121038	0	0	0	1.58345	1.59786	0.809728	0.625496	0.62918	0.486074	0.0423876	0	2.7687	3.52756	0.702783	0.584202	1.42602	0.228224	2.51124	3.48554	2.36725	2.54398	0.661691	1.89261	0.640738	0.540773	0.195692	0	0	0.434713	0	0	0	0.610984	56.156	67.363	63.2482
P04843;B7Z4L4;F8WF32	Dolichyl-diphosphooligosaccharide--protein glycosyltransferase subunit 1	RPN1	2.64899	2.70417	4.58097	4.28479	2.11009	3.54056	3.17618	2.70017	3.43944	1.97618	0.220732	0.704563	5.16465	4.28092	6.59225	6.86623	4.69158	3.32452	3.14271	1.38068	3.54471	5.95404	3.23446	2.76503	2.59643	2.93663	1.10665	1.46709	4.48123	4.80015	2.18424	1.70154	2.58463	2.28955	2.46439	1.34467	2.20911	2.12179	1.2209	1.95986	1.15667	1.14593	2.8883	2.50317	21.0017	18.9105	20.3547
P04844;P04844-2;Q5JYR7;Q5JYR4;F2Z3K5;H0Y5M1	Dolichyl-diphosphooligosaccharide--protein glycosyltransferase subunit 2	RPN2	1.39057	1.43327	1.95086	2.32099	1.72648	4.97569	1.32434	1.1856	1.55545	1.51697	2.69192	2.29063	3.17561	4.65735	8.11625	6.60777	4.38945	4.84564	4.99174	3.65606	6.57959	5.42372	3.58203	2.89872	0.602737	1.8572	2.96821	1.81036	2.26208	1.81708	2.30455	1.26643	2.12949	1.32666	2.90539	0.587673	2.24203	0.665816	1.72154	2.47194	0.860451	0.983177	2.59832	1.22097	22.4013	22.961	12.7166
P05165-2;P05165;P05165-3;A0A1B0GU58;A0A1B0GUX9;A0A1B0GWI4;A0A1B0GWA1;A0A1B0GTR1;H0Y5U0;Q5JTW6;Q5JVH2;H0Y4B9	Propionyl-CoA carboxylase alpha chain, mitochondrial	PCCA	7.13513	6.24037	48.384	47.0505	5.44668	8.12493	38.8155	33.2225	6.06809	4.3252	0	0.0440669	3.13868	2.86221	2.02445	2.20522	0.931818	0.690507	4.2134	2.90094	1.98103	1.39449	1.98903	0.0324315	27.8225	22.5602	19.7012	19.7016	20.3354	21.4421	17.2133	21.2302	14.7516	17.7653	57.6539	34.0597	26.0897	26.4049	17.9398	22.0449	57.7234	56.2668	43.8496	47.8451	4.44479	5.1286	1.99322
P06703;R4GN98	Protein S100-A6;Protein S100	S100A6	38.7818	22.4216	11.0713	17.6685	48.1259	135.206	11.1682	12.0387	150.831	113.623	97.6607	84.9636	22.6604	78.212	115.289	101.378	118.872	87.632	51.4363	85.8308	107.582	95.6453	51.2317	60.9688	10.3399	11.4921	31.148	32.1704	26.4413	21.8543	135.597	241.697	45.7353	13.7837	7.79832	13.2344	87.0465	48.2531	32.2771	39.441	78.7259	88.8604	75.8478	37.1064	420.616	457.04	186.602
P07384;E9PRM1;E9PJJ3;E9PLC9;E9PMC6;E9PJA6;E9PSA6;E9PL37;E9PQB3;E9PLX0;E9PIA9	Calpain-1 catalytic subunit	CAPN1	7.22903	8.6997	7.31467	6.30869	5.07546	4.12538	3.43541	5.54974	5.97276	7.07737	2.51045	1.95387	7.65576	9.64405	6.48344	4.59564	4.03655	2.63294	10.1154	6.64162	5.33718	3.99806	6.41571	7.07073	0.105404	0.900331	2.50282	0.674745	1.47915	0.747164	3.03517	3.01867	2.32338	1.54568	1.2583	1.6416	2.95915	2.75514	1.5527	2.15938	2.8176	3.42387	1.56238	3.35815	13.4374	13.7476	21.2123
P09525;Q6P452;P09525-2;B4E1S2	Annexin A4;Annexin	ANXA4	26.7819	20.7888	57.0223	65.2083	60.3968	59.8569	70.8564	67.2637	36.8263	32.5075	189.787	141.129	149.294	189.266	150.647	176.629	239.911	319.925	267.577	236.089	244.397	204.521	230.742	197.102	26.2606	27.7526	26.7587	25.8252	21.73	28.6862	27.0867	32.268	35.9279	27.9714	22.2542	18.2621	36.6576	23.9076	32.4992	33.6018	23.1883	35.0416	29.8571	49.8496	170.409	234.882	113.268
P0DPI2;A0A0B4J2D5;A0A096LPI6;A0A096LNH5;H7C1F6;H7C2G3;P0DPI2-2;A0A0B4J2H4;A0A0B4J2D5-2;A0A096LP73;A0A2R8YDR7;F2Z2Q0;A0A096LP12;A0A096LNJ1;A0A2R8Y6K9		C21orf33	28.7795	18.3809	44.2182	45.3846	13.0035	9.62214	25.0751	27.1578	27.1264	26.1406	3.47206	3.45681	12.6573	8.55899	7.49951	9.48317	4.2358	5.05207	9.5419	7.81208	7.65605	12.7674	5.07042	3.26474	30.976	23.1892	31.1635	32.9059	22.0969	34.2877	15.4826	13.0836	26.9049	15.3843	54.202	36.2865	6.08289	9.31924	45.5542	65.6127	53.9138	58.5347	40.0693	36.004	0	0.68027	7.93681
P12110;P12110-3;P12110-2;C9JH44;H7C0M5	Collagen alpha-2(VI) chain	COL6A2	10.8126	9.33191	19.2269	17.4624	4.96924	7.80559	5.60537	9.15861	8.65973	9.72414	2.87621	3.4255	2.04026	2.45501	1.91918	1.40429	3.20856	2.95777	1.37389	1.32361	2.55007	3.39741	4.49272	5.944	7.60598	7.26177	3.24658	3.30536	6.17031	6.38664	3.34526	3.36778	5.12256	4.82406	7.21994	8.55294	6.44483	11.2942	9.95165	9.19818	0.818614	1.00689	0.888365	0.816609	0	0.44866	0
P12111-2;P12111;P12111-5;P12111-3	Collagen alpha-3(VI) chain	COL6A3	18.5872	13.2867	33.3598	32.0954	13.8576	13.496	9.70594	11.6396	21.2667	19.7104	20.2984	22.3084	15.3692	15.4961	11.4121	12.7626	20.0591	20.7101	13.1475	11.5243	31.8724	33.0723	30.3484	28.241	11.877	11.6075	7.14243	6.19095	13.7771	10.3	15.8999	13.4071	13.4928	12.1092	29.6449	21.4598	23.8021	18.2041	9.90092	10.987	5.34146	4.41545	3.88425	4.62871	0.891569	0.713681	1.36065
P12277;H0YJG0;G3V4N7;H0YJK0;G3V461;G3V2I1	Creatine kinase B-type	CKB	199.647	201.905	130.726	140.068	285.159	239.987	177.887	178.206	97.086	114.363	0.2474	0.195958	1.57118	0.453914	0.618456	1.01041	1.26821	1.19231	0.188211	1.76551	0.381781	0.220799	20.7375	13.7792	1.86137	4.23314	7.26935	17.3057	5.44035	14.0828	11.4758	5.80803	8.72682	18.8355	118.739	119.664	62.9125	55.989	87.6152	103.497	168.028	143.377	150.967	150.77	38.4823	29.5098	17.4004
P13611-2;P13611-4;P13611-5;P13611;E9PF17;P13611-3;D6RGZ6;Q86W61	Versican core protein	VCAN	0	0.0334349	0.20145	0.183736	0.259117	0.228753	0.17025	0.28559	0.295931	0.282869	0	0.516599	1.44974	1.33854	0.591023	1.24833	0.817326	0.401879	1.15194	0.946285	4.23692	4.03151	5.7742	4.57421	0.0464338	0	0.0971686	0	0.0506068	0	1.99974	1.72078	0.646873	0.1277	0	0	0	0.384271	0.317668	0.0447689	0	0	0	0	1.45752	1.35234	14.101
P14550;Q5T621;V9GYP9;V9GYG2	Alcohol dehydrogenase [NADP(+)]	AKR1A1	4.58131	7.23914	6.28877	4.34691	10.7922	4.98022	2.93442	2.68582	5.95905	8.87189	41.1771	27.7927	80.7102	69.643	39.1802	38.2612	28.1038	32.0171	40.8617	47.2963	59.3247	50.1929	23.5012	24.9375	102.586	84.6554	49.4068	34.2809	78.1598	89.9649	64.2031	65.5806	31.2269	42.2099	3.2557	2.54034	2.33016	1.70501	0	6.7156	3.20458	9.31589	3.34321	4.63772	10.4679	18.0382	28.6709
P14923;C9J826;C9JK18;C9JKY1;C9JTX4	Junction plakoglobin	JUP	0.991008	0.870949	1.4958	1.07106	0.25826	0.210381	0.921956	1.87355	1.4898	1.62966	1.60319	1.48475	2.53336	3.01963	0.384221	0.926152	2.64938	3.00937	2.3513	2.45904	2.0065	1.73263	0.809529	1.03706	0.185046	0.493835	1.21495	0.613209	1.53857	1.03955	1.83847	3.2389	0.828828	0.93798	1.9449	0.739428	0.351606	1.03741	0	0	0.047223	0.184178	0	0.287904	5.38256	4.48379	7.16166
P16615;P16615-5;P16615-2;P16615-3;P16615-4;H7C5W9;O14983;O14983-2;Q93084-7;Q93084-6;Q93084;Q93084-5;Q93084-3;Q93084-2;Q93084-4;O14983-3;H3BTW4;H3BVB2	Sarcoplasmic/endoplasmic reticulum calcium ATPase 2	ATP2A2	0.228545	0	0.764545	0.524734	0.613365	0.300885	0.455999	0.689756	0.162051	0.472014	0.473867	0.475079	1.7591	0.578544	2.49206	2.43013	1.09509	0.954865	1.06718	0.503845	1.03789	1.07175	0.302512	0.0293797	0.356171	0.679411	0.239677	0	0.488304	0.111906	0.391154	0.295873	0.111552	0.420535	0	0	0	0.133612	0.536931	0	0.0153515	0.471347	0.0284533	0.0775133	3.84967	6.2834	12.7524
P19971;C9JGI3;P19971-2;A0A1W2PP80;A0A1W2PQK0	Thymidine phosphorylase	TYMP	0.860537	0	0.118771	0	0	0	0	0	0.41171	0	12.0087	15.1698	59.4738	56.6774	36.4349	48.724	7.60045	7.96777	34.0603	29.4042	9.46949	10.6309	20.264	23.526	0.314998	0.173477	0.299134	0.535586	1.36036	1.70738	0.0944638	0	3.26492	2.3576	0.838824	0.472865	0.159789	0.365638	0	0.700318	0.49941	0.331606	0.0332953	0.160421	7.23147	7.64976	4.81204
P21810;C9JKG1	Biglycan	BGN	16.6799	14.6597	16.4128	15.4489	15.361	17.1604	0.305576	0.743053	9.90613	5.41667	93.9823	80.5771	9.30867	5.26586	20.3565	23.0609	13.3618	16.6499	6.12264	5.90338	8.78864	6.88221	14.8647	9.75672	16.4367	13.2031	17.2491	14.9809	12.8603	12.8503	38.3051	33.4555	35.5509	26.6113	21.5427	10.3398	8.35469	6.66424	4.63046	5.37991	1.34075	1.13878	3.27708	4.04406	0	0.0730326	0.856896
P21980;P21980-2;A2A299;P21980-3;A2A2A0;A0A087WZC4;A0A087WVW4;A0A087WVS3;O43548-2;O43548	Protein-glutamine gamma-glutamyltransferase 2	TGM2	1.54199	1.65352	2.05899	1.98191	2.68318	2.71025	0.644332	1.17961	1.64694	1.63628	38.3987	47.5836	41.5791	49.4498	40.1457	34.5093	28.4168	25.0007	100.913	104.274	88.3783	81.5001	98.7366	87.3251	1.33685	1.57252	4.54327	3.16998	2.64258	1.93745	9.92396	9.62696	9.25778	13.2734	1.52486	0.494066	1.43682	1.44784	0.206375	1.42666	0.526957	0.242316	0.455462	1.28618	24.6183	38.5229	127.861
P23396;P23396-2;E9PL09;E9PPU1;F2Z2S8;H0YCJ7;H0YEU2;E9PQ96;E9PJH4;H0YF32;E9PK82;E9PSF4;E9PQX2;H0YES8;E9PJN9	40S ribosomal protein S3	RPS3	10.161	9.69505	21.2066	20.4852	12.5279	15.7317	12.5689	12.4477	11.5427	11.2272	6.68271	9.53417	13.8789	15.4162	28.2442	26.5767	9.20785	6.56013	16.9448	12.5177	13.8686	9.88245	8.35924	9.14501	13.3813	13.9546	8.09407	5.53401	11.5449	10.9025	22.0405	12.5025	6.58913	10.654	11.5565	5.59968	7.94223	10.9567	6.2966	0.952326	5.01909	5.94246	7.43426	9.92127	43.4635	48.0757	30.721
P26006;P26006-1;D6R9X8;H0YA32;K7EMU3	Integrin alpha-3;Integrin alpha-3 heavy chain;Integrin alpha-3 light chain	ITGA3	0	0	0.0329454	0.139629	0	0	0.0984439	0	0	0.0259336	0	1.1597	1.18239	0.3656	0.654403	0.196883	0.841864	0.681709	0.563803	0.215397	0	0.338435	0.152573	0.202425	0.35167	0.154313	0	0.409111	0.107133	0.20177	0.0475211	0	0	0	0.124444	0.112146	0	0.125212	0.0361939	1.2462	0	0	0	0	4.8256	7.03585	7.81359
P26640;A0A140T936;A0A140T954;P26640-2;A2ABF4;A0A0G2JJT9;A0A140T904;H0Y426	Valine--tRNA ligase	VARS	0.296901	0.339547	1.86539	1.59402	0.326588	0.100572	1.63969	0.760769	0.0301196	0.218041	0.428103	0.714305	1.16262	1.26318	1.776	1.762	1.09623	0.859219	1.42047	1.27914	1.45827	1.91135	0.762007	0.648436	1.26179	0.833275	1.54653	0.712926	1.61924	1.80926	0.803586	1.33959	1.26238	1.61175	0.609603	0.55974	0.720338	0.973243	0.442117	0.384934	0.160479	0.122843	1.30739	0.813198	3.8316	4.24667	5.96792
P30044-2;P30044;P30044-3;P30044-4	Peroxiredoxin-5, mitochondrial	PRDX5	68.3336	67.1423	84.2307	113.01	125.709	227.216	84.0933	143.724	88.5479	126.671	24.747	23.7692	85.2456	96.3226	51.8544	62.6925	33.2128	38.2723	110.499	79.9182	44.0106	44.6797	53.7548	40.7601	23.0064	31.4731	27.9838	20.1814	55.4092	14.154	33.2762	40.3873	35.0827	17.6668	146.215	76.6478	113.059	155.695	165.328	201.312	212.744	164.311	173.381	150.277	7.58778	1.53638	22.5313
P31040;P31040-2;D6RFM5;A0A087X1I3;P31040-3;H0Y8X1;H0Y8S2	Succinate dehydrogenase [ubiquinone] flavoprotein subunit, mitochondrial	SDHA	25.9252	18.5791	27.4472	31.7629	38.9266	35.0937	70.3359	65.9641	23.4248	20.2318	1.3881	1.91925	6.23167	6.60575	8.68072	7.95125	5.44407	3.29798	8.98936	12.6283	6.50031	6.77223	3.14542	2.83313	51.8146	46.4327	30.5818	31.0926	34.7493	29.6484	30.845	35.3204	28.6767	31.056	53.9521	60.1928	47.0859	46.131	67.6917	85.4002	68.9278	62.792	74.5026	73.5202	17.7571	11.928	7.78902
P36957;P36957-2;Q86SW4;H0YJF9;G3V5M3;G3V3F0	Dihydrolipoyllysine-residue succinyltransferase component of 2-oxoglutarate dehydrogenase complex, mitochondrial	DLST	39.7037	35.3994	23.1605	23.6406	27.135	37.095	49.3699	65.489	26.3896	27.465	1.67457	1.05264	4.00442	3.96758	2.4908	1.69597	1.23516	0.601913	1.25915	1.26351	2.45429	1.73713	2.47396	0	17.5968	12.3696	13.6384	16.5372	8.81974	8.43228	20.3287	23.3846	38.6541	12.988	49.6495	47.5552	32.3356	23.9988	57.4762	62.061	45.8121	39.9429	45.2182	60.8212	0.545276	4.95303	2.48623
P42765;A0A0B4J2A4;K7EME0;K7EJ68;K7EJB1;K7ER88	3-ketoacyl-CoA thiolase, mitochondrial	ACAA2	32.302	24.8326	41.4072	43.9069	62.1713	51.255	45.4187	51.9657	43.2259	32.8775	54.0099	35.5924	129.473	114.252	57.8765	57.1173	63.7268	70.8163	150.679	155.862	35.778	24.4723	27.4033	14.2282	117.575	118.156	180.333	166.458	148.44	148.029	127.169	149.943	131.966	128.322	133.116	91.2589	105.287	65.6773	69.5981	81.212	130.626	132.197	71.5587	63.4346	6.87368	7.38959	21.368
P48735;P48735-2;H0YL11	Isocitrate dehydrogenase [NADP], mitochondrial	IDH2	206.747	201.165	226.907	244.388	101.707	102.665	348.409	329.71	148.881	99.4291	9.58309	7.08134	30.0546	44.4838	40.7554	43.9292	15.3501	15.9936	22.0586	20.1764	41.8411	41.8412	13.2935	17.72	71.0632	79.4576	80.2953	68.1726	83.1621	62.73	136.261	112.452	83.5489	94.2453	214.187	239.719	224.716	239.399	135.329	147.47	345.477	490.956	374.265	359.572	10.7205	8.61417	6.12863
P50995-2;P50995;H0Y6E1;E5RIN3	Annexin A11	ANXA11	11.1754	18.0276	4.43266	4.20326	2.21136	2.35719	2.19272	4.46629	3.75755	5.68663	1.03554	0.155452	1.22577	2.82561	1.43959	4.00955	3.48129	5.73928	1.55832	0.522548	4.84723	1.69372	2.99328	2.65929	1.64691	1.32104	4.96339	2.41338	1.98206	1.97082	3.71064	1.8535	4.79015	1.37203	4.48376	4.26524	3.53981	2.47799	3.35659	3.48833	3.50499	4.20766	2.4235	2.38218	23.6884	19.4771	15.4504
P53004;C9J1E1	Biliverdin reductase A	BLVRA	1.47302	0.673904	0.673304	0.374952	0	0	0.343275	0.319097	0.391348	1.59885	4.43309	1.44388	7.01469	3.30292	10.3346	7.27168	5.62613	5.08048	8.47824	8.53839	2.29875	0.559839	3.61133	0.676347	0.468717	0	0.543221	3.47511	0.245983	0.0955795	2.03466	2.40007	1.76463	3.2353	1.55462	1.41069	0	1.18717	1.16863	2.19201	1.16598	0.074243	0.414006	0	10.8662	11.3999	9.21881
P53396-2;P53396;P53396-3;K7ESG8;K7EIE7	ATP-citrate synthase	ACLY	0	0.0367092	0.180618	0.0643257	0.0332283	0.43669	0.103669	0.0673843	0.134472	0.174938	24.6776	24.671	13.1217	13.4356	20.8845	24.4491	15.8565	16.1505	20.6543	17.9871	21.6167	20.4191	7.22601	8.50611	1.82867	0.780753	0.898279	1.24248	0.75351	0.0789126	0.600545	0.207274	1.08474	0.537699	0.191512	1.10777	1.46677	0.0770341	0.568301	0.607197	0.123377	0.0534135	1.32632	0.625667	4.85275	3.05784	9.78899
P53634;H0YCY8;P53634-2;P53634-3	Dipeptidyl peptidase 1;Dipeptidyl peptidase 1 exclusion domain chain;Dipeptidyl peptidase 1 heavy chain;Dipeptidyl peptidase 1 light chain	CTSC	1.94111	1.57956	2.43506	1.49546	4.27619	1.92633	1.00889	0.8862	4.60354	3.34362	1.15536	0	0.715402	0.512554	2.83634	1.68715	1.10887	1.30843	0.967232	1.32392	1.50321	1.46412	2.06972	0.465176	4.7512	3.50348	0.187636	1.41235	3.19686	2.92084	2.12823	0.706052	2.70151	1.36976	0.316458	0.891526	0	0.789443	0.751233	0.0381173	0.468812	0.475484	0.344369	0.604723	83.3988	88.0119	37.7159
P55268;F5H520	Laminin subunit beta-2	LAMB2	0.603493	0.926457	2.03982	1.94247	2.06995	2.21566	1.10841	1.08133	0.830139	0.944874	7.67328	5.62837	11.865	11.4194	1.20258	0.787589	13.8115	12.6311	9.30593	8.57511	4.8636	4.82422	15.0686	14.2344	2.44075	2.33245	2.92813	1.19838	1.48978	2.37377	4.41716	3.8134	3.61811	3.23776	3.73563	2.70249	1.44336	1.24568	2.0682	2.42975	9.44781	0.603844	1.44706	1.83762	0.0574409	0.106243	0.325446
P68366-2;P68366;C9JEV8;C9JQ00;C9JJQ8;C9JDL2	Tubulin alpha-4A chain	TUBA4A	5.81451	2.95278	8.14439	6.20031	1.53921	6.1333	4.61207	7.34945	2.50609	2.06582	3.1806	3.31342	4.25255	2.72303	6.15164	4.24998	2.53494	4.2962	7.11391	7.11526	5.47757	2.91664	4.87351	4.07972	10.278	9.35346	3.90474	8.10531	11.3612	8.71598	8.34839	4.43361	3.01029	3.37485	9.86191	6.84451	4.62014	3.83894	5.57415	4.89871	1.28615	1.2226	6.46779	4.52792	0.420814	0.445882	4.69073
P84085;C9J1Z8;F8WDB3	ADP-ribosylation factor 5	ARF5	0	0	0.967027	0.778596	2.4187	0.404968	2.02294	0.94976	0	0	1.67199	1.75833	0	0	4.16066	4.04986	1.21128	4.4716	4.42937	1.31096	1.08035	2.86563	0	12.3494	0	0	0	0	0.377227	0.335177	0.506944	0.274245	0	0	0	0	0.799588	0.49152	0	0	0.636143	1.41338	2.02091	3.70459	13.8482	14.8041	15.9941
Q01813;Q01813-2;B1APP6;B1APP8;Q5VSR5;H0Y757;V9GY25;H0Y3Y3;V9GYV7	ATP-dependent 6-phosphofructokinase, platelet type	PFKP	4.16292	3.19063	1.39927	1.28025	2.52616	1.46631	0.399445	0.976993	4.29108	3.27696	86.2394	80.4956	42.4047	37.2131	18.2106	16.0194	60.2751	59.3827	37.9464	42.4622	72.871	82.1169	40.3529	27.2	2.14567	1.64684	1.80712	1.43377	1.26398	3.53485	1.3825	1.70346	2.34205	0	3.6385	1.85446	4.57652	4.34747	4.469	6.0268	1.42204	1.61033	1.58511	1.68296	23.9486	25.6702	18.2471
Q02218;E9PCR7;E9PDF2;Q02218-2;A0A0D9SFS3;E9PFG7;Q02218-3;C9J4G7	2-oxoglutarate dehydrogenase, mitochondrial	OGDH	22.704	17.8634	27.9125	31.0229	37.2559	38.7993	48.5899	57.1725	15.1728	23.7439	1.30014	1.15634	3.08282	3.60771	1.67903	1.53285	1.40054	0.699652	3.46386	2.84226	2.18661	2.79769	0.993625	1.33974	13.6341	11.8017	5.15142	8.72343	8.16104	8.0848	10.0905	14.0123	13.7549	13.5386	29.2831	29.8929	26.8204	20.4416	33.3998	30.1677	36.2353	33.9215	27.7064	29.3643	7.0753	8.04893	4.57507
Q13509;A0A0B4J269;Q13509-2;G3V2A3;G3V5W4;G3V2R8;G3V3R4;G3V2N6;G3V542;G3V3J6;G3V3W7	Tubulin beta-3 chain	TUBB3	6.8061	4.43884	0	0.0257962	0	0.0632057	0	0.070578	0.0193715	0.911765	0	0	0.251923	0.635123	0.184792	0.274051	0	0.142312	0.127927	0.242938	0.422234	0	0.659683	0.547837	4.49562	0	0	0	0.031254	0	0	0	0	0	0	0	0	0.480023	0	1.1305	0.898455	0.321972	0.0236479	0	21.1522	23.5864	10.5655
Q14651;C9JAM8;C9JAM3;C9JVY2;C9JU08;C9J359;C9J0F3	Plastin-1	PLS1	0	0	0	0	0	0	0	0	0	0	0.260496	0.421561	1.06056	1.69475	0.384744	0.572192	0.898239	0.745004	1.03229	1.30502	0.578164	0.543527	0.509922	0	0	0.241395	0.274676	0.383022	0.400466	0	0.212873	0.443508	0	0.125055	0	0	0	0.0883166	0	0.424286	0.0737404	0	0	0	3.13077	2.49486	8.19644
Q15019-2;Q15019-3;Q15019;B5MCX3;C9J2Q4;C9JB25;C9J938;H7C310;C9IZU3;C9IY94;H7C2Y0;C9JQJ4;C9JZI2;B5MD47;F8WB65;C9JFT1;A0A1B0GXJ2;C9JSE7;C9JT15	Septin-2	2020-09-02	3.70722	3.08524	5.4067	5.60338	1.36282	1.41502	1.94941	3.33922	3.88483	1.68456	6.71086	7.19574	9.5844	14.4867	3.36098	4.65379	9.87944	9.10934	5.13717	10.3579	7.67497	4.9381	10.5766	15.1861	4.7403	2.04625	2.02953	4.25127	4.81203	5.0578	8.8261	7.52008	2.34639	1.68245	2.34926	2.01797	2.55652	2.91741	0.856943	2.92699	1.09985	1.48629	3.9444	4.84123	12.9935	15.8015	27.0957
Q6PCB0;J3QLP3;Q6PCB0-2;J3QRR0	von Willebrand factor A domain-containing protein 1	VWA1	5.45632	4.62136	8.12311	7.88908	2.94588	6.27851	5.03092	6.57209	5.19053	6.65285	16.1951	14.0139	7.43101	4.80409	2.55118	1.25054	29.7165	27.3266	7.66997	9.46869	9.0806	8.64913	5.12689	4.21004	2.60874	1.82965	1.64383	1.50721	2.8664	1.84699	0	0.957794	4.2342	5.17896	10.0581	4.49991	10.5229	7.37371	9.21893	12.6604	4.67769	3.84056	3.92565	4.16092	0	0.212348	0
Q92896;Q92896-3;Q92896-2;H3BM42;H3BQU9;H3BQT1	Golgi apparatus protein 1	GLG1	0.321567	0.0836134	0.778593	0.258833	0.520131	0.842228	0.155209	0.439587	0.639773	0.674481	0.288109	0.342925	1.06608	0.626281	0.303418	0.574145	0.390983	0.49306	0.701736	0.302407	0.447108	0.215758	0.295987	0.267973	0.122794	0.217385	0	0	0.327287	0.177615	0.364216	0.233055	0.398502	0.0239726	0.107975	0.266668	0.252921	0.294598	0.313307	0.345391	0.197828	0.248121	0.231385	0.374309	1.71582	3.18436	2.6701
Q99536;Q99536-3;Q99536-2;K7ERT7;K7ESA3;K7ENX2;K7EM19;K7EJM4;K7ER81	Synaptic vesicle membrane protein VAT-1 homolog	VAT1	46.2245	43.0532	16.0243	15.1922	30.1728	30.0922	14.8673	13.8964	20.8132	21.8255	9.90964	8.53424	25.9438	20.9507	10.3037	8.63651	13.6109	15.1308	23.3679	23.2798	16.8877	17.3574	9.85238	15.1339	15.4415	12.7127	7.54432	2.64778	14.4824	14.9717	12.0691	8.35723	12.5186	13.5769	5.12481	7.4881	18.097	14.3669	5.49477	2.44876	7.61967	9.54208	8.98582	12.2373	59.5143	60.1852	31.337
Q9BSJ8-2;Q9BSJ8;F8VZB1	Extended synaptotagmin-1	ESYT1	0.385032	0.219025	0.299525	0.320837	0	0	0.133517	0.408127	0.407062	0.175927	0.734061	0.625075	1.73633	2.09417	0.971117	0.993675	0.704696	0.930721	0.728587	1.07061	0.844376	0.594246	1.04459	1.01901	0.558383	0.363421	0	0.0899599	0.528233	0.143995	0.144209	0.113269	0.073312	0.103894	0.208656	0.648713	0.447891	0.287792	0	0	0.802923	0.749671	0.458313	0.821196	8.1409	7.09758	8.94527
Q9BTV4;V9GY05	Transmembrane protein 43	TMEM43	0.914515	0.234295	0.215316	0.232003	0	0.800466	0	1.71125	0.45075	0	5.00793	5.52095	3.21086	3.39191	1.31991	2.32426	1.16444	2.32811	4.07123	3.93044	1.43518	1.91821	3.08642	2.59106	0.422739	1.71304	0.244321	0.360042	1.83093	0.300144	0.0657313	0	0.538086	0.321	0.56259	0.542556	0.666742	0.0887461	0.174969	0.180907	0.768628	1.98329	1.98543	0.18317	19.0351	20.3501	14.1833
Q9NZM1-2;Q9NZM1-6;Q9NZM1;Q9NZM1-3;Q9NZM1-5;H0YD14;Q9NZM1-8;Q9NZM1-7	Myoferlin	MYOF	0.0797608	0.237204	0.0368014	0.195345	0	0.198938	0.241199	0.191763	0.123686	0.0691853	0.606011	0.21187	0.705794	0.877025	0.38187	0.502273	0.656308	0.81752	0.722145	0.695389	0.521501	2.3486	0.215072	0.150372	0.227827	0.194453	0	0.0484353	0.0182979	0.304332	0.749825	0.634689	0	0	0.666514	0.668979	1.50823	1.04639	0.545106	0.695263	0.328737	0.511874	0.0295576	0.0978403	3.53242	4.19526	2.57085
Q9UHK6;Q9UHK6-5;D6RB81;V9GZ45;V9GYP4;V9GYU9;Q9UHK6-4;Q9UHK6-2	Alpha-methylacyl-CoA racemase	AMACR	0	0	2.04869	2.42984	1.01288	0.984734	7.20148	9.1485	1.05435	0.207697	0.0724532	0.0775538	0	0.23955	1.83037	1.96775	0.0344859	0	2.6041	0.494518	0.455497	0.30532	0.0857478	0	2.34566	2.89382	4.83117	5.47544	7.57561	9.83951	2.11843	1.94283	0.158025	2.23085	0	3.07633	0	0.0531944	0	0	0	0	0	0	29.005	30.9312	26.5975
Q9Y4F1;C9JME2;Q9Y4F1-2;M0QYB0;A0A1B0GV68;M0QXT1;M0R262;Q9Y4F1-3	FERM, RhoGEF and pleckstrin domain-containing protein 1	FARP1	0	0	0.475	0.199176	0	0.163587	0.0061831	0.0688752	0.0782831	0	0.129159	0	0.821023	0.420956	0.283077	0.349743	0.510219	0.541696	1.18366	0.517684	0.385259	0.690584	0.366027	0.493927	0.166356	0.19162	0.263602	0	0.453159	0.256035	0	0.193878	0	0	0	0	0.186434	0	0	0	0.0424696	0.0777787	0.193311	0.271592	6.56341	5.38566	1.43729
[truncated: 7 more columns]

## Sheet: chRCC
Protein IDs	Protein names	Gene names	C (pmol/mg) C10.1	C (pmol/mg) C10.2	C (pmol/mg) C6.1	C (pmol/mg) C6.2	C (pmol/mg) C7.1	C (pmol/mg) C7.2	C (pmol/mg) C8.1	C (pmol/mg) C8.2	C (pmol/mg) C9.1	C (pmol/mg) C9.2	C (pmol/mg) CC21.1	C (pmol/mg) CC21.2	C (pmol/mg) CC22.1	C (pmol/mg) CC22.2	C (pmol/mg) CC23.1	C (pmol/mg) CC23.2	C (pmol/mg) CC24.1	C (pmol/mg) CC24.2	C (pmol/mg) CC25.1	C (pmol/mg) CC25.2	C (pmol/mg) CC26.1	C (pmol/mg) CC26.2	C (pmol/mg) CC27.1	C (pmol/mg) CC27.2	C (pmol/mg) N1.1	C (pmol/mg) N1.2	C (pmol/mg) N2.1	C (pmol/mg) N2.2	C (pmol/mg) N3.1	C (pmol/mg) N3.2	C (pmol/mg) N4.1	C (pmol/mg) N4.2	C (pmol/mg) N5.1	C (pmol/mg) N5.2	C (pmol/mg) O11.1	C (pmol/mg) O11.2	C (pmol/mg) O12.1	C (pmol/mg) O12.2	C (pmol/mg) O13.1	C (pmol/mg) O13.2	C (pmol/mg) O14.1	C (pmol/mg) O14.2	C (pmol/mg) O15.1	C (pmol/mg) O15.2	C (pmol/mg) P16.1	C (pmol/mg) P16.2	C (pmol/mg) P17.1
A0A1W2PPX5;A0A1W2PQR6;A0A1W2PQB7;A0A1W2PS43;A0A1W2PRS1;Q14108;A0A1W2PPU6;Q14108-2;A0A1W2PRF6;A0A1W2PS70;A0A1W2PNX7;A0A1W2PSE4;D6RDG0	Lysosome membrane protein 2	SCARB2	3.75698	3.86093	3.68251	3.08843	5.82733	7.39894	4.39293	4.1431	1.49176	4.75389	1.06861	0	0	0	3.90879	2.44712	0.548598	0.0596326	0	0.803712	0	1.2828	0.270522	0.32678	0.62306	0.235307	0.497445	0.949262	0.618929	0.404503	0	0.397669	0.440059	1.09336	0.429698	1.95968	0.731637	1.81978	0	0	0.458562	0	0	0	4.05392	4.42476	1.32359
A0A3B3ISS6;Q14956-2;Q14956	Transmembrane glycoprotein NMB	GPNMB	46.6451	29.6426	13.0024	16.3702	2.24913	2.5396	3.16662	4.02841	35.0368	36.2651	0	0	0	0	0	0.684781	0	0	0	0.102111	0.0233821	1.68365	0	0	0.277607	0	0	0	0.161905	0	0.144991	0	0	0	0	0.122972	0	0	0	0.267426	7.49088	4.76368	0	0	2.37621	3.82433	0
CON__Q3KNV1;P08729;CON__P08729;A0A1W2PRP1;CON__Q9DCV7;CON__Q14CN4-1;CON__Q6IME9;CON__P19013;Q14CN4-3;Q14CN4-2;Q14CN4;P19013;H0YI76	Keratin, type II cytoskeletal 7	KRT7	13.0423	11.9124	72.7362	73.5041	4.81585	9.25309	59.731	58.2586	88.8882	72.1246	3.67679	3.04968	0.0459983	0.46639	0.237872	0.108226	1.26965	1.22247	0.0982863	0.532814	0.677697	0.709192	11.6948	6.80407	0.855338	0.80038	1.02838	0.165572	1.62645	2.00414	17.1044	6.62392	3.16042	2.56215	2.8114	1.33688	1.95946	0.590129	1.69172	0	0.871352	1.0633	0.867705	0.391393	185.618	217.936	288.939
O60343-2;O60343-3;O60343;A0A3B3IRT3;O60343-5;Q5JU47;O60343-4;Q86TI0;A0JNU9;C9JIE2;H0Y8P0;Q86TI0-2	TBC1 domain family member 4	TBC1D4	2.91932	1.42868	9.87426	8.56517	1.37413	0.95978	2.39163	3.08321	1.14666	1.043	0	0	0.27089	0.223797	1.78072	1.79322	0.0604769	0.0853634	0.149273	0.182574	0	0	0.0472485	0.180645	0.257913	0	0.117469	0.479435	0.076726	0.0637077	0.0714145	0.205174	0.102114	0	1.91317	1.64579	1.94244	1.56802	2.10187	1.13494	0.0473268	0.00892767	1.70547	0.126012	0	0.350309	0
P00492	Hypoxanthine-guanine phosphoribosyltransferase	HPRT1	20.8747	17.5869	12.5018	10.9457	3.38005	5.02705	2.30075	4.14763	9.23839	7.18592	0.248649	0.250837	0.498215	0.467615	1.82249	2.95483	0.230646	0.681566	0	0	2.4797	2.09435	0.263741	0.47778	1.12193	1.31301	0	0	0.842147	0.768324	1.69397	0.507726	0	1.48421	0.794376	2.51599	1.2139	0.437814	0.565729	1.61086	1.37167	0	0.912492	4.87194	1.25582	1.37958	0.61522
P05023;P05023-4;P05023-3;P05023-2;M0R116;P13637-3;P13637-2;P13637;A0A0A0MT26;A0A2R8YEY8;P50993;B1AKY9;H0Y7C1;Q13733;Q5TC05;Q5TC01;Q5TC02;E9PRA5;P20648;M0QXF2	Sodium/potassium-transporting ATPase subunit alpha-1	ATP1A1	23.6817	21.0902	47.3601	45.9374	43.0956	44.6713	22.9378	21.8662	21.881	24.3269	1.87868	2.11098	3.8029	5.32846	7.18551	6.78771	4.69006	5.09658	7.16638	5.40279	3.96353	3.6134	3.0171	3.05966	60.3372	76.242	66.0915	63.7664	53.1917	60.5024	100.357	93.3298	47.9567	46.9777	7.78233	7.76466	8.0149	6.81787	4.54613	5.54602	7.16831	8.41723	7.91271	11.1784	6.77462	4.13509	6.8374
P06733;A0A2R8Y6G6;P06733-2;K7EM90;A0A2R8YEM5;A0A2R8Y879;K7ERS8;A0A2R8Y798;A0A2R8YEG5;A0A2R8Y6I8;P13929-3;P13929-2;P13929;E5RG95;K7EPM1;K7EKN2;E5RGZ4;E5RI09	Alpha-enolase	ENO1	74.9626	59.0937	55.4059	74.2151	67.0192	79.3375	51.7457	44.6766	108.983	108.785	430.114	390.271	488.097	426.163	131.437	110.069	472.186	391.807	341.245	531.831	358.25	368.491	313.129	365.621	173.955	122.167	185.424	151.502	111.139	108.27	180.916	161.526	169.038	200.921	33.6776	26.9056	27.1051	24.1568	24.0471	22.209	100.501	57.575	126.873	110.875	360.227	380.15	289.718
P11279;P11279-2	Lysosome-associated membrane glycoprotein 1	LAMP1	10.971	10.0099	16.3448	17.1693	7.27736	11.4809	9.89293	6.65924	14.0663	14.1033	2.19409	2.33227	0	0	2.00723	0.518138	0.0429947	0.0335793	0	0.763905	0.981573	4.31067	3.41832	3.32578	0	0	0	1.32348	5.58804	5.19606	3.72317	1.18349	0.349519	0.638097	1.63403	1.53427	1.15234	0.944333	0	0	1.49483	2.00083	1.46789	1.78532	2.79123	12.9701	3.44103
P13473-2;P13473;P13473-3;H0YCG2	Lysosome-associated membrane glycoprotein 2	LAMP2	5.20114	6.2743	7.77887	7.95656	0.39847	1.64071	3.92985	7.10676	6.7337	6.79152	0	0	1.10138	1.01164	1.36173	1.26421	0.591073	0.6516	0.969011	0.92665	1.18897	0	0.362006	0.447574	0.533062	1.744	1.32951	0	0.376785	0.344664	0.298252	0.792786	0	1.3596	0.792893	1.06117	0.95435	0.635726	0.466039	0.56335	1.84134	2.5959	1.7629	1.66046	0	4.45436	2.23092
P25705;P25705-2;P25705-3;K7EK77;K7ENJ4;K7ERX7;K7EJP1;K7EQH4;K7ESA0	ATP synthase subunit alpha, mitochondrial	ATP5A1	228.85	161.996	214.465	192.261	177.977	164.55	297.656	236.173	111.51	112.383	28.3606	35.9279	77.7912	72.7407	67.3297	59.1976	33.36	30.1731	58.1872	65.0552	29.446	31.5875	31.7832	26.6557	87.237	100.701	128.072	82.0196	87.6955	105.823	190.854	178.195	96.1371	91.3502	379.94	547.586	226.658	271.322	264.677	400.426	574.602	430.249	474.276	306.636	55.169	42.1971	49.2628
P27449;H3BNI4	V-type proton ATPase 16 kDa proteolipid subunit	ATP6V0C	77.4474	15.0961	81.1045	54.2453	12.5093	0.329272	58.3807	39.8983	70.7727	111.893	1.08373	0.913002	0	1.88898	2.03888	2.38583	1.76217	1.38108	1.18662	1.47185	1.36689	1.62802	0	1.09364	3.72302	20.5257	0	0	13.2993	13.5556	12.2277	9.5253	1.2807	0.859257	0	0	27.3148	9.23486	0.416386	0.600701	18.2736	0.720074	0.0116681	0	2.61364	0.173938	3.13803
P30084	Enoyl-CoA hydratase, mitochondrial	ECHS1	54.8164	46.9252	47.3307	54.6231	26.3201	35.7682	46.3461	43.1914	31.6856	26.6456	11.7064	10.1061	21.1668	11.3629	37.812	36.8318	15.7783	16.365	33.6574	38.0426	10.2183	8.43369	7.44758	8.33059	177.363	160.865	193.382	166.398	148.098	165.309	189.898	166.139	177.669	188.916	73.8582	67.7319	113.631	108.975	55.1929	78.6914	138.93	159.818	121.58	120.944	15.7997	10.5014	12.4187
P36776;K7EJE8;K7EKE6;P36776-2;P36776-3;K7ER27;K7EQF8;K7ER56;K7ERR6;K7ERS1	Lon protease homolog, mitochondrial	LONP1	8.35639	9.50617	4.68777	4.87597	7.11292	5.61032	4.87304	5.92049	3.84725	2.91713	5.63793	6.09647	1.14252	2.94946	2.07373	2.02869	0.601493	0.352512	1.01062	1.70066	0.606068	0.937185	0.225283	0.0331013	2.60302	2.53498	1.34713	1.41561	2.68812	2.30067	4.67452	2.50802	1.41742	1.6547	20.9246	23.1949	8.95438	11.0244	12.1029	15.1453	6.92952	8.69585	10.396	11.6371	1.09666	0.626035	1.08773
P38606;P38606-2;C9JVW8;C9JA17;F8WDJ3	V-type proton ATPase catalytic subunit A	ATP6V1A	80.744	77.2544	115.587	106.832	60.3765	80.6434	85.8173	96.615	94.7109	72.8474	4.71526	4.33228	7.45271	10.7792	3.3179	5.27278	3.3335	4.45647	12.2219	11.2889	7.49525	8.14177	3.53184	4.05455	46.0313	42.0932	27.4455	23.794	30.6528	38.4017	23.4086	15.3998	25.37	20.1097	42.4496	26.0099	57.922	47.9285	32.0361	46.5668	41.6946	51.8395	59.4736	59.6098	3.95488	7.19462	16.3769
P38646;A0A3B3ITI4;D6RJI2;D6RA73;H0Y8S0;H0YBG6;A0A3B3ITN1	Stress-70 protein, mitochondrial	HSPA9	54.3366	46.1822	88.4999	89.5736	178.985	147.804	109.592	116.851	70.2854	57.8305	20.9301	20.1892	35.8872	34.8963	38.8651	32.4959	18.3455	21.2122	56.2663	43.4786	27.2	26.47	8.87384	8.06455	45.0647	46.1574	26.5193	30.8366	44.8462	45.7803	34.7084	26.1665	34.8006	40.7655	243.59	227.294	123.942	117.883	122.627	189.13	115.553	152.356	125.386	124.143	25.355	26.9511	20.3855
P45954;P45954-2	Short/branched chain specific acyl-CoA dehydrogenase, mitochondrial	ACADSB	6.98924	5.79823	3.06242	6.53934	3.63902	4.87883	8.15209	8.94432	3.76935	4.47302	1.05214	0.916115	2.33171	1.37573	0.439107	0.832074	2.02987	2.2869	1.76258	2.98972	0.463722	0	0	0.369249	30.1872	33.793	34.5322	20.164	17.3545	26.126	14.3899	24.9553	18.9586	17.6034	28.4266	21.597	34.5667	20.6958	31.7021	35.8307	64.1846	91.2792	12.8685	11.715	2.56635	2.09583	1.22462
P51149;C9J592;C9J8S3;C9IZZ0;C9J4V0;C9J4S4;C9J7D1	Ras-related protein Rab-7a	RAB7A	55.4837	47.3234	44.5453	41.9836	37.4976	46.0971	33.2972	39.653	53.7155	72.1509	0.383549	2.11428	4.54721	5.2893	7.17635	5.09099	6.71527	9.02461	8.57104	11.8823	14.2428	8.36665	4.95338	9.8246	6.93397	6.45413	3.4027	2.5965	6.59457	6.19413	8.54124	8.11686	9.2679	10.4514	9.59501	16.4743	8.00474	8.70526	3.65822	8.07347	10.3041	14.2801	18.3069	11.4628	33.8921	30.1071	21.7568
Q05655;Q05655-2;C9JZU8;C9J9P1;C9K0E3	Protein kinase C delta type;Protein kinase C delta type regulatory subunit;Protein kinase C delta type catalytic subunit	PRKCD	3.92184	3.55443	3.24577	1.4741	2.97924	2.9035	3.65307	2.89757	1.31343	0	0.86287	0.869101	0.239159	0.236241	1.75286	1.77742	0.710819	0	0	0	1.97471	1.84998	0.547844	0.266131	0.130133	2.10574	0	0	0	0	0	1.76018	0	1.6015	0.313315	0.372324	0.906654	0.48431	0	0	0.183055	0.23504	0.524849	0.443714	0.19823	0.213723	0
Q14764;H3BQK6;H3BRL2;H3BP76;H3BUK7;H3BNF6;H3BNF2;H3BUP3;H3BQE7;H3BPZ2;I3L155	Major vault protein	MVP	22.1533	20.2661	7.33577	8.53457	4.86515	2.97652	9.36129	11.4607	32.2922	35.1606	43.9977	44.7122	64.609	58.1524	42.2002	34.6042	78.0885	71.8823	55.8797	43.4781	39.0453	31.3487	21.1431	15.5553	1.77281	2.73085	4.67751	5.64787	13.8648	11.1447	4.51457	6.19408	4.14077	4.22798	4.53278	2.59473	6.95729	4.76456	2.5219	2.69921	2.74829	2.6429	1.7386	2.46496	30.78	34.7347	42.2503
Q15907;Q15907-2;M0R2D0	Ras-related protein Rab-11B	RAB11B	26.0167	18.4822	21.4708	33.4349	17.7329	17.0623	29.6577	17.1624	25.6253	18.0597	0	0.239402	0.236785	0	0	0.322064	0.231783	0	0	0.278395	0.166367	0	9.49366	3.65296	0.930236	5.59128	0.614556	2.12363	0.368478	2.79649	2.85278	0.548206	0.411319	0.2932	2.697	0.730087	10.6844	6.88943	0.443755	6.38381	8.12402	6.65421	0.446282	0.244798	15.5133	0.0955147	10.0058
Q8N8Y2;E5RHJ7;E5RIR3	V-type proton ATPase subunit d 2	ATP6V0D2	28.7111	33.859	29.8303	30.8522	8.42504	11.9915	24.0937	17.2483	8.74521	11.8154	0	0	0	0	0	0.0359929	0	0	0	0	0	0	0	0	0	0	0	0	0	0	0	0.877059	0	0	3.01046	1.57416	3.47204	3.79654	2.587	1.42173	7.09052	10.3907	5.32457	8.41832	1.78901	0	0
Q9NVJ2;Q9NVJ2-2	ADP-ribosylation factor-like protein 8B	ARL8B	20.3121	17.281	21.0775	16.888	16.8065	23.4763	17.1164	20.0676	31.1439	15.8539	0	0	0.729149	0.955073	3.4663	0	0	0	0	0	0	2.91689	0	0	0	0	0	0	0	0	0	0	0	0.590687	7.15845	0	4.81118	0	4.08257	4.37663	2.89505	1.30297	1.67186	1.58734	3.14806	9.38275	6.08336
Q9UBD6;A0A3B3IT41;H0YMF8;H0YMS1;H0YKQ3;H0YM79	Ammonium transporter Rh type C	RHCG	14.5262	16.0442	6.59591	11.2245	19.6512	30.1349	19.4335	32.5275	5.57152	8.34372	0	0	0	0	0	0	0	0	0	0	0	0	0	0	1.96728	0.951943	0.351745	0.524525	0.632463	0.735319	0.393988	0.197225	0.262266	0	1.53363	2.43246	9.79865	3.09544	1.53424	2.36095	0.841032	0.845048	0.490264	1.28083	0	0	0
Q9Y394-2;Q9Y394;A0A087X0Z7;H0YJ66;H0YJR8;H0YJE4	Dehydrogenase/reductase SDR family member 7	DHRS7	37.046	31.4174	42.2478	26.427	19.9433	10.3008	31.6616	27.5547	13.9207	10.5554	3.47551	0.369339	0.565746	1.1148	0.985725	2.03185	0.658049	1.25894	1.47197	0.188028	2.17864	0.315153	0.779803	0.354043	1.50684	4.5425	0.599554	1.26439	3.80098	2.01644	3.68068	5.39361	0.374013	0.241601	14.3418	11.7828	2.15428	5.93469	8.68405	10.2741	1.05254	2.13513	10.1885	17.8741	10.1092	10.9994	3.87527
[truncated: 7 more columns]

## Sheet: RO
Protein IDs	Protein names	Gene names	C (pmol/mg) C10.1	C (pmol/mg) C10.2	C (pmol/mg) C6.1	C (pmol/mg) C6.2	C (pmol/mg) C7.1	C (pmol/mg) C7.2	C (pmol/mg) C8.1	C (pmol/mg) C8.2	C (pmol/mg) C9.1	C (pmol/mg) C9.2	C (pmol/mg) CC21.1	C (pmol/mg) CC21.2	C (pmol/mg) CC22.1	C (pmol/mg) CC22.2	C (pmol/mg) CC23.1	C (pmol/mg) CC23.2	C (pmol/mg) CC24.1	C (pmol/mg) CC24.2	C (pmol/mg) CC25.1	C (pmol/mg) CC25.2	C (pmol/mg) CC26.1	C (pmol/mg) CC26.2	C (pmol/mg) CC27.1	C (pmol/mg) CC27.2	C (pmol/mg) N1.1	C (pmol/mg) N1.2	C (pmol/mg) N2.1	C (pmol/mg) N2.2	C (pmol/mg) N3.1	C (pmol/mg) N3.2	C (pmol/mg) N4.1	C (pmol/mg) N4.2	C (pmol/mg) N5.1	C (pmol/mg) N5.2	C (pmol/mg) O11.1	C (pmol/mg) O11.2	C (pmol/mg) O12.1	C (pmol/mg) O12.2	C (pmol/mg) O13.1	C (pmol/mg) O13.2	C (pmol/mg) O14.1	C (pmol/mg) O14.2	C (pmol/mg) O15.1	C (pmol/mg) O15.2	C (pmol/mg) P16.1	C (pmol/mg) P16.2	C (pmol/mg) P17.1
A0A1W2PPX5;A0A1W2PQR6;A0A1W2PQB7;A0A1W2PS43;A0A1W2PRS1;Q14108;A0A1W2PPU6;Q14108-2;A0A1W2PRF6;A0A1W2PS70;A0A1W2PNX7;A0A1W2PSE4;D6RDG0	Lysosome membrane protein 2	SCARB2	3.75698	3.86093	3.68251	3.08843	5.82733	7.39894	4.39293	4.1431	1.49176	4.75389	1.06861	0	0	0	3.90879	2.44712	0.548598	0.0596326	0	0.803712	0	1.2828	0.270522	0.32678	0.62306	0.235307	0.497445	0.949262	0.618929	0.404503	0	0.397669	0.440059	1.09336	0.429698	1.95968	0.731637	1.81978	0	0	0.458562	0	0	0	4.05392	4.42476	1.32359
A0A3B3ISS6;Q14956-2;Q14956	Transmembrane glycoprotein NMB	GPNMB	46.6451	29.6426	13.0024	16.3702	2.24913	2.5396	3.16662	4.02841	35.0368	36.2651	0	0	0	0	0	0.684781	0	0	0	0.102111	0.0233821	1.68365	0	0	0.277607	0	0	0	0.161905	0	0.144991	0	0	0	0	0.122972	0	0	0	0.267426	7.49088	4.76368	0	0	2.37621	3.82433	0
B3KSI3;O15382;M0QXF9;M0QZ10;O15382-2;M0QZP4;M0R2K7	Branched-chain-amino-acid aminotransferase;Branched-chain-amino-acid aminotransferase, mitochondrial	BCAT2	14.9305	11.8693	16.7563	17.108	5.30498	6.09264	28.5375	29.2262	2.21457	0.915492	1.43793	1.36603	5.6137	5.24156	1.40514	0	1.02197	0	3.3671	2.38337	0	3.25006	0.529351	0.104438	0.467225	0	1.00814	0.937854	2.4922	1.66429	2.25559	1.33485	0.245439	2.17943	20.208	17.4502	16.2165	19.0894	20.3449	31.672	32.5447	46.0101	45.0071	46.6706	1.84414	4.00322	1.8355
C9JRZ6;Q9NX63;F8WAR4;A0A286YEX5	MICOS complex subunit MIC19	CHCHD3	7.99388	17.2705	12.175	11.7006	6.57043	0	18.4744	8.79052	4.55063	3.4805	0	0	5.65244	1.44113	1.82566	2.11264	1.89355	2.41972	1.08553	1.79855	1.12736	9.32645	0.777664	0.334992	2.95339	3.39054	2.36514	0	3.90265	6.5368	6.18655	7.26706	6.01073	0.382786	25.8604	15.6697	28.8915	22.3346	31.56	30.9625	13.1159	16.8077	13.7818	16.5024	0.249267	0.225063	2.2041
CON__Q3KNV1;P08729;CON__P08729;A0A1W2PRP1;CON__Q9DCV7;CON__Q14CN4-1;CON__Q6IME9;CON__P19013;Q14CN4-3;Q14CN4-2;Q14CN4;P19013;H0YI76	Keratin, type II cytoskeletal 7	KRT7	13.0423	11.9124	72.7362	73.5041	4.81585	9.25309	59.731	58.2586	88.8882	72.1246	3.67679	3.04968	0.0459983	0.46639	0.237872	0.108226	1.26965	1.22247	0.0982863	0.532814	0.677697	0.709192	11.6948	6.80407	0.855338	0.80038	1.02838	0.165572	1.62645	2.00414	17.1044	6.62392	3.16042	2.56215	2.8114	1.33688	1.95946	0.590129	1.69172	0	0.871352	1.0633	0.867705	0.391393	185.618	217.936	288.939
H7C1U8;Q9BUR5;Q9BUR5-2;A0A0J9YXS4;A0A0J9YWW6;G3V1B6	Apolipoprotein O	APOO	1.33347	1.31979	3.74287	1.70715	4.82564	6.06788	0.515368	5.73889	1.55685	0.321712	0.574491	0	2.6415	0.911438	1.08304	0.725985	0.617139	0	4.51554	0.324234	0.743147	0	0	0	4.44883	4.63636	0	0	6.37572	0.925712	1.77824	8.2127	9.54586	7.67613	19.099	18.557	2.919	16.9155	17.9282	14.5293	9.94443	16.1833	13.6082	24.7889	0	0	0
O60343-2;O60343-3;O60343;A0A3B3IRT3;O60343-5;Q5JU47;O60343-4;Q86TI0;A0JNU9;C9JIE2;H0Y8P0;Q86TI0-2	TBC1 domain family member 4	TBC1D4	2.91932	1.42868	9.87426	8.56517	1.37413	0.95978	2.39163	3.08321	1.14666	1.043	0	0	0.27089	0.223797	1.78072	1.79322	0.0604769	0.0853634	0.149273	0.182574	0	0	0.0472485	0.180645	0.257913	0	0.117469	0.479435	0.076726	0.0637077	0.0714145	0.205174	0.102114	0	1.91317	1.64579	1.94244	1.56802	2.10187	1.13494	0.0473268	0.00892767	1.70547	0.126012	0	0.350309	0
O75431;O75431-2;C9JNK6;C9JAZ1;F8WE26	Metaxin-2	MTX2	4.82997	2.64844	0.194246	0.980964	3.26522	5.27188	1.1408	5.95527	0	0	0	0.560516	0	0	0.887656	0.823563	0.492874	0.588915	1.23161	0.561303	1.02665	0.495133	0	0	0.751589	0.924313	0	1.47369	0	0.287192	0	1.91552	0	1.6018	9.49317	4.70004	6.4539	6.00169	14.1032	13.5014	5.15152	3.66502	5.07015	5.05344	0	0.179952	0
O75746;O75746-2;F8W9J0;H0YFB2;B4DGK6	Calcium-binding mitochondrial carrier protein Aralar1	SLC25A12	2.36196	1.75758	3.04426	3.06957	3.09249	3.48216	4.79923	3.73381	0.948498	1.30648	0.00163293	0.00226001	0.226116	0.189081	0.169905	0.24538	0.140945	0.136116	0.33923	0.208754	0.206327	0	0	0	0.346426	0.165506	0.316058	0	0.422664	0.390682	0.480087	0.348553	0.410203	0.256231	4.58323	3.88736	5.92607	7.23724	2.85375	2.99702	4.62665	4.27109	3.47878	5.40182	2.01672	1.20234	0.591194
P00367;P00367-3;P00367-2	Glutamate dehydrogenase 1, mitochondrial	GLUD1	106.843	103.346	68.27	68.3613	51.6213	48.1137	76.2885	75.8487	49.4071	52.6728	20.7799	18.2692	32.2431	24.356	76.9804	75.7683	19.7459	19.0935	30.2587	39.0176	26.2712	24.7131	13.4189	14.5392	106.712	110.521	77.8453	112.639	124.712	119.309	83.6206	79.6186	91.2092	74.011	145.403	99.7408	157.739	157.744	103.567	157.595	150.296	133.754	186.73	288.256	62.0725	56.5213	24.7705
P00395	Cytochrome c oxidase subunit 1	MT-CO1	0	0	0	0	0	0	6.84045	6.06888	0	0	0	0	0.475557	0.323817	0.35875	0.257896	0	0	0	0.12596	0	0.0812012	0.0787871	0.0411545	0	0	0	0	0	0	0.369216	1.34373	0	0	4.0555	8.84749	18.6315	17.0044	1.35161	0	3.58805	1.61592	0.606088	0.656611	0.393203	0.401619	0.757255
P00492	Hypoxanthine-guanine phosphoribosyltransferase	HPRT1	20.8747	17.5869	12.5018	10.9457	3.38005	5.02705	2.30075	4.14763	9.23839	7.18592	0.248649	0.250837	0.498215	0.467615	1.82249	2.95483	0.230646	0.681566	0	0	2.4797	2.09435	0.263741	0.47778	1.12193	1.31301	0	0	0.842147	0.768324	1.69397	0.507726	0	1.48421	0.794376	2.51599	1.2139	0.437814	0.565729	1.61086	1.37167	0	0.912492	4.87194	1.25582	1.37958	0.61522
P02511;E9PR44;A0A024R3B9;E9PJL7;E9PNH7;E9PRA8;H0YCW8;E9PS12;E9PRS4	Alpha-crystallin B chain	CRYAB	160.231	121.19	3.4986	3.76594	140.256	145.344	21.2352	31.8781	60.6178	44.6141	92.4339	85.7568	108.036	141.72	197.73	167.361	235.909	173.599	549.756	320.082	65.2795	47.5546	60.2178	62.7907	50.9354	40.1829	28.6404	20.5008	150.935	190.491	155.916	151.815	62.0898	53.7956	9.32554	5.35005	19.6123	8.66703	5.30673	6.18396	18.9502	11.1823	0	0	378.581	371.423	118.511
P05023;P05023-4;P05023-3;P05023-2;M0R116;P13637-3;P13637-2;P13637;A0A0A0MT26;A0A2R8YEY8;P50993;B1AKY9;H0Y7C1;Q13733;Q5TC05;Q5TC01;Q5TC02;E9PRA5;P20648;M0QXF2	Sodium/potassium-transporting ATPase subunit alpha-1	ATP1A1	23.6817	21.0902	47.3601	45.9374	43.0956	44.6713	22.9378	21.8662	21.881	24.3269	1.87868	2.11098	3.8029	5.32846	7.18551	6.78771	4.69006	5.09658	7.16638	5.40279	3.96353	3.6134	3.0171	3.05966	60.3372	76.242	66.0915	63.7664	53.1917	60.5024	100.357	93.3298	47.9567	46.9777	7.78233	7.76466	8.0149	6.81787	4.54613	5.54602	7.16831	8.41723	7.91271	11.1784	6.77462	4.13509	6.8374
P06576;H0YH81;F8W079;F8W0P7;H0YI37	ATP synthase subunit beta, mitochondrial;ATP synthase subunit beta	ATP5B	201.165	266.11	339.234	306.499	268.755	269.331	443.29	446.722	180.149	175.376	54.3112	60.2932	122.552	115.46	133.326	118.93	91.2759	77.362	194.987	171.047	75.5235	79.1098	69.1022	57.0732	228.977	209.163	182.112	186.974	195.567	180.823	237.853	198.625	141.671	127.043	460.917	509.85	425.423	396.53	476.591	462.566	844.373	1010.39	537.544	416.745	186.438	262.335	137.534
P06733;A0A2R8Y6G6;P06733-2;K7EM90;A0A2R8YEM5;A0A2R8Y879;K7ERS8;A0A2R8Y798;A0A2R8YEG5;A0A2R8Y6I8;P13929-3;P13929-2;P13929;E5RG95;K7EPM1;K7EKN2;E5RGZ4;E5RI09	Alpha-enolase	ENO1	74.9626	59.0937	55.4059	74.2151	67.0192	79.3375	51.7457	44.6766	108.983	108.785	430.114	390.271	488.097	426.163	131.437	110.069	472.186	391.807	341.245	531.831	358.25	368.491	313.129	365.621	173.955	122.167	185.424	151.502	111.139	108.27	180.916	161.526	169.038	200.921	33.6776	26.9056	27.1051	24.1568	24.0471	22.209	100.501	57.575	126.873	110.875	360.227	380.15	289.718
P10809;E7EXB4;E7ESH4;P10809-2;C9JL25;C9JCQ4;C9JL19;C9J0S9	60 kDa heat shock protein, mitochondrial	HSPD1	123.867	106.866	182.518	171.186	106.56	104.257	164.694	236.326	135.308	154.29	25.2054	28.604	113.228	95.7558	107.813	108.992	26.9545	29.6699	101.681	93.3903	86.8555	84.7614	33.1989	31.7783	182.008	165.22	135.825	133.237	223.785	265.132	135.049	178.221	104.378	112.318	261.827	256.432	352.582	268.681	202.891	260.402	308.537	266.307	258.038	191.242	92.3822	87.5026	74.198
P11279;P11279-2	Lysosome-associated membrane glycoprotein 1	LAMP1	10.971	10.0099	16.3448	17.1693	7.27736	11.4809	9.89293	6.65924	14.0663	14.1033	2.19409	2.33227	0	0	2.00723	0.518138	0.0429947	0.0335793	0	0.763905	0.981573	4.31067	3.41832	3.32578	0	0	0	1.32348	5.58804	5.19606	3.72317	1.18349	0.349519	0.638097	1.63403	1.53427	1.15234	0.944333	0	0	1.49483	2.00083	1.46789	1.78532	2.79123	12.9701	3.44103
P13473-2;P13473;P13473-3;H0YCG2	Lysosome-associated membrane glycoprotein 2	LAMP2	5.20114	6.2743	7.77887	7.95656	0.39847	1.64071	3.92985	7.10676	6.7337	6.79152	0	0	1.10138	1.01164	1.36173	1.26421	0.591073	0.6516	0.969011	0.92665	1.18897	0	0.362006	0.447574	0.533062	1.744	1.32951	0	0.376785	0.344664	0.298252	0.792786	0	1.3596	0.792893	1.06117	0.95435	0.635726	0.466039	0.56335	1.84134	2.5959	1.7629	1.66046	0	4.45436	2.23092
P19367;P19367-4;P19367-2;P19367-3;B1AR63;B1AR62;A0A2R8Y626;P52790	Hexokinase-1	HK1	5.36187	3.98403	0.909968	0.440257	1.74685	1.86114	0.865769	0.333598	0.949561	0.670723	0.280557	0.700838	1.39567	1.34831	3.28676	3.05052	2.81935	2.67135	1.34599	0.928381	1.05503	1.16362	0.259529	0.240487	0.0749758	0	2.92018	2.60905	0.119977	0.121633	3.07753	1.97246	0.193794	0.27701	13.2159	7.02076	6.33048	4.13038	6.94554	8.33852	8.78686	11.2504	10.7044	10.2402	0.972666	1.70288	2.30657
P21281;H0YC04;E5RGH6;H0YAT8;H0YC45	V-type proton ATPase subunit B, brain isoform	ATP6V1B2	1.79351	0.749899	1.41904	1.45575	0.811261	1.99059	2.44197	4.04581	5.61936	6.89525	0.824606	1.17125	2.27614	2.64839	2.94497	4.4441	3.45615	1.3355	6.77687	9.59238	6.90551	6.58876	4.25884	2.67583	27.9	24.6804	13.46	12.433	21.6494	21.4022	14.8796	10.1202	23.7544	16.231	0.203381	0.739994	2.02525	1.72377	0.22941	1.04658	0	0.199946	0.133495	0	6.98456	8.72116	4.84371
P21953;P21953-2	2-oxoisovalerate dehydrogenase subunit beta, mitochondrial	BCKDHB	1.89767	1.69903	9.01338	9.47735	3.00278	7.19142	11.3027	25.4066	4.47046	4.79928	0.253044	0.181187	0	1.32583	0.18703	0.191552	0.805235	0.572164	0.983098	2.05445	0.779656	0.518632	0	0.642493	6.88142	4.72542	1.7999	2.34402	2.53539	2.32855	4.03808	4.11262	1.2333	1.68742	10.8134	8.85248	8.87631	6.57032	12.1297	10.5064	21.5408	19.697	19.816	27.0866	2.89404	1.6518	2.79126
P22033	Methylmalonyl-CoA mutase, mitochondrial	MUT	1.18652	0.731653	1.66857	1.69732	4.11064	1.3759	4.05935	6.37493	0.479966	0	0.654409	0.190862	0.925617	0.558397	1.40872	1.32579	0.119351	0.106149	0.857217	0.849793	0	0.188965	0.358609	0.108788	4.65551	3.52448	2.42522	2.84454	2.12234	3.15304	3.01175	2.60425	1.48959	3.05646	4.50752	3.58207	3.85036	4.7292	2.7822	3.48778	5.91044	11.1017	6.94276	7.64381	0.498828	0.721812	0.518605
P25705;P25705-2;P25705-3;K7EK77;K7ENJ4;K7ERX7;K7EJP1;K7EQH4;K7ESA0	ATP synthase subunit alpha, mitochondrial	ATP5A1	228.85	161.996	214.465	192.261	177.977	164.55	297.656	236.173	111.51	112.383	28.3606	35.9279	77.7912	72.7407	67.3297	59.1976	33.36	30.1731	58.1872	65.0552	29.446	31.5875	31.7832	26.6557	87.237	100.701	128.072	82.0196	87.6955	105.823	190.854	178.195	96.1371	91.3502	379.94	547.586	226.658	271.322	264.677	400.426	574.602	430.249	474.276	306.636	55.169	42.1971	49.2628
P27449;H3BNI4	V-type proton ATPase 16 kDa proteolipid subunit	ATP6V0C	77.4474	15.0961	81.1045	54.2453	12.5093	0.329272	58.3807	39.8983	70.7727	111.893	1.08373	0.913002	0	1.88898	2.03888	2.38583	1.76217	1.38108	1.18662	1.47185	1.36689	1.62802	0	1.09364	3.72302	20.5257	0	0	13.2993	13.5556	12.2277	9.5253	1.2807	0.859257	0	0	27.3148	9.23486	0.416386	0.600701	18.2736	0.720074	0.0116681	0	2.61364	0.173938	3.13803
P30048-2;P30048	Thioredoxin-dependent peroxide reductase, mitochondrial	PRDX3	78.8915	73.4356	48.9655	43.157	41.4727	49.6614	48.4484	77.5867	16.8773	26.3096	43.0872	34.6702	58.165	54.3358	56.0081	68.4537	32.1909	32.4328	68.5684	70.4097	12.1037	17.1146	30.9225	17.3355	59.8157	71.8663	66.2221	97.0075	49.0068	45.4351	62.7547	39.0905	41.684	42.5052	177.317	122.262	136.598	168.614	147.178	275.605	141.534	144.411	137.494	237.147	65.0884	109.385	50.6919
P30049	ATP synthase subunit delta, mitochondrial	ATP5D	7.77171	8.24468	11.3203	24.7181	13.4644	12.5227	45.3488	26.165	11.6777	13.6698	14.5122	11.7229	3.12879	16.7914	3.60149	4.45876	4.37768	4.27116	28.0853	8.10483	13.0166	13.3493	13.7726	9.49854	33.5809	19.7058	13.2711	10.6503	23.2595	16.181	8.89637	14.9462	8.26715	9.62513	70.226	80.6215	56.4562	55.4422	51.8986	60.7906	102.196	183.856	57.6166	74.925	10.9369	39.911	21.6828
P30084	Enoyl-CoA hydratase, mitochondrial	ECHS1	54.8164	46.9252	47.3307	54.6231	26.3201	35.7682	46.3461	43.1914	31.6856	26.6456	11.7064	10.1061	21.1668	11.3629	37.812	36.8318	15.7783	16.365	33.6574	38.0426	10.2183	8.43369	7.44758	8.33059	177.363	160.865	193.382	166.398	148.098	165.309	189.898	166.139	177.669	188.916	73.8582	67.7319	113.631	108.975	55.1929	78.6914	138.93	159.818	121.58	120.944	15.7997	10.5014	12.4187
P35232;C9JW96;E9PCW0;C9JZ20;E7ESE2;P35232-2;D6RBK0	Prohibitin	PHB	56.7138	59.8691	48.703	53.6708	58.9782	81.5077	68.89	69.0512	57.0501	73.167	21.9506	16.2535	43.381	39.9882	40.2124	31.7215	17.9775	13.7933	37.6297	52.7807	30.5645	24.2437	20.4669	16.9778	35.0081	35.2534	27.0806	24.0505	38.186	32.737	37.2976	27.4991	26.3312	21.3913	97.3263	76.1556	68.074	73.5315	74.1971	85.2927	114.382	103.674	71.2629	80.2802	79.3522	76.0172	85.2293
P36542;P36542-2	ATP synthase subunit gamma, mitochondrial	ATP5C1	18.9802	16.5001	36.4008	33.4785	15.995	11.4219	37.21	32.2569	16.0639	11.4653	2.12129	1.96905	1.4926	3.15365	7.70019	7.38843	2.58358	1.13205	7.56867	3.98979	2.39592	5.7267	2.23506	2.94698	27.5761	28.6679	22.3874	13.0064	17.1585	14.2683	19.6693	20.0632	20.5465	24.0669	90.7009	62.5307	32.0243	41.6052	56.2722	55.717	117.262	125.713	87.0577	41.7861	5.21388	6.71772	6.10427
P36776;K7EJE8;K7EKE6;P36776-2;P36776-3;K7ER27;K7EQF8;K7ER56;K7ERR6;K7ERS1	Lon protease homolog, mitochondrial	LONP1	8.35639	9.50617	4.68777	4.87597	7.11292	5.61032	4.87304	5.92049	3.84725	2.91713	5.63793	6.09647	1.14252	2.94946	2.07373	2.02869	0.601493	0.352512	1.01062	1.70066	0.606068	0.937185	0.225283	0.0331013	2.60302	2.53498	1.34713	1.41561	2.68812	2.30067	4.67452	2.50802	1.41742	1.6547	20.9246	23.1949	8.95438	11.0244	12.1029	15.1453	6.92952	8.69585	10.396	11.6371	1.09666	0.626035	1.08773
P38606;P38606-2;C9JVW8;C9JA17;F8WDJ3	V-type proton ATPase catalytic subunit A	ATP6V1A	80.744	77.2544	115.587	106.832	60.3765	80.6434	85.8173	96.615	94.7109	72.8474	4.71526	4.33228	7.45271	10.7792	3.3179	5.27278	3.3335	4.45647	12.2219	11.2889	7.49525	8.14177	3.53184	4.05455	46.0313	42.0932	27.4455	23.794	30.6528	38.4017	23.4086	15.3998	25.37	20.1097	42.4496	26.0099	57.922	47.9285	32.0361	46.5668	41.6946	51.8395	59.4736	59.6098	3.95488	7.19462	16.3769
P38646;A0A3B3ITI4;D6RJI2;D6RA73;H0Y8S0;H0YBG6;A0A3B3ITN1	Stress-70 protein, mitochondrial	HSPA9	54.3366	46.1822	88.4999	89.5736	178.985	147.804	109.592	116.851	70.2854	57.8305	20.9301	20.1892	35.8872	34.8963	38.8651	32.4959	18.3455	21.2122	56.2663	43.4786	27.2	26.47	8.87384	8.06455	45.0647	46.1574	26.5193	30.8366	44.8462	45.7803	34.7084	26.1665	34.8006	40.7655	243.59	227.294	123.942	117.883	122.627	189.13	115.553	152.356	125.386	124.143	25.355	26.9511	20.3855
P40926;P40926-2;G3XAL0	Malate dehydrogenase, mitochondrial;Malate dehydrogenase	MDH2	176.694	163.429	169.514	184.658	151.601	158.262	218.872	243.036	213.574	204.229	42.9053	42.7045	58.567	63.3103	77.5057	82.3641	41.8054	39.81	101.439	96.4992	58.8678	59.3677	34.1019	20.1338	124.757	127.316	67.7182	65.0496	120.209	104.418	100.277	99.6542	109.422	118.04	316.094	355.52	236.678	184.708	176.413	209.631	512.243	517.144	333.927	335.173	88.3864	121.724	80.3515
P45954;P45954-2	Short/branched chain specific acyl-CoA dehydrogenase, mitochondrial	ACADSB	6.98924	5.79823	3.06242	6.53934	3.63902	4.87883	8.15209	8.94432	3.76935	4.47302	1.05214	0.916115	2.33171	1.37573	0.439107	0.832074	2.02987	2.2869	1.76258	2.98972	0.463722	0	0	0.369249	30.1872	33.793	34.5322	20.164	17.3545	26.126	14.3899	24.9553	18.9586	17.6034	28.4266	21.597	34.5667	20.6958	31.7021	35.8307	64.1846	91.2792	12.8685	11.715	2.56635	2.09583	1.22462
P48047;H7C0C1;H7C068;H7C086	ATP synthase subunit O, mitochondrial	ATP5O	68.1311	47.3585	78.4381	69.1477	12.0062	18.5663	165.45	131.513	21.5899	11.1787	5.74533	3.44263	15.1396	7.62976	7.23885	5.75681	3.77909	3.69895	7.30193	5.85158	2.73661	2.64107	3.62086	2.66687	20.2403	19.3673	19.4649	29.1999	18.2127	29	68.1667	58.303	26.8316	20.854	134.974	111.589	130.086	103.877	79.5232	106.232	101.719	203.392	144.76	146.45	3.11372	7.55298	0.683699
P49411;H3BNU3	Elongation factor Tu, mitochondrial	TUFM	89.0051	76.7347	91.8371	113.256	43.7592	37.8296	113.101	126.686	69.3093	65.2527	5.6564	11.1477	18.1406	18.3222	13.2817	16.0123	13.5331	13.079	21.5134	28.3264	14.3338	10.3414	13.126	9.20502	61.5225	60.1001	65.6601	60.3002	75.3358	68.696	84.541	71.0453	41.05	46.2445	185.547	138.618	150.509	155.248	189.979	205.824	114.158	135.868	112.52	132.18	43.5729	33.3269	46.1424
P51149;C9J592;C9J8S3;C9IZZ0;C9J4V0;C9J4S4;C9J7D1	Ras-related protein Rab-7a	RAB7A	55.4837	47.3234	44.5453	41.9836	37.4976	46.0971	33.2972	39.653	53.7155	72.1509	0.383549	2.11428	4.54721	5.2893	7.17635	5.09099	6.71527	9.02461	8.57104	11.8823	14.2428	8.36665	4.95338	9.8246	6.93397	6.45413	3.4027	2.5965	6.59457	6.19413	8.54124	8.11686	9.2679	10.4514	9.59501	16.4743	8.00474	8.70526	3.65822	8.07347	10.3041	14.2801	18.3069	11.4628	33.8921	30.1071	21.7568
P55084-2;P55084;F5GZQ3;B5MD38;C9JEY0;C9JE81;C9K0M0	Trifunctional enzyme subunit beta, mitochondrial;3-ketoacyl-CoA thiolase	HADHB	66.4589	49.9946	100.622	80.0683	19.2705	25.4594	121.688	122.521	19.7988	22.7577	6.10514	6.4405	41.7598	30.7422	17.293	15.3521	17.3259	15.855	24.5429	23.425	14.969	15.3214	7.60698	4.61356	45.4045	33.0091	25.7648	25.2115	37.5007	38.488	28.5521	36.8577	21.7341	23.0611	103.362	111.015	127.319	112.3	124.006	102.799	61.0879	108.189	178.753	145.265	6.42766	5.53658	3.72411
P56385	ATP synthase subunit e, mitochondrial	ATP5I	15.5782	6.52535	11.5351	0	6.63465	2.35412	53.803	52.5257	4.86914	10.6264	0	0	0	0	1.84608	1.77006	0	0	0	0	0	0	0	0	11.1388	2.60098	3.11954	4.29147	8.35879	0	6.92091	0	0	3.60363	69.5302	30.8692	20.1188	6.9678	27.7158	13.1598	39.9456	56.5381	35.4339	36.6445	0	0	0
Q05655;Q05655-2;C9JZU8;C9J9P1;C9K0E3	Protein kinase C delta type;Protein kinase C delta type regulatory subunit;Protein kinase C delta type catalytic subunit	PRKCD	3.92184	3.55443	3.24577	1.4741	2.97924	2.9035	3.65307	2.89757	1.31343	0	0.86287	0.869101	0.239159	0.236241	1.75286	1.77742	0.710819	0	0	0	1.97471	1.84998	0.547844	0.266131	0.130133	2.10574	0	0	0	0	0	1.76018	0	1.6015	0.313315	0.372324	0.906654	0.48431	0	0	0.183055	0.23504	0.524849	0.443714	0.19823	0.213723	0
Q12931;Q12931-2;I3L0K7	Heat shock protein 75 kDa, mitochondrial	TRAP1	0.81321	3.48422	1.7374	2.98404	1.10114	1.74593	4.94948	5.52571	1.17162	2.55918	0.518154	0.342888	1.28537	0.856686	1.33211	1.72249	0.609611	0.539229	2.53722	1.47032	0.815032	0.499304	0.219159	0.686037	3.14401	2.90365	1.51172	1.63262	1.93268	4.31187	2.06644	2.76989	1.47822	1.66002	12.0208	14.9264	8.60956	2.69635	5.47143	4.41422	9.09017	8.48497	15.967	13.0566	2.26189	2.51207	0.843769
Q14764;H3BQK6;H3BRL2;H3BP76;H3BUK7;H3BNF6;H3BNF2;H3BUP3;H3BQE7;H3BPZ2;I3L155	Major vault protein	MVP	22.1533	20.2661	7.33577	8.53457	4.86515	2.97652	9.36129	11.4607	32.2922	35.1606	43.9977	44.7122	64.609	58.1524	42.2002	34.6042	78.0885	71.8823	55.8797	43.4781	39.0453	31.3487	21.1431	15.5553	1.77281	2.73085	4.67751	5.64787	13.8648	11.1447	4.51457	6.19408	4.14077	4.22798	4.53278	2.59473	6.95729	4.76456	2.5219	2.69921	2.74829	2.6429	1.7386	2.46496	30.78	34.7347	42.2503
Q15907;Q15907-2;M0R2D0	Ras-related protein Rab-11B	RAB11B	26.0167	18.4822	21.4708	33.4349	17.7329	17.0623	29.6577	17.1624	25.6253	18.0597	0	0.239402	0.236785	0	0	0.322064	0.231783	0	0	0.278395	0.166367	0	9.49366	3.65296	0.930236	5.59128	0.614556	2.12363	0.368478	2.79649	2.85278	0.548206	0.411319	0.2932	2.697	0.730087	10.6844	6.88943	0.443755	6.38381	8.12402	6.65421	0.446282	0.244798	15.5133	0.0955147	10.0058
Q16822;Q16822-3;H0YML5;H0YM31;A0A0A0MS74;Q16822-2;H0YMA5;H0YNG4;H0YMU6;H0YMY3	Phosphoenolpyruvate carboxykinase [GTP], mitochondrial	PCK2	2.19488	1.9377	0	0	0.140721	1.1973	0	0.956977	0.157911	4.55058	0.60093	0.470801	5.10582	6.24664	1.20899	1.09178	1.88619	0.988153	2.9589	3.15135	0.754512	0.492782	0.535788	0.51321	118.717	102.181	56.5462	66.7544	157.929	125.779	54.5958	66.7797	55.8885	48.9516	11.0609	8.15527	0.120844	0.112437	10.0223	14.0461	3.20147	3.35891	14.0302	17.772	0.72648	0.346356	0.500087
Q5VY30;P02753	Retinol-binding protein 4;Plasma retinol-binding protein(1-182);Plasma retinol-binding protein(1-181);Plasma retinol-binding protein(1-179);Plasma retinol-binding protein(1-176)	RBP4	7.26066	11.7626	7.35049	8.94456	12.2374	13.8976	2.17687	3.42402	2.43086	16.475	10.0177	8.75678	2.93327	2.5382	4.66978	4.69938	10.2903	10.7489	2.9139	2.77922	11.6123	11.735	7.69991	7.78799	95.7175	110.412	15.2987	27.1524	66.2528	94.1211	28.5115	41.0593	80.0324	83.6747	2.40463	0.291741	5.38821	1.13704	0	0	0	0.171583	0	1.54515	13.4456	11.0619	0
Q8N8Y2;E5RHJ7;E5RIR3	V-type proton ATPase subunit d 2	ATP6V0D2	28.7111	33.859	29.8303	30.8522	8.42504	11.9915	24.0937	17.2483	8.74521	11.8154	0	0	0	0	0	0.0359929	0	0	0	0	0	0	0	0	0	0	0	0	0	0	0	0.877059	0	0	3.01046	1.57416	3.47204	3.79654	2.587	1.42173	7.09052	10.3907	5.32457	8.41832	1.78901	0	0
Q96KP4;Q96KP4-2;J3QKT2;A0A087WYZ1;J3KSV5;J3QRA8;J3QRD0;J3QKQ0;J3QLU1;J3QR27;J3QQN6;J3QL02;A0A087WVS2;J3QRH4;J3KSS4;J3KRD5;J3KRJ8;J3QRP4	Cytosolic non-specific dipeptidase	CNDP2	14.044	10.7042	25.5301	26.7313	14.797	16.6309	23.5176	24.6029	34.1493	27.8712	134.932	179.353	200.736	255.361	127.521	140.322	108.728	70.8476	225.89	222.33	34.2573	36.9253	67.6557	54.5557	51.8165	50.5112	43.7677	34.6467	43.1789	46.5218	23.1006	15.774	43.3446	33.0961	2.75731	4.14306	4.20329	4.79254	2.56183	5.03332	13.9113	13.9972	5.92883	7.35204	46.0638	40.6216	101.908
Q9BYD6;H0Y8N7	39S ribosomal protein L1, mitochondrial	MRPL1	0	0	0.337792	0	0	0	3.51381	1.48014	0	0	0	0	0	0	1.26379	1.25437	0	0	0	0	0	0	0	0.201144	0	0.219504	0	0	0	0	0	0.177431	0.191984	0	3.56601	0.446305	3.81958	3.05563	0	0	0.667418	1.88281	5.91495	5.66013	0	0	0
Q9HA77;H0YFF0;H0YFV1;F5H623;F5H579;A0A087WWV1	Probable cysteine--tRNA ligase, mitochondrial	CARS2	0.0332352	0.880861	2.40045	2.48077	0	0.323972	0.134039	0.113749	0	0	0	0	0	0.69801	0.759656	0.598603	0.279881	0.24707	1.21103	0.917058	0.838788	1.04979	0	0	0.120509	0	0.993464	0	0.147454	0.526758	0	0	0.140698	0	1.52042	2.84793	2.83563	4.06339	0.823719	1.46071	3.0455	2.73507	3.77756	3.95337	0	0	0.724543
Q9NSE4	Isoleucine--tRNA ligase, mitochondrial	IARS2	1.40427	1.39335	1.00308	1.21143	1.42817	2.79455	2.48984	2.41024	1.70179	3.07998	0.46636	0.261746	1.26689	1.40695	1.53519	1.39672	0.851257	1.24025	2.06331	2.10734	0.411935	0.548613	0.311215	0.226111	2.70176	1.91757	2.24233	2.12803	1.7191	1.88139	2.43126	4.05198	2.21193	2.64127	5.37077	2.84972	4.22943	5.32465	6.18451	4.12721	12.1047	11.8838	12.7227	12.4979	1.8995	2.23272	1.25445
Q9NVJ2;Q9NVJ2-2	ADP-ribosylation factor-like protein 8B	ARL8B	20.3121	17.281	21.0775	16.888	16.8065	23.4763	17.1164	20.0676	31.1439	15.8539	0	0	0.729149	0.955073	3.4663	0	0	0	0	0	0	2.91689	0	0	0	0	0	0	0	0	0	0	0	0.590687	7.15845	0	4.81118	0	4.08257	4.37663	2.89505	1.30297	1.67186	1.58734	3.14806	9.38275	6.08336
Q9UBD6;A0A3B3IT41;H0YMF8;H0YMS1;H0YKQ3;H0YM79	Ammonium transporter Rh type C	RHCG	14.5262	16.0442	6.59591	11.2245	19.6512	30.1349	19.4335	32.5275	5.57152	8.34372	0	0	0	0	0	0	0	0	0	0	0	0	0	0	1.96728	0.951943	0.351745	0.524525	0.632463	0.735319	0.393988	0.197225	0.262266	0	1.53363	2.43246	9.79865	3.09544	1.53424	2.36095	0.841032	0.845048	0.490264	1.28083	0	0	0
Q9UFN0;Q9BS92;F2Z3L7	Protein NipSnap homolog 3A	NIPSNAP3A	5.72207	5.23806	6.12934	5.55331	2.71458	3.73212	6.60894	11.15	1.84174	2.06589	0.597325	0.568441	1.97568	0.54649	1.32026	3.31444	2.79405	1.83343	2.54574	2.13619	1.48806	0	0	0.413614	4.19008	2.89062	2.22995	0	1.60207	2.85083	1.56406	1.5565	5.22911	2.31759	23.9449	17.8362	21.8574	24.1991	9.84611	11.4971	35.2086	21.8615	21.5224	9.31048	3.04974	2.26255	0.975924
Q9Y394-2;Q9Y394;A0A087X0Z7;H0YJ66;H0YJR8;H0YJE4	Dehydrogenase/reductase SDR family member 7	DHRS7	37.046	31.4174	42.2478	26.427	19.9433	10.3008	31.6616	27.5547	13.9207	10.5554	3.47551	0.369339	0.565746	1.1148	0.985725	2.03185	0.658049	1.25894	1.47197	0.188028	2.17864	0.315153	0.779803	0.354043	1.50684	4.5425	0.599554	1.26439	3.80098	2.01644	3.68068	5.39361	0.374013	0.241601	14.3418	11.7828	2.15428	5.93469	8.68405	10.2741	1.05254	2.13513	10.1885	17.8741	10.1092	10.9994	3.87527
Q9Y697;Q9Y697-2;Q9Y697-3;F2Z2E7;A2A2M1;F8WB23;Q8WV90;F8WER8;H7C0I5;H0YGN5	Cysteine desulfurase, mitochondrial	NFS1	0	0	0.600203	0.60427	0.382924	1.03087	0.641358	2.84077	0	0.433203	0	0	0	0.251586	0	0.281553	0	0.0866439	0.131087	0.330319	0	0	0	0.219857	0.823775	0.510315	0.797783	0.82612	0.224692	0.52924	1.49537	5.79474	0	0	2.57987	3.43113	7.3845	5.7712	2.68742	5.59657	0.905746	1.56791	4.00064	3.15878	0.240016	0.0666506	0.34236
[truncated: 7 more columns]
